# Supplementary material for: Transcriptome Meta-Analysis Confirms the Hidradenitis Suppurativa Pathogenic Triad: Upregulated Inflammation, Altered Epithelial Organization, and Dysregulated Metabolic Signaling
Source: Biomolecules. 2022 Sep 25;12(10):1371. doi: 10.3390/biom12101371 (PMC9599370; doi:10.3390/biom12101371)
Supplement: Supplementary file 1 [file biomolecules-12-01371-s001.zip]

Archive with 9 entries (9 files):
- FigS1-MDPI.tiff
- FigS2-MDPI.tiff
- FigS3-MDPI.tiff
- FigS4-MDPI.tiff
- Supplementary_Data.pdf
- TableS1-MDPI.xlsx
- TableS2-MDPI.xlsx
- TableS3-MDPI.xlsx
- TableS4-MDPI.pdf
