# Supplementary material for: Transcriptome Meta-Analysis Confirms the Hidradenitis Suppurativa Pathogenic Triad: Upregulated Inflammation, Altered Epithelial Organization, and Dysregulated Metabolic Signaling
Source: Biomolecules. 2022 Sep 25;12(10):1371. doi: 10.3390/biom12101371 (PMC9599370; doi:10.3390/biom12101371)
Supplement: Supplementary file 1 [file biomolecules-12-01371-s001.zip › TableS1-MDPI.xlsx]

## Sheet: Sheet1
Index	Gene ID	Meta-Analysis	Set Analysis	Rank Product	Fold Change	logfc	pfp	pvalue
4783	DEFB4A	Yes	Yes	32.96	0.004982	7.64906	6.156e-54	2.278e-58
4784	DEFB4B	Yes	Yes	33.18	0.005709	7.45255	3.836e-54	2.839e-58
23788	TCN1	Yes	Yes	42.54	0.01536	6.02468	9.493e-51	1.054e-54
16028	MMP1	Yes	No	47.3	0.009271	6.75306	2.223e-49	3.29e-53
5544	ELK2AP	Yes	Yes	59.03	0.01145	6.44851	2.113e-46	3.908e-50
21245	S100A7A	Yes	No	62.15	0.05418	4.2061	8.895e-46	1.975e-49
12685	LOC102723453	Yes	Yes	76.79	0.01894	5.72242	5.471e-43	1.417e-46
8604	IGLL5	Yes	Yes	87.09	0.02019	5.63022	2.237e-41	6.623e-45
16551	MZB1	Yes	Yes	94.74	0.01788	5.80551	2.539e-40	8.454e-44
16048	MMP3	Yes	No	96.11	0.05608	4.15637	3.508e-40	1.298e-43
24423	TMPRSS11D	Yes	No	97.23	0.06527	3.93744	4.518e-40	1.839e-43
11810	LOC101928457	Yes	No	102.3	0.03085	5.01859	1.876e-39	8.329e-43
4425	CXCL13	Yes	Yes	107.4	0.008338	6.90608	7.417e-39	3.567e-42
23076	SPRR3	Yes	No	121.7	0.004129	7.91999	2.763e-37	1.431e-40
23813	TDO2	Yes	Yes	125.6	0.01077	6.53684	6.488e-37	3.601e-40
6443	FCRL5	Yes	Yes	129.1	0.01451	6.10681	1.369e-36	8.107e-40
4432	CXCL6	Yes	Yes	130	0.02376	5.39532	1.569e-36	9.87e-40
443	ADAMDEC1	Yes	Yes	131.5	0.02131	5.55233	2.098e-36	1.398e-39
12652	LOC102723407	Yes	Yes	131.7	0.02047	5.61035	2.076e-36	1.459e-39
21248	S100A9	Yes	No	138.6	0.11	3.18442	8.55e-36	6.327e-39
12672	LOC102723435	Yes	Yes	139.8	0.009254	6.75571	1.046e-35	8.124e-39
13859	LOC102724971	Yes	Yes	146.6	0.02012	5.63523	3.986e-35	3.245e-38
18337	PI3	Yes	Yes	154.3	0.03941	4.66529	1.655e-34	1.409e-37
21235	S100A12	Yes	No	154.7	0.07733	3.69283	1.688e-34	1.499e-37
21247	S100A8	Yes	No	156.3	0.1205	3.05289	2.176e-34	2.013e-37
9750	LCE3A	Yes	No	156.5	0.05121	4.28743	2.166e-34	2.083e-37
14108	LOC642934	Yes	No	162.2	0.09958	3.328	5.859e-34	5.853e-37
18783	POU2AF1	Yes	Yes	173	0.0335	4.8997	3.507e-33	3.633e-36
3153	CD177	Yes	Yes	174.1	0.04184	4.57897	4.011e-33	4.304e-36
24498	TNIP3	Yes	No	175	0.07918	3.65872	4.519e-33	5.016e-36
9224	KIAA0125	Yes	Yes	177.5	0.02332	5.42229	6.479e-33	7.431e-36
14097	LOC642131	Yes	Yes	181.6	0.02068	5.59562	1.197e-32	1.418e-35
21626	SERPINB4	Yes	No	181.8	0.1172	3.09296	1.196e-32	1.46e-35
21244	S100A7	Yes	No	191.3	0.1459	2.77695	4.872e-32	6.129e-35
16257	MS4A1	Yes	No	191.8	0.01761	5.82746	5.056e-32	6.547e-35
15774	MIR650	Yes	No	206.7	0.05786	4.11129	3.985e-31	5.308e-34
23069	SPRR2A	Yes	No	236.3	0.095	3.39593	1.528e-29	2.092e-32
4421	CXCL1	Yes	No	240.1	0.1361	2.87726	2.3e-29	3.234e-32
3220	CD79A	Yes	Yes	244.7	0.02301	5.4416	3.759e-29	5.425e-32
689	AKR1B10	Yes	No	255.5	0.4209	1.24845	1.189e-28	1.76e-31
16031	MMP12	Yes	Yes	275.9	0.04742	4.39836	9.17e-28	1.391e-30
16032	MMP13	Yes	Yes	279.2	0.01401	6.1574	1.234e-27	1.918e-30
3155	CD19	Yes	Yes	281.9	0.02128	5.55436	1.562e-27	2.485e-30
4431	CXCL5	Yes	Yes	287	0.02105	5.57004	2.468e-27	4.018e-30
3193	CD38	Yes	Yes	291.5	0.04032	4.63236	3.639e-27	6.058e-30
9880	LILRB1	Yes	Yes	297.9	0.072	3.79586	6.403e-27	1.09e-29
7479	GPR110	Yes	No	304.4	0.1664	2.58727	1.111e-26	1.932e-29
16029	MMP10	Yes	No	307.6	0.1017	3.29761	1.435e-26	2.549e-29
13764	LOC102724835	Yes	Yes	313.3	0.02583	5.27481	2.27e-26	4.116e-29
6423	FCGR1A	Yes	Yes	324.8	0.06716	3.89625	5.78e-26	1.069e-28
3167	CD22	Yes	Yes	332	0.05207	4.2634	1.012e-25	1.91e-28
20743	RP11-701P16.5	Yes	No	341.9	0.2065	2.27579	2.133e-25	4.104e-28
23785	TCL1A	Yes	Yes	345.8	0.02572	5.28097	2.821e-25	5.531e-28
6425	FCGR1C	Yes	Yes	359.9	0.0718	3.79987	7.871e-25	1.573e-27
8702	IL36A	Yes	Yes	360.2	0.04023	4.63558	7.873e-25	1.602e-27
8688	IL24	Yes	No	378.2	0.0768	3.70275	2.741e-24	5.68e-27
26913	ZNF812	Yes	No	381	0.2779	1.84736	3.246e-24	6.847e-27
23074	SPRR2F	Yes	No	390.3	0.1297	2.94675	5.966e-24	1.28e-26
3867	CNGB1	Yes	No	413.2	0.163	2.61706	2.528e-23	5.518e-26
6803	FPR2	Yes	No	417.3	0.226	2.14561	3.198e-23	7.101e-26
2024	C10orf99	Yes	No	432.3	0.1434	2.80188	7.75e-23	1.749e-25
9883	LILRB4	Yes	Yes	432.6	0.07125	3.81097	7.761e-23	1.78e-25
3185	CD300LF	Yes	Yes	437	0.09289	3.42833	9.849e-23	2.296e-25
26194	ZBP1	Yes	Yes	437.7	0.06236	4.00324	1.009e-22	2.388e-25
13377	LOC102724332	Yes	Yes	437.9	0.02419	5.36945	1.007e-22	2.422e-25
6424	FCGR1B	Yes	No	444.6	0.08175	3.61264	1.461e-22	3.567e-25
23070	SPRR2B	Yes	No	445.6	0.1631	2.61617	1.523e-22	3.777e-25
5441	EGFL6	Yes	No	452.5	0.09771	3.35535	2.175e-22	5.553e-25
6441	FCRL3	Yes	Yes	453.1	0.06232	4.00416	2.216e-22	5.741e-25
9549	KRT6C	Yes	No	455.9	0.2103	2.24948	2.561e-22	6.728e-25
17912	PAX5	Yes	Yes	461.3	0.03296	4.92314	3.392e-22	9.036e-25
24473	TNFRSF17	Yes	Yes	462.2	0.103	3.27928	3.513e-22	9.489e-25
8601	IGJ	Yes	No	473.2	0.26	1.94342	6.253e-22	1.712e-24
86	ABCG4	Yes	No	479.6	0.3469	1.52741	8.66e-22	2.403e-24
12703	LOC102723479	Yes	Yes	481.5	0.02759	5.17971	9.419e-22	2.649e-24
6802	FPR1	Yes	No	490.3	0.2429	2.04157	1.467e-21	4.18e-24
2824	CASP5	Yes	No	496.9	0.1026	3.2849	2.022e-21	5.834e-24
6440	FCRL2	Yes	Yes	498	0.03219	4.95724	2.106e-21	6.156e-24
5605	EMR1	Yes	Yes	499.3	0.07189	3.79807	2.223e-21	6.581e-24
7070	GBP5	Yes	No	508.4	0.08494	3.55741	3.445e-21	1.032e-23
18663	PNOC	Yes	Yes	515.2	0.04875	4.35845	4.729e-21	1.435e-23
7966	HEPHL1	Yes	No	515.8	0.2612	1.93677	4.803e-21	1.475e-23
8718	IL8	Yes	No	517.3	0.2442	2.03386	5.101e-21	1.585e-23
23071	SPRR2C	Yes	No	522.2	0.1692	2.5632	6.384e-21	2.008e-23
7790	GZMB	Yes	Yes	523.4	0.08572	3.54422	6.663e-21	2.12e-23
19986	RHCG	Yes	No	524	0.2634	1.92467	6.769e-21	2.179e-23
25791	VNN3	Yes	No	534.2	0.436	1.1976	1.081e-20	3.519e-23
24696	TREM1	Yes	No	547.6	0.272	1.87832	1.97e-20	6.486e-23
23075	SPRR2G	Yes	No	557.4	0.2254	2.14944	3.012e-20	1.003e-22
23055	SPP1	Yes	Yes	557.5	0.06824	3.87324	2.988e-20	1.006e-22
21896	SLAMF7	Yes	Yes	559.7	0.07993	3.64512	3.257e-20	1.109e-22
23018	SPIB	Yes	Yes	561	0.08423	3.56952	3.408e-20	1.173e-22
421	ADAM12	Yes	Yes	566.5	0.05751	4.12004	4.289e-20	1.492e-22
9547	KRT6A	Yes	No	567.9	0.269	1.89432	4.511e-20	1.586e-22
20565	RP11-416O18.1	Yes	No	569.1	0.1738	2.5245	4.702e-20	1.67e-22
17764	P2RY6	Yes	Yes	572.9	0.1318	2.92358	5.472e-20	1.964e-22
4813	DERL3	Yes	Yes	573	0.05354	4.22324	5.449e-20	1.976e-22
18561	PLEKHG7	Yes	No	575.4	0.3919	1.35144	5.964e-20	2.185e-22
6647	FLJ41423	Yes	No	578.5	0.2603	1.94175	6.675e-20	2.494e-22
8663	IL19	Yes	No	590.3	0.1152	3.11779	1.079e-19	4.072e-22
8124	HK3	Yes	Yes	591.7	0.09715	3.36364	1.135e-19	4.327e-22
24201	TMEM150B	Yes	Yes	600.4	0.1103	3.1805	1.602e-19	6.164e-22
21828	SIGLEC12	Yes	Yes	603.2	0.06493	3.94497	1.779e-19	6.912e-22
10185	LINC00861	Yes	Yes	617.4	0.08208	3.60683	3.094e-19	1.213e-21
17378	OASL	Yes	No	620.5	0.1897	2.39821	3.465e-19	1.372e-21
21609	SERPINA1	Yes	No	625.9	0.1606	2.63846	4.233e-19	1.691e-21
16051	MMP9	Yes	Yes	626.6	0.05865	4.09173	4.306e-19	1.736e-21
9754	LCE3E	Yes	No	627.5	0.2259	2.14624	4.408e-19	1.794e-21
648	AIM2	Yes	Yes	628.5	0.09975	3.32554	4.548e-19	1.868e-21
3061	CCL18	Yes	No	630.1	0.09985	3.32409	4.784e-19	1.983e-21
9881	LILRB2	Yes	No	636.5	0.1557	2.68316	6.049e-19	2.529e-21
21625	SERPINB3	Yes	No	640.4	0.2517	1.99022	6.972e-19	2.941e-21
8440	HTR7	Yes	No	641.4	0.2208	2.17919	7.113e-19	3.053e-21
8335	HRNR	Yes	No	641.4	0.2291	2.12595	7.158e-19	3.046e-21
6439	FCRL1	Yes	Yes	642.6	0.04183	4.57932	7.351e-19	3.182e-21
15325	MIR31HG	Yes	No	645	0.2357	2.08498	7.999e-19	3.493e-21
4132	CPXM1	Yes	Yes	650.6	0.09954	3.32858	9.76e-19	4.297e-21
24420	TMPRSS11A	Yes	No	652.3	0.1041	3.26396	1.031e-18	4.576e-21
3764	CLEC4E	Yes	Yes	653.3	0.09826	3.34725	1.059e-18	4.743e-21
14532	LYZ	Yes	Yes	657	0.09104	3.45736	1.202e-18	5.427e-21
18499	PLAC8	Yes	Yes	657.7	0.07616	3.71482	1.223e-18	5.566e-21
21835	SIGLEC7	Yes	Yes	658	0.09623	3.37737	1.229e-18	5.64e-21
4422	CXCL10	Yes	No	659.1	0.1181	3.08192	1.266e-18	5.854e-21
9005	JSRP1	Yes	No	659.9	0.08767	3.51177	1.295e-18	6.039e-21
15935	MIR8071-2	Yes	Yes	660.2	0.04202	4.57278	1.301e-18	6.113e-21
14905	MEFV	Yes	No	662.8	0.2269	2.13987	1.418e-18	6.715e-21
7505	GPR15	Yes	No	663.9	0.05571	4.16592	1.463e-18	6.984e-21
18482	PLA2G2D	Yes	Yes	666.8	0.0429	4.54288	1.611e-18	7.748e-21
4433	CXCL9	Yes	No	674.7	0.2029	2.30116	2.119e-18	1.027e-20
14474	LTF	Yes	No	675.2	0.4679	1.09573	2.142e-18	1.046e-20
4238	CSF3R	Yes	No	677.4	0.2694	1.89218	2.295e-18	1.129e-20
9878	LILRA5	Yes	No	682.8	0.2667	1.90671	2.754e-18	1.365e-20
4478	CYBB	Yes	Yes	690.1	0.1142	3.13037	3.52e-18	1.758e-20
3154	CD180	Yes	No	690.6	0.134	2.8997	3.558e-18	1.79e-20
9753	LCE3D	Yes	No	692.9	0.2416	2.04931	3.822e-18	1.937e-20
21740	SH2D2A	Yes	No	694.1	0.1667	2.58467	3.947e-18	2.015e-20
17751	P2RX5	Yes	Yes	702.3	0.07875	3.66658	5.196e-18	2.673e-20
24699	TREML2	Yes	No	706	0.2832	1.82011	5.837e-18	3.023e-20
8502	IDO1	Yes	Yes	707.2	0.08663	3.52899	6.041e-18	3.152e-20
24207	TMEM156	Yes	Yes	713.4	0.08295	3.59161	7.371e-18	3.873e-20
8331	HRH2	Yes	No	716.8	0.1986	2.33206	8.194e-18	4.335e-20
7216	GJB2	Yes	No	721.4	0.3017	1.72881	9.474e-18	5.048e-20
3389	CEACAM3	Yes	No	721.6	0.3224	1.63308	9.453e-18	5.072e-20
3073	CCL3	Yes	No	729.2	0.116	3.1078	1.196e-17	6.505e-20
9527	KRT24	Yes	No	729.3	0.02137	5.54827	1.19e-17	6.517e-20
3075	CCL4	Yes	Yes	731.1	0.08974	3.47811	1.255e-17	6.916e-20
8709	IL4I1	Yes	No	732.9	0.1461	2.77497	1.322e-17	7.338e-20
8665	IL1B	Yes	No	733.5	0.2033	2.29832	1.336e-17	7.462e-20
9438	KLHL6	Yes	Yes	733.8	0.1191	3.06975	1.342e-17	7.545e-20
3763	CLEC4D	Yes	No	735.6	0.1059	3.23923	1.413e-17	7.996e-20
1815	BLK	Yes	Yes	737.1	0.08876	3.49395	1.47e-17	8.377e-20
6429	FCGR3A	Yes	Yes	737.4	0.08628	3.53483	1.477e-17	8.468e-20
17438	OLR1	Yes	No	738.4	0.08859	3.49671	1.515e-17	8.745e-20
23072	SPRR2D	Yes	No	745.1	0.2451	2.02856	1.865e-17	1.083e-19
13480	LOC102724469	Yes	Yes	755.7	0.05965	4.06733	2.58e-17	1.509e-19
19966	RGS4	Yes	Yes	757.2	0.07568	3.72394	2.686e-17	1.58e-19
4771	DEFB103A	Yes	No	760.3	0.08398	3.57381	2.942e-17	1.742e-19
17686	OSM	Yes	No	764.6	0.2697	1.89057	3.333e-17	1.986e-19
16991	NLRP7	Yes	No	772.4	0.1539	2.69993	4.208e-17	2.522e-19
2225	C19orf59	Yes	No	774.2	0.1976	2.33935	4.413e-17	2.661e-19
8693	IL2RA	Yes	No	775.7	0.1248	3.00231	4.587e-17	2.783e-19
4772	DEFB103B	Yes	No	777	0.08608	3.53818	4.738e-17	2.892e-19
6282	FAM92B	Yes	Yes	777.1	0.04008	4.64097	4.728e-17	2.904e-19
24086	TLR8	Yes	Yes	778.2	0.1386	2.851	4.86e-17	3.003e-19
17765	P2RY8	Yes	Yes	781.6	0.1226	3.02797	5.347e-17	3.323e-19
3076	CCL4L1	Yes	Yes	783.4	0.06038	4.04979	5.599e-17	3.501e-19
3115	CCR1	Yes	No	798.5	0.2133	2.22904	8.652e-17	5.474e-19
3074	CCL3L3	Yes	Yes	799.7	0.06402	3.96533	8.9e-17	5.664e-19
21314	SASH3	Yes	Yes	800.3	0.1315	2.92687	9.018e-17	5.772e-19
4135	CR1	Yes	No	800.4	0.1573	2.66841	8.996e-17	5.791e-19
9514	KRT16	Yes	No	803.2	0.2467	2.01917	9.679e-17	6.267e-19
21829	SIGLEC14	Yes	No	808.7	0.1853	2.43207	1.131e-16	7.364e-19
3576	CHIT1	Yes	No	813.6	0.1405	2.83136	1.293e-16	8.467e-19
7789	GZMA	Yes	Yes	817.7	0.1144	3.12784	1.443e-16	9.505e-19
21089	RPS4Y1	Yes	No	823.9	0.3943	1.34263	1.712e-16	1.134e-18
4437	CXCR3	Yes	Yes	826.3	0.1103	3.1805	1.82e-16	1.212e-18
3900	CNR2	Yes	Yes	844.1	0.1003	3.31761	2.963e-16	1.984e-18
8445	HTRA4	Yes	Yes	844.6	0.0692	3.85308	2.985e-16	2.01e-18
14914	MEI1	Yes	Yes	856	0.09434	3.40599	4.043e-16	2.738e-18
3182	CD300E	Yes	No	874.3	0.2579	1.95512	6.552e-16	4.461e-18
3120	CCR5	Yes	Yes	875.1	0.1461	2.77497	6.66e-16	4.559e-18
3175	CD274	Yes	No	878.4	0.3701	1.43401	7.208e-16	4.96e-18
24470	TNFRSF13B	Yes	Yes	888.8	0.08837	3.5003	9.404e-16	6.507e-18
21531	SELL	Yes	No	888.9	0.1683	2.57089	9.374e-16	6.521e-18
9548	KRT6B	Yes	No	895.1	0.3491	1.51829	1.092e-15	7.64e-18
8648	IL17A	Yes	Yes	897.7	0.07453	3.74603	1.161e-15	8.16e-18
8717	IL7R	Yes	Yes	900.7	0.1149	3.12155	1.247e-15	8.81e-18
1004	AOAH	Yes	Yes	912.4	0.134	2.8997	1.666e-15	1.183e-17
3968	COL3A1	Yes	Yes	920.1	0.152	2.71786	2.007e-15	1.433e-17
2426	C3AR1	Yes	Yes	924.3	0.1557	2.68316	2.215e-15	1.59e-17
9875	LILRA1	Yes	No	925.9	0.1628	2.61883	2.289e-15	1.652e-17
11685	LOC101928231	Yes	No	931.7	0.3792	1.39897	2.625e-15	1.903e-17
3748	CLEC17A	Yes	Yes	931.8	0.09461	3.40186	2.622e-15	1.911e-17
16951	NKG7	Yes	Yes	934.2	0.1098	3.18705	2.763e-15	2.024e-17
8432	HTR3A	Yes	No	934.7	0.4064	1.29903	2.783e-15	2.049e-17
21738	SH2D1A	Yes	No	935.1	0.128	2.96578	2.794e-15	2.068e-17
18335	PI15	Yes	No	940	0.1268	2.97937	3.136e-15	2.332e-17
1682	BATF2	Yes	No	946.6	0.1279	2.96691	3.657e-15	2.733e-17
23047	SPOCD1	Yes	No	950.3	0.1838	2.44379	3.973e-15	2.984e-17
8976	JAKMIP1	Yes	No	952.5	0.1185	3.07704	4.165e-15	3.144e-17
10976	LOC101060038	Yes	No	957.7	0.149	2.74662	4.684e-15	3.553e-17
21895	SLAMF6	Yes	Yes	958.6	0.1165	3.1016	4.771e-15	3.636e-17
19067	PRKCQ	Yes	No	966.6	0.2256	2.14816	5.696e-15	4.384e-17
4440	CXCR6	Yes	No	968.6	0.2488	2.00694	5.933e-15	4.588e-17
19595	RAC2	Yes	No	969.7	0.1627	2.61971	6.062e-15	4.71e-17
20390	RP11-16E12.2	Yes	Yes	974.5	0.05653	4.14484	6.738e-15	5.26e-17
18538	PLEK	Yes	No	977.7	0.1788	2.48358	7.222e-15	5.665e-17
14359	LRRC25	Yes	Yes	978.3	0.1727	2.53366	7.288e-15	5.743e-17
8433	HTR3B	Yes	No	978.5	0.4907	1.02709	7.292e-15	5.774e-17
5717	EPSTI1	Yes	Yes	980.5	0.1515	2.72261	7.601e-15	6.047e-17
1725	BCL2A1	Yes	No	981.4	0.2862	1.8049	7.69e-15	6.174e-17
9837	LGALS9B	Yes	No	995.5	0.2794	1.8396	1.055e-14	8.507e-17
8652	IL17F	Yes	No	997.8	0.07182	3.79947	1.107e-14	8.967e-17
13536	LOC102724543	Yes	Yes	999.4	0.09273	3.43082	1.141e-14	9.285e-17
14998	MFSD2B	Yes	No	1000	0.4534	1.14114	1.161e-14	9.49e-17
3173	CD27	Yes	No	1003	0.1179	3.08436	1.219e-14	1.001e-16
10851	LOC100507616	Yes	Yes	1004	0.08563	3.54574	1.259e-14	1.039e-16
12923	LOC102723766	Yes	Yes	1009	0.09386	3.41335	1.389e-14	1.151e-16
24697	TREM2	Yes	No	1010	0.1362	2.8762	1.401e-14	1.166e-16
21866	SIT1	Yes	Yes	1010	0.1627	2.61971	1.409e-14	1.178e-16
21833	SIGLEC5	Yes	No	1011	0.2257	2.14752	1.418e-14	1.191e-16
9198	KDM5D	Yes	No	1012	0.2824	1.82419	1.452e-14	1.225e-16
3204	CD48	Yes	Yes	1013	0.1485	2.75147	1.494e-14	1.271e-16
9462	KLRB1	Yes	Yes	1013	0.1351	2.8879	1.497e-14	1.268e-16
20002	RHOH	Yes	Yes	1014	0.1817	2.46037	1.515e-14	1.295e-16
2244	C1QB	Yes	No	1022	0.4533	1.14146	1.793e-14	1.539e-16
25187	TTC24	Yes	No	1025	0.1153	3.11654	1.873e-14	1.622e-16
9838	LGALS9C	Yes	No	1025	0.2669	1.90563	1.885e-14	1.639e-16
26015	WISP1	Yes	Yes	1033	0.1141	3.13163	2.242e-14	1.958e-16
15976	MIXL1	Yes	Yes	1035	0.08076	3.63022	2.311e-14	2.026e-16
3956	COL1A1	Yes	No	1040	0.1644	2.60472	2.564e-14	2.258e-16
24458	TNFAIP6	Yes	No	1041	0.2341	2.0948	2.599e-14	2.298e-16
9678	LAIR1	Yes	No	1042	0.1808	2.46753	2.657e-14	2.359e-16
20794	RP11-81H14.2	Yes	Yes	1046	0.1147	3.12406	2.908e-14	2.593e-16
5972	FAM129C	Yes	Yes	1048	0.1011	3.30615	3.011e-14	2.696e-16
16695	NCF1B	Yes	Yes	1051	0.1584	2.65836	3.201e-14	2.878e-16
1102	APOL1	Yes	No	1054	0.1995	2.32554	3.357e-14	3.03e-16
17376	OAS2	Yes	No	1054	0.1789	2.48277	3.393e-14	3.076e-16
6891	FUT7	Yes	No	1057	0.1616	2.6295	3.528e-14	3.237e-16
20813	RP11-861A13.4	Yes	No	1057	0.2014	2.31186	3.54e-14	3.236e-16
7356	GNLY	Yes	Yes	1057	0.118	3.08314	3.547e-14	3.228e-16
4562	CYTH4	Yes	No	1058	0.2117	2.23991	3.588e-14	3.319e-16
20465	RP11-290F20.3	Yes	No	1058	0.1616	2.6295	3.601e-14	3.344e-16
9877	LILRA4	Yes	Yes	1059	0.1178	3.08559	3.601e-14	3.358e-16
16694	NCF1	Yes	No	1059	0.1585	2.65745	3.609e-14	3.378e-16
25342	TYMP	Yes	No	1062	0.2806	1.83341	3.83e-14	3.599e-16
21907	SLC11A1	Yes	No	1064	0.2298	2.12155	4.016e-14	3.789e-16
5658	EOMES	Yes	Yes	1067	0.1332	2.90833	4.231e-14	4.007e-16
18026	PCED1B-AS1	Yes	Yes	1069	0.1731	2.53032	4.417e-14	4.2e-16
3077	CCL5	Yes	Yes	1070	0.1379	2.85831	4.49e-14	4.286e-16
20082	RNASE2	Yes	No	1071	0.2826	1.82317	4.528e-14	4.339e-16
8484	ICOS	Yes	No	1074	0.1709	2.54878	4.773e-14	4.592e-16
9728	LAX1	Yes	Yes	1076	0.106	3.23786	4.988e-14	4.817e-16
4423	CXCL11	Yes	No	1076	0.1676	2.57691	5.011e-14	4.858e-16
20129	RNF144A-AS1	Yes	Yes	1080	0.1409	2.82726	5.331e-14	5.187e-16
8975	JAK3	Yes	No	1082	0.1555	2.68501	5.565e-14	5.436e-16
8914	ITGAL	Yes	Yes	1083	0.1486	2.75049	5.694e-14	5.583e-16
3222	CD80	Yes	No	1084	0.1595	2.64837	5.72e-14	5.63e-16
3161	CD2	Yes	No	1084	0.1512	2.72547	5.774e-14	5.704e-16
8640	IL12RB1	Yes	Yes	1089	0.1338	2.90185	6.392e-14	6.339e-16
23915	TFEC	Yes	No	1090	0.1515	2.72261	6.419e-14	6.389e-16
23942	TGM2	Yes	No	1093	0.2828	1.82215	6.879e-14	6.872e-16
5340	EBI3	Yes	No	1096	0.1635	2.61264	7.258e-14	7.305e-16
6145	FAM225A	Yes	Yes	1096	0.1643	2.6056	7.259e-14	7.279e-16
9876	LILRA2	Yes	No	1102	0.2367	2.07887	8.171e-14	8.254e-16
6244	FAM83A-AS1	Yes	No	1104	0.4586	1.12469	8.358e-14	8.474e-16
19392	PTPN7	Yes	Yes	1108	0.1585	2.65745	9.083e-14	9.275e-16
3177	CD28	Yes	No	1110	0.1702	2.5547	9.384e-14	9.618e-16
16696	NCF1C	Yes	Yes	1112	0.1594	2.64928	9.63e-14	9.905e-16
21858	SIRPG	Yes	No	1113	0.1826	2.45324	9.788e-14	1.01e-15
19477	PYHIN1	Yes	No	1114	0.188	2.4112	9.957e-14	1.032e-15
24453	TNC	Yes	No	1118	0.2045	2.28983	1.084e-13	1.127e-15
497	ADCYAP1	Yes	No	1122	0.4653	1.10377	1.155e-13	1.205e-15
6146	FAM225B	Yes	Yes	1126	0.1681	2.57261	1.259e-13	1.318e-15
24003	THY1	Yes	Yes	1127	0.1933	2.37109	1.281e-13	1.346e-15
5926	FAIM3	Yes	Yes	1128	0.1386	2.851	1.299e-13	1.369e-15
12080	LOC101928967	Yes	No	1130	0.2905	1.78339	1.344e-13	1.423e-15
9758	LCK	Yes	No	1131	0.1603	2.64115	1.371e-13	1.456e-15
7775	GVINP1	Yes	No	1133	0.1654	2.59597	1.424e-13	1.518e-15
8681	IL21R	Yes	Yes	1134	0.1195	3.06492	1.448e-13	1.549e-15
13352	LOC102724297	Yes	No	1136	0.1766	2.50144	1.491e-13	1.6e-15
7818	HABP2	Yes	No	1142	0.2455	2.02621	1.652e-13	1.779e-15
4434	CXCR1	Yes	No	1142	0.4526	1.14369	1.66e-13	1.793e-15
1913	BRINP1	Yes	No	1146	0.428	1.22432	1.751e-13	1.918e-15
24480	TNFRSF4	Yes	No	1146	0.1815	2.46196	1.757e-13	1.917e-15
17769	P4HA3	Yes	Yes	1146	0.1535	2.70369	1.764e-13	1.938e-15
3387	CEACAM21	Yes	Yes	1147	0.1726	2.5345	1.772e-13	1.954e-15
2780	CARD11	Yes	Yes	1147	0.1448	2.78787	1.797e-13	1.988e-15
2337	C2	Yes	No	1152	0.1637	2.61087	1.939e-13	2.152e-15
2662	CACNA1E	Yes	No	1154	0.1317	2.92467	2.005e-13	2.24e-15
26055	WTAPP1	Yes	No	1154	0.2261	2.14497	2.008e-13	2.236e-15
10971	LOC101059954	Yes	No	1155	0.1379	2.85831	2.058e-13	2.307e-15
24465	TNFRSF10C	Yes	No	1156	0.4324	1.20956	2.094e-13	2.355e-15
3195	CD3E	Yes	Yes	1158	0.1584	2.65836	2.145e-13	2.421e-15
6436	FCN1	Yes	No	1159	0.2127	2.23311	2.182e-13	2.471e-15
22808	SNX10	Yes	No	1164	0.1646	2.60296	2.399e-13	2.725e-15
3390	CEACAM4	Yes	No	1166	0.1485	2.75147	2.462e-13	2.806e-15
21405	SCIMP	Yes	Yes	1166	0.1849	2.43518	2.471e-13	2.825e-15
20328	RP11-109J4.1	Yes	No	1171	0.364	1.45799	2.713e-13	3.112e-15
5625	ENKUR	Yes	No	1177	0.4411	1.18082	2.984e-13	3.445e-15
24432	TMPRSS4	Yes	No	1177	0.4189	1.25532	3.012e-13	3.489e-15
4436	CXCR2P1	Yes	No	1180	0.1662	2.58901	3.141e-13	3.649e-15
3194	CD3D	Yes	Yes	1182	0.1608	2.63666	3.253e-13	3.791e-15
23732	TBX21	Yes	Yes	1185	0.1585	2.65745	3.426e-13	4.018e-15
6479	FFAR2	Yes	No	1185	0.2252	2.15072	3.429e-13	4.009e-15
21792	SHD	Yes	Yes	1187	0.09418	3.40844	3.518e-13	4.139e-15
21256	S1PR4	Yes	No	1187	0.151	2.72738	3.54e-13	4.178e-15
15078	MILR1	Yes	Yes	1196	0.2184	2.19496	4.167e-13	4.933e-15
24214	TMEM163	Yes	No	1199	0.1924	2.37782	4.395e-13	5.219e-15
6419	FCER1G	Yes	No	1206	0.1709	2.54878	4.967e-13	5.918e-15
15934	MIR8071-1	Yes	Yes	1207	0.07509	3.73524	4.998e-13	5.973e-15
5125	DOK3	Yes	No	1207	0.2051	2.2856	5.025e-13	6.024e-15
8253	HOXA11	Yes	No	1208	0.2945	1.76366	5.053e-13	6.076e-15
319	ACKR2	Yes	No	1210	0.3721	1.42624	5.211e-13	6.286e-15
9447	KLK13	Yes	No	1217	0.2512	1.99309	5.877e-13	7.11e-15
9773	LCP2	Yes	No	1218	0.1966	2.34666	6.049e-13	7.341e-15
3969	COL4A1	Yes	No	1221	0.227	2.13924	6.28e-13	7.644e-15
9053	KCNA3	Yes	Yes	1224	0.134	2.8997	6.639e-13	8.106e-15
24015	TIFAB	Yes	No	1225	0.2249	2.15264	6.776e-13	8.298e-15
18072	PDCD1	Yes	No	1226	0.194	2.36587	6.782e-13	8.331e-15
14064	LOC441081	Yes	No	1226	0.2893	1.78936	6.82e-13	8.403e-15
7554	GPR65	Yes	No	1235	0.2006	2.31761	7.904e-13	9.768e-15
199	AC011899.9	Yes	No	1236	0.2008	2.31617	8.042e-13	9.968e-15
25382	UBD	Yes	No	1237	0.1697	2.55894	8.174e-13	1.016e-14
6110	FAM20A	Yes	No	1239	0.2763	1.85569	8.483e-13	1.058e-14
5690	EPHB2	Yes	No	1241	0.3651	1.45364	8.769e-13	1.1e-14
454	ADAMTS2	Yes	Yes	1242	0.1639	2.60911	8.833e-13	1.111e-14
4137	CR2	Yes	No	1242	0.3095	1.69199	8.881e-13	1.121e-14
19192	PRSS27	Yes	No	1247	0.3468	1.52782	9.529e-13	1.206e-14
5607	EMR3	Yes	No	1250	0.3927	1.3485	9.998e-13	1.269e-14
6417	FCAR	Yes	No	1252	0.3554	1.49248	1.041e-12	1.325e-14
25577	UPP1	Yes	No	1253	0.2906	1.78289	1.051e-12	1.342e-14
22088	SLC2A6	Yes	Yes	1258	0.1642	2.60647	1.145e-12	1.465e-14
2213	C19orf38	Yes	No	1262	0.1997	2.32409	1.212e-12	1.561e-14
9879	LILRA6	Yes	No	1265	0.2309	2.11466	1.287e-12	1.661e-14
21938	SLC16A3	Yes	No	1270	0.194	2.36587	1.39e-12	1.801e-14
16030	MMP11	Yes	Yes	1271	0.201	2.31473	1.417e-12	1.84e-14
19459	PXDN	Yes	Yes	1274	0.1829	2.45087	1.47e-12	1.914e-14
3534	CHAC1	Yes	No	1283	0.3756	1.41273	1.692e-12	2.217e-14
6307	FAP	Yes	Yes	1287	0.1845	2.43831	1.807e-12	2.38e-14
22220	SLC5A5	Yes	No	1288	0.2362	2.08192	1.827e-12	2.413e-14
18534	PLD4	Yes	Yes	1289	0.1833	2.44772	1.848e-12	2.454e-14
22818	SNX20	Yes	No	1289	0.1913	2.38609	1.852e-12	2.453e-14
14773	MB21D1	Yes	No	1294	0.2917	1.77744	2.005e-12	2.678e-14
7792	GZMK	Yes	No	1300	0.144	2.79586	2.19e-12	2.941e-14
8882	ISL2	Yes	No	1300	0.115	3.12029	2.204e-12	2.969e-14
24707	TRG-AS1	Yes	Yes	1305	0.1927	2.37557	2.398e-12	3.239e-14
9511	KRT13	Yes	No	1306	0.08742	3.51589	2.399e-12	3.248e-14
23274	STAP1	Yes	No	1308	0.1637	2.61087	2.492e-12	3.383e-14
6017	FAM159A	Yes	Yes	1309	0.1227	3.02679	2.515e-12	3.425e-14
6169	FAM26F	Yes	Yes	1310	0.1192	3.06854	2.558e-12	3.492e-14
13589	LOC102724608	Yes	No	1314	0.3375	1.56704	2.71e-12	3.71e-14
8917	ITGAX	Yes	No	1319	0.2728	1.87408	2.946e-12	4.044e-14
3762	CLEC4C	Yes	No	1330	0.4657	1.10253	3.481e-12	4.791e-14
24323	TMEM26	Yes	Yes	1331	0.1463	2.773	3.531e-12	4.873e-14
3125	CCRL2	Yes	No	1341	0.1984	2.33352	4.148e-12	5.74e-14
16973	NLGN4Y	Yes	No	1345	0.3813	1.391	4.41e-12	6.119e-14
10274	LINC00996	Yes	Yes	1352	0.182	2.45799	4.9e-12	6.817e-14
3207	CD53	Yes	Yes	1353	0.1825	2.45403	4.957e-12	6.915e-14
4350	CTLA4	Yes	No	1354	0.1921	2.38007	4.989e-12	7.051e-14
6722	FNDC1	Yes	No	1354	0.1961	2.35034	4.997e-12	7.026e-14
19068	PRKCQ-AS1	Yes	No	1354	0.2279	2.13353	4.999e-12	7.01e-14
23682	TBC1D27	Yes	Yes	1354	0.08227	3.60349	5.001e-12	7.05e-14
14482	LUM	Yes	Yes	1354	0.1973	2.34154	5.008e-12	7.004e-14
11185	LOC101927229	Yes	No	1355	0.1784	2.48681	5.01e-12	7.1e-14
14465	LTB	Yes	No	1357	0.1448	2.78787	5.166e-12	7.359e-14
2243	C1QA	Yes	No	1357	0.2334	2.09912	5.175e-12	7.391e-14
3149	CD163	Yes	No	1357	0.1946	2.36142	5.178e-12	7.357e-14
15632	MIR503HG	Yes	No	1359	0.1869	2.41966	5.318e-12	7.615e-14
26635	ZNF469	Yes	Yes	1368	0.1843	2.43987	6.059e-12	8.744e-14
3170	CD244	Yes	Yes	1368	0.1864	2.42353	6.067e-12	8.732e-14
3216	CD7	Yes	No	1368	0.1741	2.52201	6.074e-12	8.72e-14
3570	CHI3L2	Yes	No	1370	0.3231	1.62995	6.257e-12	9.052e-14
9882	LILRB3	Yes	No	1372	0.2438	2.03623	6.432e-12	9.329e-14
3146	CD14	Yes	No	1375	0.2217	2.17332	6.748e-12	9.813e-14
10830	LOC100507420	Yes	No	1376	0.3399	1.55682	6.79e-12	9.898e-14
8546	IFNG-AS1	Yes	Yes	1382	0.1053	3.24742	7.449e-12	1.091e-13
14509	LYPD1	Yes	No	1382	0.366	1.45008	7.461e-12	1.09e-13
7483	GPR114	Yes	Yes	1384	0.1688	2.56661	7.613e-12	1.118e-13
6344	FBN2	Yes	No	1386	0.4177	1.25946	7.775e-12	1.148e-13
3122	CCR7	Yes	No	1388	0.1522	2.71596	8.025e-12	1.188e-13
3983	COL6A3	Yes	Yes	1389	0.198	2.33643	8.141e-12	1.208e-13
8514	IFI27	Yes	No	1391	0.3228	1.63129	8.338e-12	1.24e-13
6913	FZD2	Yes	No	1395	0.2503	1.99827	8.874e-12	1.326e-13
4348	CTHRC1	Yes	No	1395	0.1728	2.53282	8.895e-12	1.326e-13
6430	FCGR3B	Yes	No	1396	0.3647	1.45522	8.998e-12	1.348e-13
9463	KLRC1	Yes	No	1400	0.1861	2.42585	9.527e-12	1.435e-13
24483	TNFRSF9	Yes	No	1402	0.2458	2.02444	9.679e-12	1.461e-13
18402	PIM2	Yes	Yes	1407	0.1233	3.01976	1.051e-11	1.59e-13
1072	APLN	Yes	No	1410	0.227	2.13924	1.087e-11	1.649e-13
10004	LINC00346	Yes	No	1411	0.2682	1.89862	1.102e-11	1.676e-13
20404	RP11-18H21.1	Yes	No	1411	0.1622	2.62415	1.103e-11	1.681e-13
12342	LOC101929531	Yes	No	1411	0.2019	2.30829	1.103e-11	1.686e-13
14229	LOC729683	Yes	No	1414	0.23	2.12029	1.153e-11	1.771e-13
8274	HOXB9	Yes	No	1416	0.2875	1.79837	1.183e-11	1.822e-13
10062	LINC00528	Yes	No	1420	0.1893	2.40125	1.247e-11	1.925e-13
8545	IFNG	Yes	No	1422	0.176	2.50635	1.285e-11	1.988e-13
9464	KLRC2	Yes	No	1423	0.188	2.4112	1.292e-11	2.003e-13
25378	UBASH3A	Yes	No	1424	0.1889	2.40431	1.317e-11	2.046e-13
17885	PARP15	Yes	No	1427	0.157	2.67116	1.373e-11	2.138e-13
7791	GZMH	Yes	No	1432	0.1994	2.32626	1.466e-11	2.288e-13
17433	OLFML2B	Yes	Yes	1434	0.1804	2.47073	1.513e-11	2.374e-13
4439	CXCR5	Yes	Yes	1434	0.1281	2.96466	1.516e-11	2.372e-13
26810	ZNF683	Yes	No	1436	0.2261	2.14497	1.535e-11	2.415e-13
25321	TXLNG2P	Yes	No	1436	0.4169	1.26223	1.552e-11	2.446e-13
21272	SALL1	Yes	No	1439	0.1318	2.92358	1.617e-11	2.554e-13
1802	BIN2	Yes	Yes	1440	0.1841	2.44144	1.618e-11	2.563e-13
3725	CLDN17	Yes	No	1441	0.1066	3.22972	1.649e-11	2.617e-13
8615	IGSF6	Yes	No	1442	0.2391	2.06431	1.665e-11	2.649e-13
6426	FCGR2A	Yes	No	1445	0.2551	1.97087	1.75e-11	2.791e-13
16259	MS4A14	Yes	Yes	1448	0.2399	2.05949	1.818e-11	2.906e-13
3505	CFB	Yes	Yes	1450	0.2129	2.23175	1.855e-11	2.972e-13
21294	SAMSN1	Yes	No	1464	0.2525	1.98564	2.272e-11	3.648e-13
424	ADAM19	Yes	No	1472	0.2401	2.05829	2.526e-11	4.074e-13
9468	KLRD1	Yes	Yes	1479	0.1871	2.41812	2.803e-11	4.532e-13
4081	CPA3	Yes	No	1480	0.3689	1.4387	2.818e-11	4.567e-13
3214	CD68	Yes	No	1488	0.2088	2.25981	3.129e-11	5.082e-13
3979	COL5A2	Yes	Yes	1491	0.1641	2.60735	3.279e-11	5.338e-13
2085	C12orf74	Yes	No	1493	0.3132	1.67484	3.364e-11	5.488e-13
3117	CCR2	Yes	Yes	1494	0.2138	2.22567	3.376e-11	5.521e-13
460	ADAMTS7	Yes	No	1497	0.2727	1.87461	3.556e-11	5.829e-13
25685	USP9Y	Yes	No	1500	0.4051	1.30365	3.652e-11	5.999e-13
19024	PRF1	Yes	No	1502	0.1754	2.51128	3.754e-11	6.18e-13
1786	BHLHA15	Yes	No	1505	0.1471	2.76513	3.922e-11	6.502e-13
22259	SLC7A7	Yes	Yes	1506	0.1903	2.39365	3.933e-11	6.534e-13
16292	MSR1	Yes	No	1507	0.2105	2.24811	3.996e-11	6.653e-13
2479	C5orf20	Yes	Yes	1507	0.224	2.15843	4e-11	6.675e-13
19699	RASAL3	Yes	Yes	1508	0.1778	2.49167	4.009e-11	6.705e-13
17959	PCDH17	Yes	No	1509	0.2548	1.97256	4.061e-11	6.807e-13
6798	FOXS1	Yes	No	1510	0.2473	2.01567	4.133e-11	6.942e-13
13774	LOC102724850	Yes	No	1518	0.3018	1.72834	4.586e-11	7.72e-13
3057	CCL11	Yes	No	1520	0.09814	3.34901	4.717e-11	7.958e-13
6239	FAM78A	Yes	Yes	1526	0.2155	2.21424	5.093e-11	8.612e-13
6804	FPR3	Yes	No	1528	0.2167	2.20623	5.237e-11	8.874e-13
2738	CAMP	Yes	No	1529	0.3025	1.72499	5.27e-11	8.95e-13
4438	CXCR4	Yes	No	1531	0.1985	2.33279	5.443e-11	9.264e-13
6534	FHAD1	Yes	No	1533	0.2381	2.07036	5.539e-11	9.448e-13
24229	TMEM176B	Yes	Yes	1533	0.2187	2.19297	5.558e-11	9.501e-13
9116	KCNK10	Yes	No	1536	0.3403	1.55512	5.76e-11	9.867e-13
8340	HS3ST1	Yes	No	1536	0.4326	1.20889	5.763e-11	9.893e-13
7524	GPR18	Yes	No	1540	0.3764	1.40966	6.019e-11	1.036e-12
5678	EPGN	Yes	No	1557	0.2688	1.89539	7.562e-11	1.307e-12
3486	CERKL	Yes	Yes	1558	0.182	2.45799	7.637e-11	1.322e-12
9120	KCNK17	Yes	Yes	1559	0.1343	2.89647	7.675e-11	1.332e-12
3608	CHRDL2	Yes	No	1563	0.1292	2.95232	8.124e-11	1.413e-12
3701	CLC	Yes	No	1564	0.1815	2.46196	8.168e-11	1.424e-12
23203	SSTR3	Yes	No	1566	0.1803	2.47153	8.431e-11	1.472e-12
3212	CD6	Yes	No	1568	0.191	2.38836	8.568e-11	1.503e-12
13629	LOC102724653	Yes	Yes	1571	0.03825	4.7084	8.968e-11	1.576e-12
3168	CD226	Yes	No	1578	0.2672	1.90401	9.729e-11	1.714e-12
18147	PDPN	Yes	No	1578	0.1987	2.33134	9.768e-11	1.724e-12
26077	XCL2	Yes	Yes	1579	0.1558	2.68223	9.859e-11	1.744e-12
8521	IFI6	Yes	No	1579	0.2743	1.86617	9.885e-11	1.752e-12
2144	C16orf54	Yes	Yes	1580	0.2178	2.19892	9.9e-11	1.758e-12
24289	TMEM229A	Yes	No	1580	0.2587	1.95065	9.928e-11	1.767e-12
16050	MMP8	Yes	Yes	1583	0.06336	3.98028	1.034e-10	1.844e-12
4477	CYBA	Yes	Yes	1586	0.1914	2.38534	1.065e-10	1.904e-12
21284	SAMD3	Yes	Yes	1587	0.1835	2.44615	1.078e-10	1.931e-12
8921	ITGB2	Yes	Yes	1588	0.1986	2.33206	1.09e-10	1.956e-12
8385	HSH2D	Yes	Yes	1589	0.2202	2.18311	1.101e-10	1.98e-12
21433	SCO2	Yes	No	1590	0.2987	1.74323	1.121e-10	2.02e-12
1849	BMS1P20	Yes	Yes	1592	0.108	3.2109	1.146e-10	2.069e-12
9517	KRT16P3	Yes	No	1595	0.3428	1.54456	1.184e-10	2.142e-12
3197	CD3G	Yes	No	1598	0.1839	2.44301	1.228e-10	2.23e-12
21894	SLAMF1	Yes	No	1602	0.248	2.01159	1.284e-10	2.337e-12
7747	GTSF1	Yes	No	1605	0.2026	2.30329	1.327e-10	2.421e-12
11634	LOC101928143	Yes	No	1606	0.2776	1.84892	1.341e-10	2.452e-12
6447	FDCSP	Yes	No	1609	0.2844	1.81401	1.399e-10	2.568e-12
3200	CD40LG	Yes	No	1616	0.2548	1.97256	1.53e-10	2.814e-12
6480	FFAR3	Yes	No	1620	0.4552	1.13543	1.6e-10	2.949e-12
14937	MESP2	Yes	No	1621	0.4629	1.11123	1.62e-10	2.991e-12
5159	DPP4	Yes	No	1623	0.2426	2.04335	1.64e-10	3.04e-12
23976	THEMIS2	Yes	No	1623	0.2044	2.29053	1.641e-10	3.036e-12
24023	TIGIT	Yes	No	1627	0.2136	2.22702	1.731e-10	3.215e-12
19325	PTCRA	Yes	No	1631	0.141	2.82623	1.815e-10	3.378e-12
23049	SPOCK2	Yes	No	1636	0.1993	2.32699	1.923e-10	3.585e-12
15029	MGC39372	Yes	No	1637	0.253	1.98279	1.95e-10	3.644e-12
14272	LOXL2	Yes	No	1639	0.216	2.2109	1.99e-10	3.725e-12
3771	CLEC7A	Yes	No	1639	0.2773	1.85048	1.996e-10	3.743e-12
14501	LY9	Yes	No	1648	0.2038	2.29477	2.208e-10	4.15e-12
7557	GPR78	Yes	No	1648	0.4026	1.31258	2.214e-10	4.169e-12
23250	ST8SIA2	Yes	No	1649	0.2274	2.1367	2.227e-10	4.203e-12
23067	SPRR1A	Yes	No	1649	0.471	1.0862	2.24e-10	4.234e-12
12477	LOC101929866	Yes	No	1649	0.2053	2.28419	2.24e-10	4.243e-12
16268	MS4A7	Yes	No	1651	0.2252	2.15072	2.266e-10	4.302e-12
19386	PTPN22	Yes	No	1652	0.2357	2.08498	2.292e-10	4.359e-12
8695	IL2RG	Yes	Yes	1654	0.1849	2.43518	2.363e-10	4.502e-12
8628	IKZF3	Yes	Yes	1655	0.1659	2.59161	2.376e-10	4.536e-12
13676	LOC102724714	Yes	Yes	1656	0.1118	3.16101	2.398e-10	4.588e-12
21555	SEMA6B	Yes	No	1656	0.2621	1.93181	2.414e-10	4.626e-12
786	ALPL	Yes	No	1657	0.4198	1.25223	2.436e-10	4.678e-12
21952	SLC17A9	Yes	Yes	1665	0.1948	2.35993	2.654e-10	5.117e-12
18505	PLAT	Yes	No	1666	0.3798	1.39669	2.678e-10	5.182e-12
4051	COTL1	Yes	No	1666	0.2151	2.21692	2.683e-10	5.181e-12
8457	HYAL4	Yes	No	1666	0.4333	1.20656	2.688e-10	5.212e-12
18512	PLCB2	Yes	No	1667	0.2327	2.10346	2.719e-10	5.291e-12
24228	TMEM176A	Yes	No	1667	0.2434	2.0386	2.722e-10	5.287e-12
24117	TMC1	Yes	No	1669	0.4298	1.21826	2.766e-10	5.394e-12
22225	SLC6A1	Yes	No	1672	0.2362	2.08192	2.866e-10	5.609e-12
12982	LOC102723834	Yes	No	1672	0.1613	2.63218	2.867e-10	5.601e-12
23416	SULF1	Yes	Yes	1673	0.19	2.39593	2.886e-10	5.659e-12
25702	UTY	Yes	No	1675	0.3427	1.54498	2.968e-10	5.83e-12
3183	CD300LB	Yes	No	1676	0.253	1.98279	2.971e-10	5.849e-12
21825	SIGLEC1	Yes	No	1677	0.3072	1.70275	3.017e-10	5.95e-12
5124	DOK2	Yes	No	1679	0.2457	2.02503	3.062e-10	6.051e-12
8878	ISG15	Yes	No	1682	0.2492	2.00462	3.197e-10	6.329e-12
23740	TBXAS1	Yes	No	1682	0.4046	1.30543	3.201e-10	6.348e-12
21290	SAMD9	Yes	No	1684	0.2853	1.80945	3.234e-10	6.426e-12
3171	CD247	Yes	Yes	1688	0.1729	2.53199	3.41e-10	6.787e-12
4108	CPNE5	Yes	Yes	1696	0.1653	2.59684	3.755e-10	7.502e-12
3704	CLCA3P	Yes	No	1699	0.4755	1.07248	3.842e-10	7.69e-12
3770	CLEC6A	Yes	Yes	1699	0.1167	3.09912	3.866e-10	7.753e-12
24075	TLL2	Yes	No	1702	0.2273	2.13733	3.991e-10	8.033e-12
7351	GNGT2	Yes	No	1712	0.223	2.16488	4.462e-10	8.998e-12
19537	RAB31	Yes	No	1713	0.2735	1.87039	4.541e-10	9.175e-12
3637	CHST13	Yes	No	1716	0.2077	2.26743	4.651e-10	9.413e-12
23626	TARP	Yes	No	1718	0.2462	2.0221	4.746e-10	9.641e-12
4938	DKK4	Yes	No	1718	0.3455	1.53324	4.748e-10	9.662e-12
15051	MIAT	Yes	No	1718	0.2107	2.24674	4.749e-10	9.63e-12
170	AC007750.5	Yes	No	1723	0.2517	1.99022	5.028e-10	1.025e-11
8782	INSL3	Yes	No	1724	0.2357	2.08498	5.055e-10	1.033e-11
17308	NUGGC	Yes	No	1724	0.1599	2.64476	5.08e-10	1.039e-11
10085	LINC00582	Yes	No	1724	0.1593	2.65018	5.086e-10	1.043e-11
21201	RUFY4	Yes	No	1728	0.3783	1.4024	5.305e-10	1.089e-11
14463	LTA	Yes	No	1732	0.2296	2.12281	5.54e-10	1.14e-11
13301	LOC102724233	Yes	No	1737	0.1593	2.65018	5.842e-10	1.204e-11
23599	TAGAP	Yes	No	1738	0.204	2.29336	5.911e-10	1.22e-11
25729	VAV1	Yes	No	1739	0.2155	2.21424	5.963e-10	1.235e-11
21535	SELPLG	Yes	No	1743	0.2266	2.14178	6.254e-10	1.298e-11
20061	RLTPR	Yes	Yes	1744	0.1818	2.45958	6.299e-10	1.31e-11
25838	VSIG4	Yes	No	1746	0.2887	1.79236	6.431e-10	1.34e-11
1091	APOBEC3H	Yes	No	1748	0.2482	2.01042	6.54e-10	1.365e-11
7220	GJB6	Yes	No	1748	0.4311	1.21391	6.558e-10	1.371e-11
9229	KIAA0226L	Yes	No	1752	0.3108	1.68594	6.816e-10	1.427e-11
21927	SLC15A3	Yes	No	1752	0.2285	2.12973	6.828e-10	1.435e-11
8862	IRG1	Yes	No	1752	0.1164	3.10284	6.829e-10	1.438e-11
17757	P2RY10	Yes	Yes	1752	0.1916	2.38383	6.831e-10	1.433e-11
23068	SPRR1B	Yes	No	1764	0.417	1.26188	7.835e-10	1.652e-11
9452	KLK4	Yes	No	1766	0.2424	2.04454	7.973e-10	1.685e-11
3970	COL4A2	Yes	No	1766	0.2867	1.80239	7.973e-10	1.687e-11
7555	GPR68	Yes	No	1768	0.354	1.49818	8.123e-10	1.722e-11
14507	LYN	Yes	No	1772	0.2585	1.95176	8.487e-10	1.803e-11
4911	DIRC1	Yes	No	1774	0.1856	2.42973	8.675e-10	1.846e-11
24489	TNFSF14	Yes	No	1778	0.27	1.88897	8.996e-10	1.917e-11
3192	CD37	Yes	Yes	1781	0.2082	2.26396	9.309e-10	1.987e-11
17658	ORM1	Yes	No	1782	0.159	2.6529	9.424e-10	2.019e-11
26347	ZFP92	Yes	No	1783	0.3678	1.44301	9.466e-10	2.031e-11
8631	IL10	Yes	No	1784	0.2651	1.91539	9.588e-10	2.061e-11
3978	COL5A1	Yes	No	1787	0.196	2.35107	9.902e-10	2.132e-11
23872	TEX101	Yes	No	1788	0.4353	1.19992	9.973e-10	2.151e-11
15033	MGC45800	Yes	No	1789	0.4375	1.19265	1.007e-09	2.175e-11
4821	DFNA5	Yes	No	1796	0.3509	1.51087	1.091e-09	2.362e-11
19397	PTPRCAP	Yes	Yes	1797	0.1914	2.38534	1.1e-09	2.386e-11
8699	IL32	Yes	No	1798	0.2354	2.08681	1.112e-09	2.414e-11
11651	LOC101928173	Yes	No	1802	0.3095	1.69199	1.16e-09	2.525e-11
15166	MIR142	Yes	No	1805	0.2166	2.20689	1.195e-09	2.603e-11
3595	CHN1	Yes	Yes	1809	0.2414	2.0505	1.25e-09	2.729e-11
25879	WAS	Yes	No	1810	0.2114	2.24195	1.259e-09	2.752e-11
6618	FLJ32255	Yes	No	1812	0.2461	2.02268	1.278e-09	2.799e-11
3391	CEACAM5	Yes	No	1812	0.4369	1.19462	1.283e-09	2.814e-11
20028	RIMBP3B	Yes	No	1814	0.3678	1.44301	1.3e-09	2.857e-11
10050	LINC00494	Yes	No	1814	0.1422	2.81401	1.302e-09	2.867e-11
21619	SERPINB1	Yes	No	1815	0.3649	1.45443	1.319e-09	2.91e-11
6846	FSD1	Yes	No	1819	0.2541	1.97653	1.373e-09	3.033e-11
6906	FYB	Yes	No	1822	0.2679	1.90023	1.421e-09	3.145e-11
3957	COL1A2	Yes	No	1824	0.2557	1.96748	1.44e-09	3.192e-11
4764	DEFA1B	Yes	No	1828	0.2895	1.78836	1.496e-09	3.327e-11
19396	PTPRC	Yes	No	1829	0.228	2.13289	1.515e-09	3.379e-11
9885	LILRP2	Yes	No	1829	0.2338	2.09665	1.516e-09	3.377e-11
23867	TESPA1	Yes	No	1833	0.2509	1.99482	1.584e-09	3.539e-11
8912	ITGAD	Yes	No	1834	0.192	2.38082	1.6e-09	3.581e-11
9679	LAIR2	Yes	No	1834	0.2189	2.19166	1.6e-09	3.587e-11
3229	CD8A	Yes	Yes	1838	0.2101	2.25085	1.663e-09	3.734e-11
8662	IL18RAP	Yes	No	1841	0.3299	1.5999	1.703e-09	3.831e-11
1201	ARHGAP9	Yes	No	1842	0.2245	2.15521	1.723e-09	3.884e-11
5977	FAM132B	Yes	No	1853	0.4492	1.15457	1.936e-09	4.37e-11
9731	LBP	Yes	No	1859	0.4094	1.28842	2.061e-09	4.666e-11
4608	DAZL	Yes	Yes	1864	0.1323	2.91812	2.178e-09	4.94e-11
4763	DEFA1	Yes	No	1865	0.2891	1.79036	2.194e-09	4.993e-11
1090	APOBEC3G	Yes	No	1865	0.2369	2.07765	2.197e-09	4.99e-11
16274	MSC	Yes	No	1866	0.2387	2.06673	2.199e-09	5.012e-11
10526	LOC100130520	Yes	No	1870	0.4216	1.24605	2.285e-09	5.217e-11
20027	RIMBP3	Yes	No	1870	0.3836	1.38233	2.3e-09	5.259e-11
9471	KLRG1	Yes	No	1871	0.2059	2.27998	2.303e-09	5.274e-11
14045	LOC440157	Yes	No	1873	0.2171	2.20357	2.346e-09	5.383e-11
8690	IL26	Yes	No	1873	0.1865	2.42275	2.354e-09	5.409e-11
8254	HOXA11-AS	Yes	No	1874	0.322	1.63487	2.381e-09	5.48e-11
9357	KIR2DL4	Yes	No	1876	0.2333	2.09974	2.427e-09	5.594e-11
17259	NTRK1	Yes	No	1877	0.2937	1.76758	2.455e-09	5.669e-11
4245	CSMD2	Yes	No	1882	0.1915	2.38458	2.58e-09	5.966e-11
1249	ARL11	Yes	No	1886	0.2815	1.82879	2.67e-09	6.193e-11
340	ACOXL	Yes	No	1887	0.1324	2.91702	2.703e-09	6.281e-11
16411	MUC3A	Yes	No	1889	0.2231	2.16424	2.761e-09	6.426e-11
16517	MYO1F	Yes	No	1890	0.2532	1.98165	2.771e-09	6.46e-11
16045	MMP25	Yes	No	1892	0.3458	1.53199	2.811e-09	6.573e-11
16698	NCF4	Yes	No	1893	0.2428	2.04216	2.836e-09	6.643e-11
3150	CD163L1	Yes	No	1893	0.3167	1.65881	2.848e-09	6.681e-11
3166	CD209	Yes	No	1893	0.389	1.36216	2.85e-09	6.697e-11
2075	C12orf55	Yes	No	1895	0.2053	2.28419	2.89e-09	6.801e-11
4430	CXCL3	Yes	No	1896	0.3912	1.35402	2.928e-09	6.9e-11
3119	CCR4	Yes	No	1898	0.2387	2.06673	2.985e-09	7.047e-11
2785	CARD6	Yes	No	1899	0.3971	1.33243	3.012e-09	7.121e-11
5207	DSC2	Yes	Yes	1900	0.4699	1.08957	3.022e-09	7.156e-11
23132	SRGN	Yes	No	1901	0.3583	1.48076	3.049e-09	7.23e-11
5593	EMILIN1	Yes	Yes	1903	0.2013	2.31258	3.109e-09	7.385e-11
9457	KLK9	Yes	No	1903	0.4141	1.27195	3.11e-09	7.398e-11
7902	HCLS1	Yes	No	1903	0.2261	2.14497	3.118e-09	7.429e-11
25347	TYROBP	Yes	No	1906	0.2165	2.20756	3.193e-09	7.62e-11
4234	CSF2	Yes	No	1907	0.2993	1.74034	3.227e-09	7.714e-11
931	ANKRD36BP2	Yes	No	1908	0.1823	2.45561	3.243e-09	7.763e-11
19097	PRND	Yes	No	1909	0.2634	1.92467	3.269e-09	7.838e-11
11688	LOC101928235	Yes	No	1911	0.2384	2.06854	3.349e-09	8.042e-11
22205	SLC4A8	Yes	No	1914	0.3261	1.61661	3.451e-09	8.312e-11
11108	LOC101927070	Yes	No	1917	0.1978	2.33789	3.536e-09	8.53e-11
8712	IL5RA	Yes	No	1917	0.2645	1.91866	3.548e-09	8.573e-11
7066	GBP1P1	Yes	No	1918	0.2693	1.89271	3.549e-09	8.587e-11
17585	OR51E1	Yes	No	1927	0.2722	1.87726	3.908e-09	9.471e-11
7521	GPR174	Yes	No	1928	0.1755	2.51046	3.938e-09	9.558e-11
19561	RAB42	Yes	No	1930	0.2509	1.99482	3.986e-09	9.703e-11
20360	RP11-13P5.2	Yes	No	1931	0.2696	1.89111	4.055e-09	9.888e-11
9710	LAPTM5	Yes	No	1938	0.2044	2.29053	4.317e-09	1.054e-10
15183	MIR155HG	Yes	No	1941	0.2917	1.77744	4.441e-09	1.086e-10
8755	INHBA	Yes	No	1942	0.4248	1.23514	4.509e-09	1.105e-10
6212	FAM65C	Yes	No	1943	0.2729	1.87356	4.52e-09	1.109e-10
5907	FABP5	Yes	No	1945	0.4541	1.13892	4.597e-09	1.131e-10
16983	NLRP12	Yes	No	1946	0.3697	1.43557	4.643e-09	1.144e-10
446	ADAMTS12	Yes	Yes	1947	0.2388	2.06613	4.693e-09	1.158e-10
12364	LOC101929573	Yes	No	1948	0.3565	1.48803	4.711e-09	1.164e-10
25699	UTS2	Yes	No	1948	0.3376	1.56661	4.716e-09	1.167e-10
3233	CD96	Yes	No	1949	0.2265	2.14242	4.781e-09	1.185e-10
8906	ITGA4	Yes	No	1951	0.2162	2.20956	4.858e-09	1.206e-10
14502	LY96	Yes	Yes	1953	0.2289	2.12721	4.927e-09	1.225e-10
20029	RIMBP3C	Yes	No	1954	0.3765	1.40928	4.978e-09	1.239e-10
12374	LOC101929599	Yes	No	1956	0.3594	1.47634	5.061e-09	1.262e-10
16266	MS4A6A	Yes	Yes	1957	0.2538	1.97824	5.096e-09	1.273e-10
19407	PTPRN	Yes	No	1968	0.0806	3.63308	5.693e-09	1.424e-10
9725	LAT2	Yes	No	1974	0.2656	1.91267	6.029e-09	1.513e-10
5349	ECEL1	Yes	No	1978	0.2809	1.83187	6.269e-09	1.577e-10
812	AMICA1	Yes	No	1980	0.2569	1.96072	6.365e-09	1.604e-10
19960	RGS18	Yes	No	1981	0.3025	1.72499	6.447e-09	1.627e-10
24571	TOR4A	Yes	No	1985	0.2723	1.87673	6.655e-09	1.682e-10
23256	STAB1	Yes	No	1987	0.3002	1.736	6.78e-09	1.716e-10
22242	SLC6A7	Yes	No	1991	0.1954	2.3555	7.008e-09	1.779e-10
16518	MYO1G	Yes	No	1992	0.2284	2.13037	7.095e-09	1.803e-10
4382	CTSS	Yes	Yes	1999	0.2119	2.23854	7.573e-09	1.931e-10
23073	SPRR2E	Yes	No	2001	0.4355	1.19926	7.73e-09	1.973e-10
1303	ARPC1B	Yes	No	2002	0.2864	1.8039	7.806e-09	1.996e-10
6445	FCRLA	Yes	No	2003	0.1932	2.37183	7.828e-09	2.004e-10
21527	SEL1L3	Yes	Yes	2003	0.2037	2.29548	7.838e-09	2.01e-10
22874	SOWAHD	Yes	No	2004	0.2514	1.99194	7.897e-09	2.028e-10
5908	FABP5P3	Yes	No	2007	0.4995	1.00144	8.103e-09	2.084e-10
18507	PLAUR	Yes	No	2015	0.3758	1.41196	8.766e-09	2.257e-10
8687	IL23R	Yes	No	2016	0.2501	1.99942	8.794e-09	2.268e-10
7596	GRAP	Yes	No	2017	0.2413	2.0511	8.856e-09	2.287e-10
4765	DEFA3	Yes	No	2020	0.3441	1.5391	9.128e-09	2.361e-10
8632	IL10RA	Yes	No	2020	0.2594	1.94675	9.134e-09	2.366e-10
21911	SLC12A3	Yes	No	2026	0.2813	1.82982	9.675e-09	2.513e-10
14506	LYL1	Yes	No	2027	0.296	1.75633	9.759e-09	2.538e-10
21113	RPTN	Yes	No	2028	0.4164	1.26396	9.837e-09	2.562e-10
7581	GPSM3	Yes	No	2031	0.2262	2.14433	1.01e-08	2.635e-10
16702	NCKAP1L	Yes	Yes	2035	0.2244	2.15586	1.047e-08	2.735e-10
2471	C4orf48	Yes	No	2039	0.2833	1.8196	1.086e-08	2.842e-10
23975	THEMIS	Yes	No	2041	0.2251	2.15136	1.101e-08	2.885e-10
24080	TLR2	Yes	No	2042	0.2925	1.77349	1.109e-08	2.91e-10
1940	BST2	Yes	No	2043	0.2453	2.02738	1.119e-08	2.939e-10
16119	MPO	Yes	No	2043	0.226	2.14561	1.119e-08	2.945e-10
7560	GPR84	Yes	Yes	2044	0.1941	2.36513	1.13e-08	2.978e-10
24154	TMEM106A	Yes	No	2050	0.3507	1.51169	1.187e-08	3.131e-10
23422	SULT1B1	Yes	No	2050	0.2951	1.76072	1.189e-08	3.142e-10
7548	GPR55	Yes	No	2051	0.2602	1.94231	1.2e-08	3.175e-10
16433	MX1	Yes	No	2051	0.31	1.68966	1.2e-08	3.18e-10
6428	FCGR2C	Yes	No	2052	0.2879	1.79636	1.203e-08	3.19e-10
6032	FAM167B	Yes	No	2052	0.2675	1.90239	1.21e-08	3.214e-10
17075	NOX4	Yes	No	2053	0.2627	1.92851	1.214e-08	3.229e-10
21891	SLA2	Yes	No	2058	0.2565	1.96297	1.269e-08	3.38e-10
26029	WNT2	Yes	No	2060	0.3196	1.64566	1.299e-08	3.466e-10
21196	RTP4	Yes	No	2063	0.3082	1.69806	1.326e-08	3.543e-10
4236	CSF2RB	Yes	No	2063	0.2775	1.84944	1.327e-08	3.549e-10
1527	ATP6V0D2	Yes	No	2063	0.1738	2.5245	1.327e-08	3.554e-10
9891	LIMD2	Yes	No	2064	0.2266	2.14178	1.335e-08	3.587e-10
640	AIF1	Yes	No	2065	0.2393	2.06311	1.339e-08	3.601e-10
16519	MYO1H	Yes	No	2066	0.4866	1.03919	1.351e-08	3.64e-10
2592	C9orf139	Yes	No	2071	0.3052	1.71217	1.418e-08	3.825e-10
25907	WDFY4	Yes	No	2073	0.2862	1.8049	1.443e-08	3.896e-10
25514	UGT2B17	Yes	No	2074	0.2086	2.26119	1.453e-08	3.931e-10
26926	ZNF831	Yes	No	2076	0.2511	1.99367	1.478e-08	4.002e-10
5111	DOCK2	Yes	No	2077	0.2475	2.0145	1.489e-08	4.039e-10
24105	TM6SF2	Yes	No	2078	0.2792	1.84063	1.504e-08	4.091e-10
14682	MAP4K1	Yes	No	2090	0.2291	2.12595	1.663e-08	4.542e-10
7019	GAPT	Yes	No	2090	0.2311	2.11341	1.672e-08	4.572e-10
17948	PCBP3	Yes	Yes	2092	0.2671	1.90455	1.689e-08	4.632e-10
10246	LINC00944	Yes	No	2095	0.2296	2.12281	1.74e-08	4.784e-10
8626	IKZF1	Yes	No	2096	0.2328	2.10284	1.747e-08	4.809e-10
5315	DYSF	Yes	No	2096	0.3073	1.70228	1.749e-08	4.822e-10
7000	GALNT5	Yes	No	2100	0.3566	1.48762	1.812e-08	5.001e-10
16264	MS4A4A	Yes	No	2101	0.3171	1.65699	1.825e-08	5.043e-10
14124	LOC644090	Yes	No	2102	0.4781	1.06462	1.833e-08	5.072e-10
26213	ZBTB32	Yes	No	2102	0.3671	1.44575	1.834e-08	5.082e-10
3376	CDX1	Yes	No	2103	0.2607	1.93954	1.856e-08	5.152e-10
21845	SIM1	Yes	No	2105	0.3095	1.69199	1.887e-08	5.244e-10
1768	BEND6	Yes	No	2107	0.2885	1.79336	1.909e-08	5.311e-10
21826	SIGLEC10	Yes	No	2108	0.196	2.35107	1.929e-08	5.374e-10
18489	PLA2G4D	Yes	No	2109	0.4525	1.14401	1.943e-08	5.421e-10
24179	TMEM132A	Yes	No	2113	0.4843	1.04603	2.012e-08	5.62e-10
2472	C4orf50	Yes	No	2119	0.1527	2.71123	2.116e-08	5.918e-10
3102	CCNJL	Yes	No	2119	0.3884	1.36438	2.119e-08	5.943e-10
21856	SIRPB2	Yes	No	2119	0.2531	1.98222	2.121e-08	5.94e-10
16990	NLRP6	Yes	No	2120	0.4175	1.26015	2.125e-08	5.968e-10
5606	EMR2	Yes	No	2120	0.3095	1.69199	2.134e-08	6.001e-10
1966	BTLA	Yes	No	2121	0.2439	2.03564	2.15e-08	6.054e-10
10060	LINC00525	Yes	No	2122	0.1306	2.93677	2.158e-08	6.085e-10
1088	APOBEC3D	Yes	Yes	2132	0.2652	1.91485	2.364e-08	6.682e-10
13767	LOC102724839	Yes	No	2133	0.1026	3.2849	2.378e-08	6.73e-10
24079	TLR10	Yes	No	2137	0.2172	2.2029	2.462e-08	6.988e-10
8272	HOXB7	Yes	No	2137	0.4483	1.15746	2.463e-08	6.98e-10
7064	GBGT1	Yes	No	2138	0.318	1.6529	2.469e-08	7.016e-10
19709	RASGRP2	Yes	Yes	2146	0.2221	2.17072	2.644e-08	7.542e-10
18506	PLAU	Yes	No	2146	0.4702	1.08865	2.644e-08	7.552e-10
20621	RP11-47I22.2	Yes	No	2148	0.4887	1.03298	2.698e-08	7.716e-10
8526	IFIT3	Yes	No	2150	0.3208	1.64025	2.74e-08	7.847e-10
1324	ARSF	Yes	No	2154	0.4259	1.23141	2.821e-08	8.111e-10
19544	RAB37	Yes	No	2154	0.2772	1.851	2.822e-08	8.103e-10
21631	SERPINB9	Yes	No	2157	0.35	1.51457	2.89e-08	8.32e-10
14280	LPAR4	Yes	No	2161	0.3355	1.57562	2.978e-08	8.583e-10
7305	GMFG	Yes	No	2165	0.243	2.04097	3.076e-08	8.889e-10
4370	CTSC	Yes	No	2166	0.4128	1.27649	3.117e-08	9.019e-10
21897	SLAMF8	Yes	Yes	2168	0.2232	2.16359	3.149e-08	9.124e-10
19083	PRKY	Yes	No	2168	0.4346	1.20224	3.152e-08	9.144e-10
22900	SP140	Yes	Yes	2171	0.2102	2.25017	3.253e-08	9.447e-10
22862	SORCS2	Yes	No	2173	0.3485	1.52077	3.279e-08	9.536e-10
3731	CLDN24	Yes	No	2174	0.4397	1.18541	3.309e-08	9.634e-10
15236	MIR223	Yes	No	2178	0.3013	1.73073	3.431e-08	1e-09
3403	CECR1	Yes	No	2179	0.3051	1.71265	3.449e-08	1.007e-09
16721	NCR3	Yes	No	2181	0.2701	1.88843	3.52e-08	1.029e-09
7911	HCST	Yes	No	2181	0.2519	1.98908	3.521e-08	1.031e-09
4369	CTSB	Yes	No	2183	0.3042	1.71691	3.564e-08	1.044e-09
6044	FAM172BP	Yes	No	2187	0.2196	2.18705	3.69e-08	1.084e-09
6015	FAM157B	Yes	No	2189	0.4866	1.03919	3.75e-08	1.103e-09
16860	NFAM1	Yes	No	2191	0.2622	1.93126	3.787e-08	1.115e-09
24633	TPSB2	Yes	No	2192	0.4106	1.28419	3.814e-08	1.126e-09
6653	FLJ42351	Yes	No	2195	0.2976	1.74855	3.925e-08	1.162e-09
24632	TPSAB1	Yes	No	2195	0.4029	1.31151	3.928e-08	1.161e-09
8480	ICAM4	Yes	No	2201	0.3474	1.52533	4.104e-08	1.218e-09
1054	APBB1IP	Yes	No	2202	0.2922	1.77497	4.149e-08	1.233e-09
8531	IFITM3	Yes	No	2209	0.3521	1.50594	4.374e-08	1.301e-09
6469	FERMT3	Yes	No	2212	0.2594	1.94675	4.485e-08	1.336e-09
9752	LCE3C	Yes	No	2217	0.3499	1.51499	4.69e-08	1.399e-09
8528	IFITM1	Yes	No	2220	0.3519	1.50676	4.777e-08	1.43e-09
7901	HCK	Yes	No	2220	0.2446	2.0315	4.78e-08	1.429e-09
23665	TBC1D10C	Yes	No	2222	0.239	2.06492	4.879e-08	1.462e-09
6486	FGD3	Yes	No	2226	0.3196	1.64566	5.029e-08	1.513e-09
13484	LOC102724475	Yes	No	2228	0.2303	2.11841	5.082e-08	1.531e-09
19841	RCSD1	Yes	No	2228	0.2754	1.8604	5.085e-08	1.533e-09
2548	C7orf57	Yes	No	2229	0.4597	1.12124	5.144e-08	1.553e-09
24493	TNFSF8	Yes	No	2230	0.2862	1.8049	5.183e-08	1.567e-09
7591	GRAMD1B	Yes	No	2239	0.3242	1.62504	5.564e-08	1.688e-09
411	ACY3	Yes	No	2243	0.2886	1.79286	5.74e-08	1.746e-09
18382	PIK3AP1	Yes	No	2244	0.3394	1.55894	5.779e-08	1.76e-09
6532	FGR	Yes	No	2247	0.2912	1.77992	5.917e-08	1.804e-09
21150	RSAD2	Yes	No	2247	0.3285	1.60603	5.921e-08	1.807e-09
19539	RAB33A	Yes	No	2250	0.3097	1.69106	6.057e-08	1.851e-09
21878	SKAP1	Yes	No	2251	0.2695	1.89164	6.064e-08	1.855e-09
11660	LOC101928188	Yes	No	2253	0.2989	1.74227	6.18e-08	1.895e-09
16838	NES	Yes	No	2254	0.4941	1.01713	6.232e-08	1.914e-09
21478	SDK1	Yes	No	2255	0.2613	1.93622	6.253e-08	1.923e-09
16972	NLGN4X	Yes	No	2255	0.2916	1.77794	6.258e-08	1.926e-09
7598	GRAPL	Yes	Yes	2260	0.2655	1.91322	6.504e-08	2.005e-09
8915	ITGAM	Yes	No	2262	0.3496	1.51622	6.586e-08	2.032e-09
8860	IRF8	Yes	No	2263	0.2591	1.94842	6.65e-08	2.055e-09
14980	MFAP2	Yes	No	2265	0.2768	1.85308	6.751e-08	2.088e-09
3635	CHST11	Yes	No	2265	0.276	1.85726	6.773e-08	2.098e-09
9446	KLK12	Yes	No	2267	0.3642	1.4572	6.86e-08	2.127e-09
12476	LOC101929863	Yes	No	2269	0.3802	1.39517	6.947e-08	2.156e-09
530	ADORA3	Yes	No	2271	0.3282	1.60735	7.07e-08	2.2e-09
4211	CRYBB1	Yes	No	2276	0.282	1.82623	7.339e-08	2.289e-09
13478	LOC102724466	Yes	No	2276	0.2528	1.98393	7.344e-08	2.288e-09
281	AC147651.4	Yes	No	2279	0.3408	1.553	7.498e-08	2.341e-09
3382	CDYL2	Yes	No	2279	0.3583	1.48076	7.512e-08	2.349e-09
6562	FKBP10	Yes	No	2284	0.2887	1.79236	7.796e-08	2.44e-09
6191	FAM46C	Yes	Yes	2285	0.1675	2.57777	7.874e-08	2.468e-09
19308	PSTPIP1	Yes	No	2287	0.2663	1.90888	7.982e-08	2.504e-09
10681	LOC100505650	Yes	No	2288	0.2556	1.96804	8.027e-08	2.521e-09
18480	PLA2G2A	Yes	No	2291	0.2225	2.16812	8.191e-08	2.579e-09
1073	APLNR	Yes	Yes	2291	0.2703	1.88737	8.193e-08	2.583e-09
16025	MME	Yes	No	2291	0.3726	1.4243	8.194e-08	2.586e-09
1193	ARHGAP4	Yes	No	2292	0.2592	1.94786	8.242e-08	2.607e-09
22853	SOGA2	Yes	No	2292	0.421	1.24811	8.243e-08	2.605e-09
16977	NLRC3	Yes	No	2293	0.2626	1.92906	8.309e-08	2.632e-09
23305	STEAP1B	Yes	No	2301	0.4217	1.24571	8.871e-08	2.816e-09
8342	HS3ST3A1	Yes	No	2307	0.4301	1.21726	9.248e-08	2.943e-09
6641	FLJ39632	Yes	No	2307	0.2716	1.88044	9.291e-08	2.96e-09
21830	SIGLEC15	Yes	No	2310	0.471	1.0862	9.452e-08	3.015e-09
13021	LOC102723886	Yes	No	2313	0.4736	1.07826	9.713e-08	3.101e-09
3206	CD52	Yes	No	2314	0.2234	2.1623	9.725e-08	3.109e-09
10194	LINC00877	Yes	No	2328	0.2644	1.91921	1.093e-07	3.502e-09
11172	LOC101927202	Yes	No	2332	0.2637	1.92303	1.121e-07	3.596e-09
18396	PIK3R5	Yes	No	2333	0.2603	1.94175	1.129e-07	3.625e-09
7069	GBP4	Yes	No	2334	0.2479	2.01217	1.138e-07	3.659e-09
8641	IL12RB2	Yes	No	2335	0.3999	1.32229	1.145e-07	3.687e-09
3180	CD300A	Yes	No	2341	0.2276	2.13543	1.202e-07	3.872e-09
2257	C1QTNF6	Yes	No	2343	0.4567	1.13068	1.221e-07	3.94e-09
13306	LOC102724240	Yes	No	2343	0.2084	2.26257	1.221e-07	3.944e-09
16918	NID1	Yes	Yes	2344	0.3103	1.68826	1.226e-07	3.966e-09
5827	EVI2B	Yes	No	2344	0.2855	1.80844	1.228e-07	3.975e-09
3227	CD84	Yes	No	2350	0.2676	1.90185	1.283e-07	4.16e-09
1731	BCL2L14	Yes	No	2355	0.361	1.46993	1.333e-07	4.324e-09
9465	KLRC3	Yes	No	2360	0.2958	1.75731	1.385e-07	4.5e-09
4198	CRTAM	Yes	No	2362	0.2919	1.77645	1.402e-07	4.559e-09
3744	CLEC12A	Yes	No	2365	0.2859	1.80642	1.43e-07	4.665e-09
17898	PARVG	Yes	No	2365	0.258	1.95456	1.436e-07	4.691e-09
12394	LOC101929641	Yes	No	2371	0.2674	1.90293	1.502e-07	4.912e-09
24410	TMIGD2	Yes	No	2373	0.2797	1.83805	1.521e-07	4.981e-09
3039	CCDC88B	Yes	No	2378	0.2761	1.85674	1.579e-07	5.175e-09
2264	C1R-2	Yes	No	2387	0.4572	1.1291	1.697e-07	5.57e-09
2086	C12orf75	Yes	No	2388	0.3586	1.47955	1.704e-07	5.597e-09
19207	PRSS53	Yes	No	2390	0.4898	1.02974	1.726e-07	5.679e-09
4991	DMRT3	Yes	No	2391	0.3599	1.47433	1.737e-07	5.719e-09
18075	PDCD1LG2	Yes	No	2394	0.3631	1.46156	1.774e-07	5.848e-09
13982	LOC388436	Yes	No	2394	0.2973	1.75001	1.774e-07	5.86e-09
18768	POPDC3	Yes	No	2394	0.3146	1.66841	1.775e-07	5.859e-09
23304	STEAP1	Yes	No	2397	0.3201	1.64341	1.817e-07	6.011e-09
1846	BMS1P17	Yes	No	2398	0.2591	1.94842	1.828e-07	6.053e-09
17205	NRROS	Yes	No	2400	0.326	1.61706	1.847e-07	6.123e-09
3198	CD4	Yes	No	2401	0.2801	1.83599	1.863e-07	6.196e-09
9697	LAMP5	Yes	No	2401	0.3651	1.45364	1.864e-07	6.195e-09
6446	FCRLB	Yes	No	2403	0.3321	1.59031	1.879e-07	6.258e-09
3181	CD300C	Yes	No	2412	0.3254	1.61971	2.019e-07	6.737e-09
3843	CMPK2	Yes	No	2415	0.3855	1.3752	2.053e-07	6.858e-09
26076	XCL1	Yes	No	2415	0.2533	1.98108	2.061e-07	6.893e-09
24477	TNFRSF1B	Yes	No	2417	0.3715	1.42857	2.089e-07	6.995e-09
23854	TENM3	Yes	No	2423	0.2762	1.85621	2.18e-07	7.315e-09
9515	KRT16P1	Yes	No	2426	0.4209	1.24845	2.215e-07	7.459e-09
2789	CARHSP1	Yes	No	2427	0.4515	1.1472	2.243e-07	7.56e-09
4564	CYTL1	Yes	No	2429	0.3455	1.53324	2.266e-07	7.646e-09
2263	C1R	Yes	No	2430	0.4338	1.2049	2.281e-07	7.706e-09
21691	SFRP4	Yes	No	2437	0.3302	1.59859	2.388e-07	8.094e-09
6427	FCGR2B	Yes	No	2438	0.3103	1.68826	2.413e-07	8.187e-09
1987	BX255923.3	Yes	No	2439	0.3438	1.54036	2.433e-07	8.264e-09
18356	PIF1	Yes	No	2441	0.287	1.80088	2.467e-07	8.389e-09
21388	SCG2	Yes	No	2446	0.2213	2.17592	2.557e-07	8.724e-09
3766	CLEC4G	Yes	No	2446	0.3777	1.40469	2.558e-07	8.706e-09
19928	RFX8	Yes	No	2446	0.3362	1.57261	2.558e-07	8.718e-09
4281	CST7	Yes	No	2451	0.3123	1.679	2.635e-07	8.998e-09
22922	SPAG4	Yes	No	2452	0.2372	2.07582	2.663e-07	9.106e-09
21836	SIGLEC8	Yes	No	2461	0.3238	1.62683	2.839e-07	9.718e-09
7499	GPR141	Yes	No	2464	0.3038	1.71881	2.907e-07	9.961e-09
25063	TRPA1	Yes	No	2467	0.2053	2.28419	2.969e-07	1.019e-08
3221	CD79B	Yes	No	2468	0.2199	2.18508	2.984e-07	1.025e-08
19723	RASSF4	Yes	No	2471	0.2549	1.972	3.045e-07	1.047e-08
24124	TMC8	Yes	No	2472	0.2534	1.98051	3.055e-07	1.051e-08
13604	LOC102724624	Yes	No	2473	0.2829	1.82164	3.081e-07	1.061e-08
12350	LOC101929545	Yes	No	2476	0.3707	1.43168	3.153e-07	1.087e-08
14037	LOC401463	Yes	No	2483	0.2481	2.01101	3.298e-07	1.14e-08
26576	ZNF366	Yes	No	2483	0.4608	1.11779	3.308e-07	1.144e-08
17458	OPN4	Yes	No	2490	0.3272	1.61176	3.487e-07	1.208e-08
3205	CD5	Yes	No	2491	0.2853	1.80945	3.491e-07	1.21e-08
21837	SIGLEC9	Yes	No	2492	0.2703	1.88737	3.528e-07	1.224e-08
25067	TRPC4	Yes	No	2495	0.2572	1.95904	3.587e-07	1.246e-08
24634	TPSD1	Yes	No	2495	0.4453	1.16715	3.589e-07	1.248e-08
9929	LINC00152	Yes	No	2497	0.398	1.32916	3.634e-07	1.265e-08
12320	LOC101929484	Yes	No	2499	0.3302	1.59859	3.697e-07	1.289e-08
10183	LINC00857	Yes	No	2504	0.3534	1.50063	3.832e-07	1.337e-08
16978	NLRC4	Yes	No	2506	0.265	1.91594	3.874e-07	1.353e-08
4374	CTSG	Yes	No	2507	0.4583	1.12564	3.883e-07	1.358e-08
10387	LINGO3	Yes	Yes	2508	0.2726	1.87514	3.92e-07	1.372e-08
8333	HRH4	Yes	No	2508	0.2586	1.95121	3.927e-07	1.376e-08
16987	NLRP3	Yes	No	2511	0.3747	1.41619	3.986e-07	1.398e-08
10344	LINC01127	Yes	No	2511	0.4142	1.2716	4.003e-07	1.406e-08
14751	MASP1	Yes	No	2512	0.4347	1.20191	4.023e-07	1.414e-08
9836	LGALS9	Yes	No	2513	0.2709	1.88417	4.041e-07	1.422e-08
780	ALOX5AP	Yes	No	2516	0.3209	1.6398	4.135e-07	1.456e-08
298	ACAN	Yes	No	2519	0.4533	1.14146	4.208e-07	1.484e-08
441	ADAM8	Yes	No	2520	0.3614	1.46833	4.227e-07	1.492e-08
24674	TRANK1	Yes	No	2530	0.3279	1.60867	4.521e-07	1.606e-08
25542	UNC13A	Yes	No	2530	0.4854	1.04275	4.523e-07	1.605e-08
23230	ST3GAL4-AS1	Yes	No	2530	0.3803	1.39479	4.531e-07	1.611e-08
4435	CXCR2	Yes	No	2531	0.4637	1.10874	4.544e-07	1.617e-08
432	ADAM23	Yes	No	2533	0.4322	1.21023	4.608e-07	1.644e-08
1882	BPIFB4	Yes	No	2535	0.1838	2.44379	4.658e-07	1.663e-08
3079	CCL8	Yes	No	2536	0.4567	1.13068	4.71e-07	1.683e-08
9360	KIR3DL2	Yes	No	2537	0.2542	1.97596	4.717e-07	1.688e-08
1107	APOL6	Yes	No	2540	0.3728	1.42353	4.808e-07	1.725e-08
11201	LOC101927260	Yes	No	2540	0.303	1.72261	4.811e-07	1.725e-08
17210	NRXN2	Yes	No	2540	0.3575	1.48398	4.814e-07	1.724e-08
9112	KCNJ6	Yes	No	2541	0.1973	2.34154	4.834e-07	1.737e-08
6320	FASLG	Yes	No	2541	0.2716	1.88044	4.836e-07	1.739e-08
6211	FAM65B	Yes	No	2545	0.3195	1.64611	4.973e-07	1.792e-08
12894	LOC102723726	Yes	No	2546	0.4589	1.12375	5.013e-07	1.808e-08
21291	SAMD9L	Yes	No	2548	0.2865	1.80339	5.063e-07	1.828e-08
4669	DCSTAMP	Yes	No	2551	0.1382	2.85517	5.144e-07	1.861e-08
16723	NCRNA00185	Yes	No	2553	0.4508	1.14944	5.233e-07	1.897e-08
20833	RP11-960L18.1	Yes	No	2555	0.191	2.38836	5.294e-07	1.921e-08
16038	MMP2	Yes	No	2560	0.2919	1.77645	5.461e-07	1.986e-08
6705	FMO1	Yes	No	2564	0.4124	1.27788	5.603e-07	2.044e-08
22901	SP140L	Yes	No	2567	0.3477	1.52409	5.737e-07	2.095e-08
16109	MPEG1	Yes	No	2570	0.3193	1.64702	5.826e-07	2.132e-08
7256	GLIS3	Yes	No	2571	0.3751	1.41465	5.859e-07	2.146e-08
7139	GFI1	Yes	No	2572	0.2556	1.96804	5.884e-07	2.16e-08
859	ANGPTL6	Yes	No	2572	0.3221	1.63442	5.888e-07	2.159e-08
26034	WNT5A	Yes	No	2585	0.4669	1.09881	6.433e-07	2.368e-08
7065	GBP1	Yes	No	2585	0.2898	1.78687	6.439e-07	2.373e-08
9326	KIF21B	Yes	No	2585	0.2812	1.83033	6.441e-07	2.376e-08
5233	DTHD1	Yes	No	2586	0.2423	2.04513	6.473e-07	2.39e-08
5594	EMILIN2	Yes	No	2587	0.3939	1.3441	6.524e-07	2.412e-08
16626	NAPSB	Yes	No	2588	0.2712	1.88257	6.526e-07	2.415e-08
8517	IFI30	Yes	No	2594	0.2226	2.16747	6.789e-07	2.517e-08
461	ADAMTS7P1	Yes	No	2596	0.3387	1.56192	6.879e-07	2.553e-08
8900	ITGA1	Yes	No	2598	0.4442	1.17072	6.996e-07	2.601e-08
4385	CTSZ	Yes	No	2602	0.2733	1.87144	7.158e-07	2.667e-08
823	AMPD1	Yes	No	2604	0.4152	1.26812	7.273e-07	2.713e-08
2833	CASS4	Yes	No	2605	0.3824	1.38685	7.315e-07	2.731e-08
17892	PARP9	Yes	No	2609	0.3668	1.44693	7.513e-07	2.808e-08
12223	LOC101929272	Yes	No	2612	0.3253	1.62016	7.634e-07	2.856e-08
728	ALDH1L2	Yes	No	2615	0.2984	1.74468	7.807e-07	2.923e-08
2476	C5AR1	Yes	No	2617	0.4201	1.2512	7.891e-07	2.958e-08
17659	ORM2	Yes	No	2620	0.2374	2.07461	8.047e-07	3.019e-08
25247	TTTY15	Yes	No	2622	0.4571	1.12942	8.155e-07	3.063e-08
7167	GGT5	Yes	No	2624	0.3667	1.44733	8.228e-07	3.093e-08
4563	CYTIP	Yes	No	2627	0.2636	1.92358	8.412e-07	3.165e-08
7614	GRIA3	Yes	No	2628	0.3599	1.47433	8.46e-07	3.187e-08
8444	HTRA3	Yes	No	2629	0.3641	1.45759	8.541e-07	3.22e-08
24582	TP53I3	Yes	No	2630	0.396	1.33643	8.544e-07	3.228e-08
3172	CD248	Yes	No	2631	0.3893	1.36105	8.6e-07	3.252e-08
22290	SLCO2B1	Yes	No	2640	0.342	1.54793	9.104e-07	3.459e-08
1170	ARHGAP15	Yes	No	2641	0.3031	1.72213	9.166e-07	3.486e-08
22933	SPARC	Yes	No	2646	0.3503	1.51334	9.48e-07	3.609e-08
26181	ZAP70	Yes	No	2648	0.2495	2.00289	9.616e-07	3.665e-08
9841	LGI2	Yes	No	2658	0.2558	1.96691	1.021e-06	3.897e-08
299	ACAP1	Yes	No	2659	0.289	1.79086	1.031e-06	3.945e-08
1681	BATF	Yes	No	2661	0.4033	1.31007	1.04e-06	3.982e-08
1334	ARTN	Yes	No	2662	0.442	1.17788	1.043e-06	4.007e-08
1679	BASP1	Yes	No	2667	0.3142	1.67024	1.076e-06	4.138e-08
14761	MATK	Yes	No	2669	0.3784	1.40202	1.094e-06	4.209e-08
24084	TLR6	Yes	No	2672	0.3322	1.58988	1.116e-06	4.3e-08
18608	PLXDC1	Yes	No	2673	0.3786	1.40125	1.117e-06	4.306e-08
19310	PTAFR	Yes	No	2673	0.3616	1.46753	1.117e-06	4.312e-08
22179	SLC43A2	Yes	No	2674	0.4214	1.24674	1.124e-06	4.343e-08
4446	CXorf21	Yes	No	2674	0.4902	1.02856	1.128e-06	4.36e-08
17204	NRP2	Yes	No	2679	0.4878	1.03564	1.159e-06	4.491e-08
576	AGAP2	Yes	No	2679	0.3965	1.33461	1.159e-06	4.494e-08
23252	ST8SIA4	Yes	No	2685	0.2948	1.76219	1.206e-06	4.684e-08
258	AC104024.1	Yes	No	2687	0.2956	1.75828	1.218e-06	4.737e-08
17649	ORAI2	Yes	No	2689	0.2841	1.81553	1.236e-06	4.812e-08
24652	TRABD2A	Yes	No	2699	0.3498	1.5154	1.312e-06	5.116e-08
21996	SLC24A2	Yes	No	2701	0.1907	2.39062	1.328e-06	5.184e-08
8692	IL27RA	Yes	No	2704	0.402	1.31473	1.354e-06	5.292e-08
3399	CEBPE	Yes	No	2705	0.2327	2.10346	1.368e-06	5.352e-08
20934	RP5-887A10.1	Yes	No	2706	0.1408	2.82828	1.376e-06	5.385e-08
450	ADAMTS16	Yes	No	2707	0.3391	1.56022	1.376e-06	5.393e-08
25650	USP30-AS1	Yes	No	2708	0.3514	1.50881	1.387e-06	5.44e-08
25873	VWF	Yes	No	2709	0.3992	1.32482	1.395e-06	5.475e-08
14499	LY86	Yes	No	2710	0.2788	1.8427	1.401e-06	5.507e-08
10521	LOC100130298	Yes	No	2711	0.292	1.77596	1.414e-06	5.561e-08
23017	SPI1	Yes	No	2716	0.2941	1.76562	1.461e-06	5.752e-08
18389	PIK3CD	Yes	No	2721	0.2964	1.75438	1.502e-06	5.918e-08
111	ABI3	Yes	No	2721	0.312	1.68038	1.502e-06	5.929e-08
3975	COL4A4	Yes	No	2721	0.3191	1.64792	1.503e-06	5.928e-08
21832	SIGLEC17P	Yes	No	2722	0.431	1.21424	1.511e-06	5.971e-08
14250	LOC79999	Yes	No	2723	0.3062	1.70745	1.518e-06	6.005e-08
20591	RP11-445H22.3	Yes	No	2734	0.3657	1.45127	1.624e-06	6.431e-08
11060	LOC101926972	Yes	No	2734	0.1738	2.5245	1.624e-06	6.434e-08
8602	IGLL1	Yes	No	2734	0.1999	2.32265	1.625e-06	6.447e-08
1712	BCAT1	Yes	No	2747	0.2419	2.04752	1.765e-06	7.015e-08
26068	XAF1	Yes	No	2750	0.3447	1.53659	1.795e-06	7.146e-08
553	AEBP1	Yes	No	2751	0.3243	1.6246	1.81e-06	7.211e-08
9077	KCNE3	Yes	No	2755	0.3189	1.64882	1.845e-06	7.364e-08
8530	IFITM2	Yes	No	2755	0.3976	1.33061	1.852e-06	7.4e-08
21282	SAMD14	Yes	No	2756	0.4372	1.19363	1.86e-06	7.441e-08
20085	RNASE6	Yes	No	2758	0.315	1.66658	1.874e-06	7.504e-08
21634	SERPINE1	Yes	No	2760	0.4887	1.03298	1.904e-06	7.631e-08
5788	ESPNL	Yes	No	2761	0.4411	1.18082	1.913e-06	7.674e-08
22850	SOD2	Yes	No	2762	0.4303	1.21659	1.918e-06	7.7e-08
12301	LOC101929447	Yes	No	2762	0.219	2.191	1.924e-06	7.73e-08
7597	GRAP2	Yes	No	2765	0.3147	1.66795	1.949e-06	7.839e-08
19022	PREX1	Yes	No	2769	0.3268	1.61352	2e-06	8.06e-08
9113	KCNJ8	Yes	No	2769	0.3229	1.63084	2.002e-06	8.073e-08
25265	TTYH3	Yes	No	2770	0.3592	1.47714	2.005e-06	8.092e-08
8704	IL36G	Yes	No	2774	0.4619	1.11435	2.058e-06	8.323e-08
3484	CERCAM	Yes	No	2774	0.3686	1.43987	2.059e-06	8.334e-08
9516	KRT16P2	Yes	No	2774	0.4589	1.12375	2.06e-06	8.347e-08
18572	PLEKHO2	Yes	No	2776	0.3833	1.38345	2.085e-06	8.456e-08
16412	MUC4	Yes	No	2777	0.3575	1.48398	2.083e-06	8.464e-08
18050	PCOLCE	Yes	No	2777	0.3518	1.50717	2.085e-06	8.463e-08
8519	IFI44	Yes	No	2782	0.3738	1.41966	2.156e-06	8.773e-08
7519	GPR171	Yes	No	2789	0.2647	1.91757	2.252e-06	9.172e-08
4151	CREB3L1	Yes	No	2790	0.3713	1.42934	2.253e-06	9.185e-08
24461	TNFAIP8L2	Yes	No	2791	0.3252	1.6206	2.271e-06	9.269e-08
16434	MX2	Yes	No	2792	0.3419	1.54835	2.28e-06	9.315e-08
16919	NID2	Yes	No	2793	0.3309	1.59553	2.3e-06	9.412e-08
5621	ENG	Yes	No	2793	0.3724	1.42508	2.301e-06	9.407e-08
5826	EVI2A	Yes	No	2809	0.2926	1.773	2.53e-06	1.037e-07
10131	LINC00654	Yes	No	2811	0.4574	1.12847	2.563e-06	1.053e-07
6563	FKBP11	Yes	No	2814	0.2729	1.87356	2.604e-06	1.072e-07
21577	SEPT1	Yes	No	2815	0.281	1.83136	2.618e-06	1.078e-07
11501	LOC101927886	Yes	No	2816	0.4075	1.29513	2.631e-06	1.085e-07
8822	IQCA1	Yes	No	2816	0.3667	1.44733	2.632e-06	1.085e-07
10815	LOC100507195	Yes	No	2817	0.2869	1.80138	2.646e-06	1.094e-07
655	AJAP1	Yes	No	2818	0.4383	1.19001	2.654e-06	1.098e-07
24692	TRAT1	Yes	No	2825	0.2924	1.77398	2.759e-06	1.145e-07
21640	SERPINH1	Yes	No	2830	0.3458	1.53199	2.841e-06	1.179e-07
19711	RASGRP4	Yes	No	2833	0.3884	1.36438	2.902e-06	1.206e-07
8937	ITK	Yes	No	2835	0.3055	1.71076	2.93e-06	1.219e-07
8942	ITM2C	Yes	No	2842	0.2766	1.85413	3.054e-06	1.275e-07
25177	TTC16	Yes	No	2847	0.3242	1.62504	3.135e-06	1.31e-07
24700	TREML3P	Yes	No	2850	0.3702	1.43362	3.201e-06	1.339e-07
77	ABCD2	Yes	No	2853	0.4174	1.2605	3.252e-06	1.361e-07
14992	MFNG	Yes	No	2855	0.3079	1.69947	3.288e-06	1.377e-07
130	AC002480.3	Yes	No	2859	0.3906	1.35624	3.363e-06	1.411e-07
21347	SCAMP5	Yes	No	2860	0.2918	1.77695	3.377e-06	1.418e-07
14349	LRRC15	Yes	No	2861	0.3726	1.4243	3.39e-06	1.425e-07
3230	CD8B	Yes	No	2862	0.3281	1.60779	3.427e-06	1.442e-07
22977	SPATC1	Yes	No	2864	0.4326	1.20889	3.465e-06	1.459e-07
3159	CD1D	Yes	No	2875	0.3706	1.43207	3.697e-06	1.559e-07
25127	TSPAN11	Yes	No	2883	0.4455	1.1665	3.856e-06	1.629e-07
3773	CLECL1	Yes	No	2888	0.3039	1.71833	3.973e-06	1.68e-07
6442	FCRL4	Yes	Yes	2892	0.1428	2.80793	4.073e-06	1.724e-07
5974	FAM131B	Yes	No	2893	0.4924	1.0221	4.102e-06	1.738e-07
16059	MNDA	Yes	No	2901	0.3764	1.40966	4.273e-06	1.817e-07
15061	MICB	Yes	No	2908	0.3558	1.49086	4.451e-06	1.894e-07
9830	LGALS3BP	Yes	No	2914	0.4359	1.19793	4.607e-06	1.962e-07
10188	LINC00865	Yes	No	2914	0.4698	1.08988	4.607e-06	1.964e-07
15472	MIR4435-1HG	Yes	No	2915	0.4361	1.19727	4.621e-06	1.971e-07
9736	LBX2-AS1	Yes	No	2920	0.4153	1.26777	4.767e-06	2.035e-07
6960	GABRR2	Yes	No	2923	0.3741	1.4185	4.853e-06	2.074e-07
24456	TNFAIP2	Yes	No	2928	0.4379	1.19133	4.979e-06	2.13e-07
10067	LINC00540	Yes	No	2939	0.4797	1.0598	5.301e-06	2.273e-07
5332	EAF2	Yes	No	2942	0.4305	1.21591	5.385e-06	2.311e-07
8850	IRF1	Yes	No	2946	0.3444	1.53784	5.502e-06	2.366e-07
21523	SECTM1	Yes	No	2947	0.4026	1.31258	5.53e-06	2.38e-07
14738	MARCO	Yes	No	2950	0.3008	1.73312	5.623e-06	2.424e-07
19813	RBP5	Yes	No	2950	0.4004	1.32049	5.637e-06	2.432e-07
24478	TNFRSF21	Yes	No	2951	0.4817	1.05379	5.667e-06	2.447e-07
22869	SOST	Yes	No	2953	0.2378	2.07218	5.727e-06	2.475e-07
10239	LINC00937	Yes	No	2961	0.3825	1.38647	5.992e-06	2.592e-07
1683	BATF3	Yes	No	2962	0.4677	1.09634	6.014e-06	2.604e-07
852	ANGPT2	Yes	No	2963	0.4986	1.00405	6.028e-06	2.616e-07
14165	LOC646976	Yes	No	2963	0.4075	1.29513	6.033e-06	2.616e-07
17377	OAS3	Yes	No	2968	0.4087	1.29089	6.217e-06	2.701e-07
10907	LOC100996433	Yes	No	2970	0.3167	1.65881	6.257e-06	2.72e-07
7190	GIMAP2	Yes	No	2974	0.3512	1.50964	6.423e-06	2.797e-07
8922	ITGB2-AS1	Yes	No	2979	0.2795	1.83908	6.566e-06	2.867e-07
9775	LCTL	Yes	No	2979	0.3536	1.49981	6.58e-06	2.875e-07
4043	CORO1A	Yes	No	2982	0.2742	1.8667	6.7e-06	2.93e-07
3614	CHRM3-AS2	Yes	No	2985	0.4508	1.14944	6.768e-06	2.965e-07
18399	PILRA	Yes	No	2988	0.3629	1.46236	6.884e-06	3.018e-07
22841	SOCS1	Yes	No	2993	0.3755	1.41312	7.108e-06	3.119e-07
3250	CDC25B	Yes	No	2995	0.3621	1.46554	7.152e-06	3.141e-07
8022	HIC1	Yes	No	2996	0.4017	1.31581	7.214e-06	3.171e-07
13712	LOC102724765	Yes	No	2998	0.3321	1.59031	7.266e-06	3.196e-07
10207	LINC00892	Yes	No	2998	0.3863	1.37221	7.267e-06	3.2e-07
19547	RAB39B	Yes	No	2998	0.253	1.98279	7.267e-06	3.202e-07
20420	RP11-219G17.4	Yes	No	3003	0.1833	2.44772	7.482e-06	3.3e-07
8789	INSRR	Yes	No	3008	0.3265	1.61485	7.681e-06	3.393e-07
1782	BFSP2	Yes	No	3008	0.3183	1.65154	7.684e-06	3.392e-07
3228	CD86	Yes	No	3013	0.2863	1.8044	7.896e-06	3.494e-07
4612	DBH-AS1	Yes	No	3020	0.3468	1.52782	8.178e-06	3.628e-07
8477	ICAM1	Yes	No	3026	0.4983	1.00491	8.432e-06	3.75e-07
18390	PIK3CG	Yes	No	3028	0.2992	1.74082	8.506e-06	3.793e-07
19409	PTPRO	Yes	No	3030	0.2944	1.76415	8.583e-06	3.833e-07
1671	BANK1	Yes	No	3031	0.2672	1.90401	8.626e-06	3.856e-07
16003	MLKL	Yes	No	3033	0.4082	1.29265	8.743e-06	3.914e-07
784	ALPK2	Yes	No	3038	0.3599	1.47433	8.957e-06	4.017e-07
8453	HVCN1	Yes	No	3042	0.3124	1.67853	9.138e-06	4.101e-07
8479	ICAM3	Yes	No	3043	0.3273	1.61131	9.183e-06	4.128e-07
24088	TLR9	Yes	No	3043	0.3016	1.72929	9.184e-06	4.125e-07
7860	HAVCR2	Yes	No	3044	0.3118	1.68131	9.207e-06	4.142e-07
9330	KIF25	Yes	No	3046	0.3523	1.50512	9.339e-06	4.205e-07
12462	LOC101929800	Yes	No	3050	0.4119	1.27963	9.512e-06	4.287e-07
10181	LINC00854	Yes	No	3051	0.3983	1.32807	9.599e-06	4.329e-07
25545	UNC13D	Yes	No	3054	0.3557	1.49127	9.741e-06	4.401e-07
22493	SNORA11E	Yes	No	3054	0.2425	2.04394	9.748e-06	4.4e-07
6485	FGD2	Yes	No	3059	0.3424	1.54625	9.989e-06	4.516e-07
6716	FN1	Yes	No	3060	0.3341	1.58165	1.005e-05	4.551e-07
23739	TBXA2R	Yes	No	3064	0.484	1.04692	1.023e-05	4.64e-07
22492	SNORA11D	Yes	No	3075	0.2425	2.04394	1.083e-05	4.927e-07
3987	COL6A6	Yes	No	3082	0.4012	1.31761	1.12e-05	5.119e-07
4161	CREG2	Yes	No	3083	0.4589	1.12375	1.128e-05	5.159e-07
7576	GPRIN3	Yes	No	3083	0.3236	1.62772	1.129e-05	5.166e-07
21412	SCML4	Yes	No	3086	0.321	1.63935	1.141e-05	5.229e-07
19686	RARRES2	Yes	No	3087	0.3172	1.65654	1.15e-05	5.277e-07
4235	CSF2RA	Yes	No	3088	0.3389	1.56107	1.151e-05	5.284e-07
19837	RCN3	Yes	No	3089	0.3506	1.5121	1.156e-05	5.318e-07
24698	TREML1	Yes	No	3091	0.3304	1.59771	1.167e-05	5.374e-07
8525	IFIT2	Yes	No	3095	0.3608	1.47073	1.193e-05	5.497e-07
13370	LOC102724323	Yes	No	3095	0.3774	1.40583	1.193e-05	5.501e-07
24166	TMEM119	Yes	No	3096	0.3025	1.72499	1.199e-05	5.53e-07
21890	SLA	Yes	No	3099	0.3156	1.66383	1.217e-05	5.629e-07
7669	GSC	Yes	No	3100	0.4118	1.27998	1.222e-05	5.654e-07
9386	KLF17	Yes	No	3104	0.2844	1.81401	1.246e-05	5.78e-07
8305	HPCAL4	Yes	No	3105	0.3236	1.62772	1.253e-05	5.818e-07
1319	ARRDC5	Yes	No	3105	0.3372	1.56832	1.253e-05	5.821e-07
10693	LOC100505798	Yes	No	3110	0.4544	1.13797	1.282e-05	5.97e-07
18785	POU2F2	Yes	No	3110	0.3142	1.67024	1.283e-05	5.981e-07
14091	LOC606724	Yes	No	3111	0.3016	1.72929	1.286e-05	6.001e-07
24727	TRIM22	Yes	No	3118	0.3985	1.32735	1.336e-05	6.239e-07
23293	STAT4	Yes	No	3118	0.3448	1.53617	1.337e-05	6.247e-07
21561	SENCR	Yes	No	3122	0.3931	1.34703	1.358e-05	6.362e-07
1847	BMS1P18	Yes	No	3122	0.3177	1.65426	1.359e-05	6.37e-07
24099	TM4SF19	Yes	No	3123	0.4433	1.17364	1.369e-05	6.421e-07
3069	CCL25	Yes	No	3124	0.2472	2.01625	1.376e-05	6.46e-07
17677	OSCAR	Yes	No	3125	0.3186	1.65018	1.379e-05	6.481e-07
21292	SAMHD1	Yes	No	3125	0.3934	1.34593	1.38e-05	6.489e-07
24040	TIMP1	Yes	No	3127	0.4337	1.20523	1.393e-05	6.562e-07
21623	SERPINB13	Yes	No	3130	0.4905	1.02767	1.409e-05	6.642e-07
10909	LOC100996455	Yes	No	3131	0.4068	1.29761	1.415e-05	6.674e-07
1179	ARHGAP25	Yes	No	3131	0.3474	1.52533	1.421e-05	6.709e-07
8859	IRF7	Yes	No	3136	0.4325	1.20923	1.453e-05	6.864e-07
8136	HLA-DPB2	Yes	No	3139	0.4088	1.29053	1.475e-05	6.975e-07
433	ADAM28	Yes	No	3141	0.3007	1.7336	1.495e-05	7.078e-07
2212	C19orf35	Yes	No	3142	0.4819	1.05319	1.5e-05	7.111e-07
6343	FBN1	Yes	No	3143	0.3988	1.32626	1.502e-05	7.125e-07
1321	ARSB	Yes	No	3145	0.3576	1.48358	1.514e-05	7.194e-07
14304	LPXN	Yes	No	3147	0.2985	1.7442	1.534e-05	7.3e-07
17462	OPRL1	Yes	No	3156	0.3776	1.40507	1.603e-05	7.647e-07
6702	FMNL1	Yes	No	3158	0.3544	1.49655	1.618e-05	7.723e-07
22294	SLCO5A1	Yes	No	3158	0.3375	1.56704	1.618e-05	7.729e-07
7532	GPR25	Yes	No	3158	0.2685	1.89701	1.619e-05	7.742e-07
17884	PARP14	Yes	No	3159	0.3529	1.50267	1.625e-05	7.773e-07
7522	GPR176	Yes	No	3160	0.3812	1.39138	1.632e-05	7.814e-07
7212	GJA5	Yes	No	3161	0.3982	1.32843	1.64e-05	7.859e-07
10575	LOC100132891	Yes	No	3164	0.3202	1.64295	1.666e-05	7.989e-07
17699	OTOA	Yes	No	3165	0.3677	1.4434	1.672e-05	8.026e-07
8133	HLA-DOB	Yes	No	3168	0.3061	1.70793	1.694e-05	8.136e-07
5123	DOK1	Yes	No	3170	0.3719	1.42701	1.71e-05	8.218e-07
5166	DPPA4	Yes	No	3172	0.2705	1.8863	1.725e-05	8.305e-07
4384	CTSW	Yes	No	3172	0.4118	1.27998	1.726e-05	8.303e-07
16526	MYO7A	Yes	No	3173	0.4218	1.24537	1.734e-05	8.353e-07
10195	LINC00880	Yes	No	3173	0.3674	1.44458	1.74e-05	8.387e-07
25737	VCAN	Yes	No	3175	0.3808	1.39289	1.75e-05	8.442e-07
21252	S100Z	Yes	No	3177	0.2833	1.8196	1.768e-05	8.539e-07
8141	HLA-DRA	Yes	No	3179	0.3225	1.63263	1.784e-05	8.626e-07
11129	LOC101927121	Yes	No	3179	0.2593	1.94731	1.785e-05	8.624e-07
14283	LPCAT1	Yes	No	3185	0.4825	1.0514	1.836e-05	8.891e-07
8856	IRF4	Yes	No	3185	0.2503	1.99827	1.837e-05	8.905e-07
23929	TGFB1	Yes	No	3187	0.3763	1.41004	1.856e-05	9.018e-07
12772	LOC102723569	Yes	No	3188	0.1974	2.34081	1.858e-05	9.035e-07
7191	GIMAP4	Yes	No	3188	0.3312	1.59423	1.859e-05	9.044e-07
2454	C4B	Yes	No	3193	0.3572	1.4852	1.903e-05	9.282e-07
9261	KIAA1199	Yes	No	3193	0.3697	1.43557	1.908e-05	9.317e-07
24438	TMSB10	Yes	No	3195	0.4182	1.25774	1.919e-05	9.378e-07
18606	PLTP	Yes	No	3197	0.3646	1.45561	1.942e-05	9.497e-07
19721	RASSF2	Yes	No	3200	0.3587	1.47915	1.967e-05	9.627e-07
10206	LINC00891	Yes	No	3204	0.4166	1.26327	2.014e-05	9.865e-07
26292	ZDHHC19	Yes	No	3205	0.3264	1.61529	2.014e-05	9.875e-07
9976	LINC00299	Yes	No	3208	0.3535	1.50022	2.051e-05	1.006e-06
8907	ITGA5	Yes	No	3210	0.3966	1.33424	2.071e-05	1.017e-06
7756	GUCY1A3	Yes	No	3210	0.4581	1.12627	2.071e-05	1.018e-06
26010	WIPF1	Yes	No	3215	0.3633	1.46077	2.119e-05	1.042e-06
2067	C12orf42	Yes	No	3217	0.2845	1.8135	2.135e-05	1.051e-06
6863	FTL	Yes	No	3219	0.314	1.67116	2.166e-05	1.067e-06
25074	TRPM2	Yes	No	3220	0.3317	1.59205	2.172e-05	1.07e-06
10568	LOC100132741	Yes	No	3222	0.4166	1.26327	2.191e-05	1.081e-06
25330	TXNDC5	Yes	No	3230	0.2746	1.8646	2.285e-05	1.129e-06
8691	IL27	Yes	No	3233	0.307	1.70369	2.308e-05	1.141e-06
16037	MMP19	Yes	No	3235	0.4207	1.24914	2.342e-05	1.158e-06
10302	LINC01060	Yes	No	3241	0.3733	1.42159	2.4e-05	1.191e-06
6903	FXYD5	Yes	No	3243	0.3958	1.33716	2.422e-05	1.202e-06
21739	SH2D1B	Yes	No	3246	0.3179	1.65336	2.459e-05	1.223e-06
22299	SLFN12L	Yes	No	3247	0.3684	1.44066	2.472e-05	1.23e-06
18108	PDE6G	Yes	No	3249	0.4055	1.30223	2.493e-05	1.242e-06
685	AKNA	Yes	No	3250	0.3494	1.51705	2.503e-05	1.249e-06
2453	C4A	Yes	No	3252	0.3613	1.46873	2.52e-05	1.258e-06
3772	CLEC9A	Yes	No	3252	0.4903	1.02826	2.522e-05	1.259e-06
11896	LOC101928615	Yes	No	3253	0.4155	1.26708	2.533e-05	1.266e-06
11510	LOC101927902	Yes	No	3256	0.4368	1.19496	2.567e-05	1.284e-06
20000	RHOF	Yes	No	3258	0.3656	1.45166	2.599e-05	1.302e-06
12286	LOC101929422	Yes	No	3260	0.3406	1.55385	2.617e-05	1.313e-06
7606	GREM1	Yes	No	3263	0.4379	1.19133	2.654e-05	1.333e-06
8131	HLA-DMB	Yes	No	3265	0.3089	1.69479	2.676e-05	1.346e-06
8143	HLA-DRB5	Yes	No	3267	0.3511	1.51005	2.705e-05	1.361e-06
21715	SGIP1	Yes	No	3268	0.4472	1.16101	2.709e-05	1.365e-06
7793	GZMM	Yes	No	3272	0.3652	1.45324	2.767e-05	1.398e-06
448	ADAMTS14	Yes	No	3273	0.345	1.53533	2.772e-05	1.401e-06
18571	PLEKHO1	Yes	No	3276	0.3382	1.56405	2.812e-05	1.423e-06
23784	TCIRG1	Yes	No	3277	0.3569	1.48641	2.826e-05	1.43e-06
2380	C22orf34	Yes	No	3279	0.3987	1.32662	2.847e-05	1.443e-06
343	ACP5	Yes	No	3283	0.483	1.0499	2.901e-05	1.474e-06
2893	CCDC102B	Yes	No	3290	0.3575	1.48398	3.002e-05	1.528e-06
1965	BTK	Yes	No	3292	0.3222	1.63397	3.021e-05	1.539e-06
23789	TCN2	Yes	No	3300	0.4131	1.27544	3.155e-05	1.609e-06
19965	RGS3	Yes	No	3301	0.429	1.22095	3.167e-05	1.616e-06
21534	SELP	Yes	No	3303	0.3767	1.40851	3.196e-05	1.632e-06
10243	LINC00941	Yes	No	3304	0.4725	1.08161	3.199e-05	1.636e-06
9118	KCNK13	Yes	No	3306	0.4064	1.29903	3.234e-05	1.655e-06
12434	LOC101929732	Yes	No	3307	0.374	1.41889	3.249e-05	1.664e-06
18892	PPP1R16B	Yes	No	3314	0.3378	1.56576	3.356e-05	1.72e-06
7674	GSDMD	Yes	No	3317	0.4149	1.26916	3.404e-05	1.746e-06
20897	RP4-794H19.4	Yes	No	3319	0.4608	1.11779	3.435e-05	1.763e-06
16811	NEFH	Yes	No	3319	0.4512	1.14816	3.437e-05	1.765e-06
3219	CD74	Yes	No	3319	0.3467	1.52824	3.439e-05	1.768e-06
1203	ARHGDIB	Yes	No	3319	0.3706	1.43207	3.44e-05	1.769e-06
22443	SNAI3	Yes	No	3322	0.3811	1.39176	3.482e-05	1.792e-06
18509	PLBD1	Yes	No	3326	0.4814	1.05469	3.555e-05	1.831e-06
2857	CBLN3	Yes	No	3327	0.4291	1.22061	3.564e-05	1.837e-06
14597	MAGEL2	Yes	No	3331	0.2808	1.83239	3.631e-05	1.874e-06
2667	CACNA1I	Yes	No	3338	0.3292	1.60296	3.743e-05	1.935e-06
17375	OAS1	Yes	No	3342	0.4843	1.04603	3.816e-05	1.974e-06
24488	TNFSF13B	Yes	No	3342	0.3417	1.5492	3.817e-05	1.976e-06
19257	PSMB10	Yes	No	3345	0.3942	1.343	3.866e-05	2.004e-06
3841	CMKLR1	Yes	No	3353	0.4526	1.14369	4.029e-05	2.09e-06
22302	SLFN5	Yes	No	3353	0.4299	1.21793	4.03e-05	2.092e-06
6933	GAB3	Yes	No	3354	0.3698	1.43518	4.042e-05	2.1e-06
3355	CDKN2B-AS1	Yes	No	3358	0.4335	1.2059	4.101e-05	2.134e-06
21306	SARDH	Yes	No	3360	0.4414	1.17984	4.147e-05	2.159e-06
8597	IGFLR1	Yes	No	3361	0.3398	1.55724	4.168e-05	2.171e-06
11449	LOC101927799	Yes	No	3364	0.4033	1.31007	4.213e-05	2.197e-06
1816	BLM	Yes	No	3377	0.3335	1.58424	4.489e-05	2.343e-06
8134	HLA-DPA1	Yes	No	3378	0.3447	1.53659	4.519e-05	2.361e-06
8334	HRK	Yes	No	3379	0.3329	1.58684	4.525e-05	2.366e-06
1313	ARRB2	Yes	No	3386	0.3782	1.40278	4.673e-05	2.446e-06
23283	STARD4-AS1	Yes	No	3387	0.4922	1.02268	4.703e-05	2.466e-06
10778	LOC100506691	Yes	No	3388	0.3577	1.48318	4.721e-05	2.477e-06
2027	C11orf21	Yes	No	3390	0.3827	1.38571	4.761e-05	2.5e-06
7838	HAPLN3	Yes	No	3402	0.3796	1.39745	5.019e-05	2.642e-06
5360	ECRP	Yes	No	3405	0.3818	1.38911	5.088e-05	2.681e-06
22404	SMIM3	Yes	No	3406	0.4907	1.02709	5.103e-05	2.692e-06
3946	COL12A1	Yes	No	3410	0.3281	1.60779	5.192e-05	2.743e-06
19687	RARRES3	Yes	No	3410	0.3553	1.49289	5.194e-05	2.746e-06
7189	GIMAP1	Yes	No	3411	0.3827	1.38571	5.211e-05	2.757e-06
17186	NREP	Yes	No	3411	0.4247	1.23548	5.214e-05	2.763e-06
6859	FTH1	Yes	No	3411	0.3437	1.54078	5.214e-05	2.764e-06
18618	PLXND1	Yes	No	3412	0.4025	1.31294	5.229e-05	2.774e-06
8931	ITIH1	Yes	No	3413	0.3273	1.61131	5.262e-05	2.794e-06
415	ADA	Yes	No	3418	0.3855	1.3752	5.376e-05	2.856e-06
2179	C17orf66	Yes	No	3420	0.4915	1.02474	5.431e-05	2.888e-06
16143	MRC1	Yes	No	3424	0.4778	1.06552	5.506e-05	2.931e-06
9182	KDELR3	Yes	No	3433	0.4788	1.0625	5.738e-05	3.062e-06
21685	SFMBT2	Yes	No	3438	0.4152	1.26812	5.879e-05	3.141e-06
7589	GPX8	Yes	No	3443	0.3953	1.33898	6.005e-05	3.213e-06
21208	RUNX2	Yes	No	3445	0.3597	1.47513	6.047e-05	3.237e-06
14697	MAPK12	Yes	No	3447	0.4102	1.2856	6.099e-05	3.274e-06
23887	TEX29	Yes	No	3450	0.4278	1.22499	6.178e-05	3.321e-06
9853	LHFPL2	Yes	No	3451	0.4611	1.11685	6.207e-05	3.339e-06
25483	UCP2	Yes	No	3453	0.359	1.47794	6.255e-05	3.368e-06
20659	RP11-539L10.2	Yes	No	3454	0.4621	1.11372	6.267e-05	3.376e-06
15508	MIR4507	Yes	No	3458	0.4162	1.26465	6.389e-05	3.447e-06
24078	TLR1	Yes	No	3466	0.378	1.40354	6.605e-05	3.571e-06
21275	SALL4	Yes	No	3467	0.3984	1.32771	6.646e-05	3.597e-06
21998	SLC24A4	Yes	No	3469	0.4891	1.0318	6.695e-05	3.627e-06
24066	TLDC2	Yes	No	3471	0.4265	1.22938	6.751e-05	3.66e-06
13339	LOC102724279	Yes	No	3475	0.2999	1.73745	6.879e-05	3.731e-06
995	ANXA2R	Yes	No	3477	0.3877	1.36699	6.925e-05	3.764e-06
22297	SLFN11	Yes	No	3478	0.419	1.25498	6.942e-05	3.776e-06
11628	LOC101928130	Yes	No	3478	0.2731	1.8725	6.963e-05	3.79e-06
3640	CHST2	Yes	No	3480	0.4994	1.00173	7.002e-05	3.813e-06
14591	MAGED4	Yes	No	3483	0.3357	1.57476	7.111e-05	3.875e-06
16033	MMP14	Yes	No	3484	0.356	1.49005	7.138e-05	3.893e-06
26904	ZNF80	Yes	No	3486	0.3888	1.3629	7.195e-05	3.926e-06
7194	GIMAP7	Yes	No	3488	0.3652	1.45324	7.245e-05	3.956e-06
19266	PSMB9	Yes	No	3488	0.3487	1.51994	7.255e-05	3.967e-06
459	ADAMTS6	Yes	No	3493	0.3904	1.35698	7.399e-05	4.052e-06
11974	LOC101928767	Yes	No	3498	0.4724	1.08192	7.557e-05	4.147e-06
19546	RAB39A	Yes	No	3499	0.3196	1.64566	7.589e-05	4.167e-06
3949	COL15A1	Yes	No	3502	0.4654	1.10346	7.698e-05	4.23e-06
9128	KCNK9	Yes	No	3503	0.3839	1.3812	7.724e-05	4.247e-06
21742	SH2D3C	Yes	No	3503	0.388	1.36587	7.731e-05	4.253e-06
8542	IFNAR2	Yes	No	3506	0.3835	1.3827	7.824e-05	4.308e-06
14182	LOC653786	Yes	No	3508	0.3907	1.35587	7.89e-05	4.35e-06
14592	MAGED4B	Yes	No	3508	0.336	1.57347	7.891e-05	4.353e-06
11949	LOC101928716	Yes	No	3514	0.3449	1.53575	8.075e-05	4.458e-06
11794	LOC101928429	Yes	No	3519	0.4397	1.18541	8.257e-05	4.568e-06
11545	LOC101927963	Yes	No	3521	0.3763	1.41004	8.331e-05	4.614e-06
25404	UBE2L6	Yes	No	3523	0.384	1.38082	8.391e-05	4.651e-06
10695	LOC100505812	Yes	No	3529	0.4265	1.22938	8.613e-05	4.777e-06
12668	LOC102723429	Yes	No	3532	0.2665	1.90779	8.716e-05	4.837e-06
8428	HTR1F	Yes	No	3536	0.3964	1.33497	8.867e-05	4.934e-06
18025	PCED1B	Yes	No	3538	0.3912	1.35402	8.947e-05	4.982e-06
19191	PRSS23	Yes	No	3539	0.4324	1.20956	8.976e-05	5.002e-06
24225	TMEM173	Yes	No	3544	0.4872	1.03741	9.162e-05	5.109e-06
986	ANTXRLP1	Yes	No	3547	0.3958	1.33716	9.313e-05	5.196e-06
521	ADM2	Yes	No	3555	0.4484	1.15714	9.619e-05	5.378e-06
3742	CLEC10A	Yes	No	3555	0.4843	1.04603	9.626e-05	5.385e-06
22247	SLC7A11	Yes	No	3558	0.4648	1.10532	9.75e-05	5.461e-06
11272	LOC101927417	Yes	No	3561	0.3252	1.6206	9.855e-05	5.528e-06
7978	HERC6	Yes	No	3562	0.4707	1.08712	9.898e-05	5.556e-06
18143	PDLIM7	Yes	No	3563	0.4355	1.19926	9.916e-05	5.573e-06
21316	SAT1	Yes	No	3566	0.4524	1.14433	0.0001005	5.65e-06
17257	NTNG2	Yes	No	3568	0.4408	1.1818	0.0001015	5.711e-06
17674	OSBPL7	Yes	No	3578	0.4004	1.32049	0.0001055	5.953e-06
13053	LOC102723922	Yes	No	3588	0.4409	1.18148	0.0001101	6.236e-06
6704	FMNL3	Yes	No	3589	0.4111	1.28244	0.0001103	6.254e-06
25085	TRPV2	Yes	No	3591	0.3954	1.33862	0.0001115	6.322e-06
25701	UTS2R	Yes	No	3592	0.2843	1.81451	0.0001119	6.354e-06
23730	TBX2	Yes	No	3594	0.4361	1.19727	0.0001126	6.398e-06
24082	TLR4	Yes	No	3594	0.4419	1.17821	0.0001127	6.411e-06
21416	SCN1B	Yes	No	3595	0.4314	1.2129	0.0001128	6.419e-06
11363	LOC101927634	Yes	No	3596	0.286	1.80591	0.0001131	6.443e-06
14273	LOXL3	Yes	No	3597	0.4642	1.10718	0.000114	6.495e-06
17118	NPL	Yes	No	3603	0.4014	1.31689	0.0001165	6.647e-06
266	AC104820.2	Yes	No	3603	0.346	1.53116	0.0001168	6.669e-06
4756	DEC1	Yes	No	3604	0.3774	1.40583	0.0001169	6.676e-06
22301	SLFN14	Yes	No	3608	0.3294	1.60209	0.0001193	6.819e-06
13954	LOC339192	Yes	No	3617	0.3708	1.43129	0.0001237	7.092e-06
12415	LOC101929689	Yes	No	3622	0.429	1.22095	0.0001261	7.24e-06
19710	RASGRP3	Yes	No	3624	0.4565	1.13131	0.0001267	7.293e-06
1104	APOL3	Yes	No	3630	0.4007	1.31941	0.0001301	7.506e-06
23877	TEX15	Yes	No	3633	0.4663	1.10067	0.0001315	7.59e-06
17760	P2RY13	Yes	No	3638	0.3771	1.40698	0.0001345	7.767e-06
25139	TSPAN32	Yes	No	3639	0.4191	1.25463	0.000135	7.801e-06
13818	LOC102724907	Yes	No	3647	0.3987	1.32662	0.0001394	8.066e-06
458	ADAMTS5	Yes	No	3647	0.4994	1.00173	0.0001396	8.084e-06
13702	LOC102724753	Yes	No	3648	0.3111	1.68455	0.0001397	8.099e-06
1012	AP000330.8	Yes	No	3648	0.4285	1.22263	0.0001398	8.098e-06
9814	LEPRE1	Yes	No	3649	0.3879	1.36624	0.00014	8.123e-06
21390	SCG5	Yes	No	3649	0.4588	1.12406	0.0001401	8.132e-06
17405	ODF3B	Yes	No	3652	0.4243	1.23684	0.000142	8.252e-06
9362	KIR3DX1	Yes	No	3656	0.4405	1.18279	0.000144	8.384e-06
21131	RRM2	Yes	No	3656	0.3942	1.343	0.0001441	8.38e-06
8137	HLA-DQA1	Yes	No	3659	0.3605	1.47193	0.0001456	8.48e-06
5140	DPEP2	Yes	No	3660	0.3963	1.33534	0.0001465	8.539e-06
161	AC007386.2	Yes	No	3662	0.3365	1.57132	0.0001473	8.604e-06
8639	IL12B	Yes	No	3668	0.4153	1.26777	0.0001514	8.85e-06
18617	PLXNC1	Yes	No	3673	0.3594	1.47634	0.000154	9.014e-06
8574	IGDCC4	Yes	No	3675	0.3807	1.39327	0.0001551	9.084e-06
3519	CFP	Yes	No	3682	0.4256	1.23243	0.0001596	9.362e-06
24773	TRIM61	Yes	No	3682	0.4937	1.01829	0.0001601	9.397e-06
20074	RN7SL1	Yes	No	3683	0.385	1.37707	0.0001602	9.406e-06
13016	LOC102723878	Yes	No	3691	0.2715	1.88098	0.0001658	9.741e-06
6444	FCRL6	Yes	No	3693	0.3519	1.50676	0.0001671	9.831e-06
8587	IGFBP4	Yes	No	3695	0.419	1.25498	0.0001682	9.909e-06
5561	ELOVL2	Yes	No	3697	0.4472	1.16101	0.0001696	9.998e-06
13353	LOC102724299	Yes	No	3703	0.4556	1.13416	0.0001738	1.027e-05
10679	LOC100505622	Yes	No	3705	0.3766	1.4089	0.0001749	1.034e-05
7758	GUCY1B3	Yes	No	3706	0.4379	1.19133	0.0001756	1.039e-05
10601	LOC100272216	Yes	No	3714	0.4834	1.04871	0.0001814	1.075e-05
26470	ZNF215	Yes	No	3717	0.3858	1.37407	0.0001834	1.088e-05
19166	PRR5L	Yes	No	3717	0.4353	1.19992	0.0001835	1.088e-05
5244	DTX3L	Yes	No	3718	0.4446	1.16942	0.0001837	1.09e-05
2177	C17orf62	Yes	No	3730	0.4143	1.27125	0.0001928	1.148e-05
25792	VOPP1	Yes	No	3731	0.3677	1.4434	0.0001934	1.152e-05
23967	THBS2	Yes	No	3734	0.4512	1.14816	0.0001956	1.166e-05
2967	CCDC178	Yes	No	3734	0.4231	1.24093	0.0001958	1.168e-05
23417	SULF2	Yes	No	3737	0.4225	1.24298	0.0001979	1.182e-05
6617	FLJ31945	Yes	No	3738	0.4872	1.03741	0.0001987	1.189e-05
10550	LOC100131532	Yes	No	3738	0.4499	1.15232	0.0001987	1.19e-05
24454	TNF	Yes	No	3741	0.4959	1.01188	0.000201	1.204e-05
12243	LOC101929319	Yes	No	3744	0.3162	1.66109	0.0002033	1.219e-05
6052	FAM177B	Yes	No	3749	0.3394	1.55894	0.0002074	1.245e-05
9410	KLHL14	Yes	No	3751	0.4093	1.28877	0.0002085	1.253e-05
5458	EHBP1L1	Yes	No	3754	0.4577	1.12753	0.0002112	1.271e-05
779	ALOX5	Yes	No	3755	0.3451	1.53491	0.0002114	1.273e-05
6438	FCN3	Yes	No	3756	0.4264	1.22972	0.000213	1.283e-05
23173	SRY	Yes	No	3757	0.4461	1.16456	0.0002131	1.285e-05
7584	GPX1	Yes	No	3760	0.4172	1.26119	0.0002155	1.3e-05
13166	LOC102724060	Yes	No	3763	0.4345	1.20257	0.0002185	1.319e-05
22426	SMPDL3B	Yes	No	3770	0.3804	1.39441	0.0002246	1.356e-05
10578	LOC100133182	Yes	No	3775	0.4828	1.0505	0.0002292	1.386e-05
2817	CASP10	Yes	No	3779	0.4242	1.23718	0.0002326	1.409e-05
533	ADPRH	Yes	No	3781	0.435	1.20091	0.0002342	1.42e-05
18521	PLCG2	Yes	No	3784	0.3882	1.36513	0.0002366	1.436e-05
1967	BTN1A1	Yes	No	3786	0.4462	1.16424	0.0002388	1.452e-05
8142	HLA-DRB1	Yes	No	3789	0.3986	1.32699	0.0002414	1.468e-05
4376	CTSK	Yes	No	3791	0.4029	1.31151	0.0002426	1.478e-05
23290	STAT1	Yes	No	3792	0.3732	1.42198	0.0002435	1.484e-05
5118	DOCK8	Yes	No	3795	0.3833	1.38345	0.0002467	1.506e-05
5666	EPB41L3	Yes	No	3807	0.4501	1.15168	0.0002583	1.58e-05
14475	LTK	Yes	No	3810	0.3994	1.32409	0.0002613	1.599e-05
22820	SNX22	Yes	No	3811	0.4278	1.22499	0.0002616	1.602e-05
7590	GRAMD1A	Yes	No	3815	0.4082	1.29265	0.0002662	1.631e-05
4552	CYP7B1	Yes	No	3817	0.4706	1.08743	0.0002681	1.645e-05
5141	DPEP3	Yes	No	3818	0.4899	1.02944	0.0002685	1.648e-05
1051	APBA2	Yes	No	3822	0.3652	1.45324	0.0002737	1.681e-05
8511	IFFO1	Yes	No	3823	0.3979	1.32952	0.0002739	1.683e-05
7432	GPA33	Yes	No	3824	0.3597	1.47513	0.0002748	1.69e-05
8148	HLA-G	Yes	No	3824	0.4288	1.22162	0.0002748	1.691e-05
8520	IFI44L	Yes	No	3826	0.4315	1.21257	0.0002767	1.704e-05
7539	GPR34	Yes	No	3828	0.4957	1.01246	0.0002784	1.717e-05
8478	ICAM2	Yes	No	3834	0.4037	1.30864	0.0002847	1.759e-05
8144	HLA-DRB6	Yes	No	3834	0.3853	1.37595	0.0002848	1.761e-05
20765	RP11-75C9.1	Yes	No	3838	0.4231	1.24093	0.0002887	1.789e-05
7253	GLIPR2	Yes	No	3840	0.4342	1.20357	0.0002908	1.803e-05
2425	C3	Yes	No	3841	0.4276	1.22567	0.0002915	1.81e-05
19961	RGS19	Yes	No	3845	0.403	1.31115	0.0002962	1.841e-05
25783	VMO1	Yes	No	3849	0.4123	1.27823	0.0003007	1.87e-05
14239	LOC730101	Yes	No	3849	0.3896	1.35993	0.0003011	1.874e-05
26052	WT1	Yes	No	3856	0.2943	1.76464	0.0003087	1.925e-05
312	ACE	Yes	No	3857	0.468	1.09542	0.0003098	1.932e-05
22087	SLC2A5	Yes	No	3858	0.3494	1.51705	0.0003109	1.941e-05
16719	NCR1	Yes	No	3864	0.3132	1.67484	0.0003178	1.986e-05
10463	LOC100128276	Yes	No	3867	0.4826	1.0511	0.0003212	2.008e-05
8686	IL23A	Yes	No	3868	0.4971	1.00839	0.0003219	2.014e-05
14170	LOC648987	Yes	No	3870	0.4588	1.12406	0.0003241	2.03e-05
9099	KCNJ10	Yes	No	3871	0.2918	1.77695	0.0003251	2.038e-05
16883	NFKBIE	Yes	No	3873	0.4345	1.20257	0.0003282	2.058e-05
19482	PZP	Yes	No	3874	0.4708	1.08681	0.0003294	2.067e-05
23458	SUSD1	Yes	No	3875	0.4979	1.00607	0.0003304	2.074e-05
12985	LOC102723837	Yes	No	3875	0.3128	1.67669	0.0003308	2.078e-05
6587	FLI1	Yes	No	3876	0.426	1.23107	0.0003318	2.086e-05
3232	CD93	Yes	No	3880	0.468	1.09542	0.0003355	2.112e-05
13447	LOC102724424	Yes	No	3880	0.2694	1.89218	0.0003356	2.114e-05
24355	TMEM52B	Yes	No	3885	0.3381	1.56448	0.000342	2.158e-05
6853	FSTL1	Yes	No	3885	0.4521	1.14529	0.0003422	2.157e-05
10850	LOC100507600	Yes	No	3896	0.297	1.75147	0.0003567	2.253e-05
9676	LAG3	Yes	No	3901	0.3613	1.46873	0.0003629	2.295e-05
18593	PLOD1	Yes	No	3906	0.4845	1.04543	0.0003695	2.342e-05
12780	LOC102723580	Yes	No	3908	0.4723	1.08222	0.0003724	2.363e-05
9333	KIF26B	Yes	No	3908	0.3942	1.343	0.0003726	2.363e-05
9136	KCNN3	Yes	No	3913	0.4112	1.28209	0.0003797	2.412e-05
1093	APOBR	Yes	No	3914	0.3913	1.35365	0.00038	2.418e-05
855	ANGPTL2	Yes	No	3914	0.3649	1.45443	0.0003801	2.417e-05
8155	HLX	Yes	No	3914	0.4468	1.1623	0.0003803	2.417e-05
8188	HMHA1	Yes	No	3922	0.3653	1.45285	0.0003905	2.489e-05
4921	DISP2	Yes	No	3935	0.4712	1.08559	0.0004101	2.62e-05
23043	SPN	Yes	No	3940	0.377	1.40736	0.0004178	2.673e-05
4417	CX3CR1	Yes	No	3945	0.4043	1.3065	0.0004256	2.726e-05
4012	COMP	Yes	No	3950	0.4291	1.22061	0.0004344	2.784e-05
6893	FUT8-AS1	Yes	No	3953	0.3133	1.67438	0.0004389	2.815e-05
5002	DMXL2	Yes	No	3956	0.3946	1.34154	0.0004427	2.844e-05
17750	P2RX4	Yes	No	3957	0.4892	1.0315	0.0004447	2.858e-05
8518	IFI35	Yes	No	3958	0.4349	1.20124	0.0004464	2.87e-05
20836	RP11-973H7.4	Yes	No	3961	0.3072	1.70275	0.0004498	2.896e-05
10203	LINC00888	Yes	No	3962	0.4941	1.01713	0.0004511	2.906e-05
7222	GJC1	Yes	No	3982	0.4487	1.15618	0.0004865	3.143e-05
20686	RP11-576I22.2	Yes	No	3984	0.4056	1.30187	0.0004898	3.168e-05
7320	GNAI2	Yes	No	3987	0.4577	1.12753	0.0004947	3.203e-05
8151	HLA-L	Yes	No	3987	0.4866	1.03919	0.0004949	3.206e-05
7068	GBP3	Yes	No	3988	0.443	1.17462	0.0004946	3.208e-05
20566	RP11-417E7.2	Yes	No	3991	0.4358	1.19826	0.0004991	3.248e-05
3234	CD97	Yes	No	3995	0.4355	1.19926	0.0005056	3.296e-05
4611	DBH	Yes	No	3997	0.4811	1.05559	0.0005104	3.329e-05
25574	UPK3A	Yes	No	3998	0.449	1.15521	0.0005109	3.335e-05
4489	CYP11A1	Yes	No	4005	0.418	1.25843	0.0005255	3.432e-05
2339	C20orf141	Yes	No	4013	0.3586	1.47955	0.0005396	3.528e-05
13428	LOC102724397	Yes	No	4015	0.4545	1.13765	0.0005445	3.564e-05
8130	HLA-DMA	Yes	No	4018	0.3938	1.34446	0.0005495	3.603e-05
20821	RP11-893F2.6	Yes	No	4022	0.3801	1.39555	0.0005559	3.649e-05
6861	FTH1P3	Yes	No	4023	0.3977	1.33025	0.0005576	3.662e-05
13082	LOC102723959	Yes	No	4026	0.4185	1.2567	0.0005641	3.713e-05
9087	KCNH4	Yes	No	4037	0.4077	1.29442	0.0005845	3.862e-05
4644	DCBLD1	Yes	No	4044	0.4835	1.04841	0.0005982	3.964e-05
11522	LOC101927931	Yes	No	4045	0.4158	1.26604	0.0005996	3.975e-05
24482	TNFRSF8	Yes	No	4045	0.3901	1.35808	0.0006	3.981e-05
7517	GPR162	Yes	No	4047	0.4636	1.10905	0.0006043	4.011e-05
3666	CIITA	Yes	No	4051	0.3932	1.34666	0.0006117	4.065e-05
23195	SSR4	Yes	No	4056	0.3999	1.32229	0.0006213	4.14e-05
12063	LOC101928932	Yes	No	4060	0.3595	1.47594	0.0006312	4.213e-05
597	AGMAT	Yes	No	4061	0.4387	1.18869	0.0006314	4.217e-05
20147	RNF175	Yes	No	4068	0.4322	1.21023	0.0006467	4.328e-05
1089	APOBEC3F	Yes	No	4068	0.4339	1.20457	0.000648	4.34e-05
3815	CLSPN	Yes	No	4071	0.4438	1.17202	0.0006537	4.383e-05
1827	BMF	Yes	No	4075	0.4402	1.18377	0.0006627	4.448e-05
9356	KIR2DL3	Yes	No	4076	0.4136	1.27369	0.0006642	4.46e-05
10524	LOC100130458	Yes	No	4078	0.3256	1.61883	0.0006686	4.495e-05
15086	MIOX	Yes	No	4081	0.3876	1.36736	0.0006753	4.545e-05
4063	COX4I2	Yes	No	4083	0.4949	1.01479	0.0006788	4.571e-05
3761	CLEC4A	Yes	No	4087	0.3817	1.38949	0.0006881	4.639e-05
3468	CEP55	Yes	No	4088	0.4201	1.2512	0.0006907	4.664e-05
12614	LOC102723356	Yes	No	4091	0.3916	1.35255	0.0006987	4.723e-05
11414	LOC101927732	Yes	No	4092	0.4947	1.01537	0.0006995	4.731e-05
12141	LOC101929107	Yes	No	4108	0.4113	1.28174	0.0007412	5.024e-05
12973	LOC102723824	Yes	No	4109	0.4372	1.19363	0.0007431	5.04e-05
1453	ATHL1	Yes	No	4112	0.4369	1.19462	0.0007493	5.085e-05
14462	LST1	Yes	No	4115	0.3853	1.37595	0.0007565	5.139e-05
3080	CCM2	Yes	No	4117	0.4665	1.10005	0.0007609	5.175e-05
25736	VCAM1	Yes	No	4118	0.4402	1.18377	0.0007631	5.192e-05
3982	COL6A2	Yes	No	4119	0.4166	1.26327	0.0007677	5.227e-05
20075	RN7SL2	Yes	No	4130	0.3949	1.34044	0.0007944	5.423e-05
3981	COL6A1	Yes	No	4132	0.3982	1.32843	0.0008014	5.477e-05
23503	SYNDIG1	Yes	No	4141	0.3177	1.65426	0.0008248	5.646e-05
2239	C19orf84	Yes	No	4146	0.392	1.35107	0.0008395	5.759e-05
10317	LINC01094	Yes	No	4147	0.4775	1.06643	0.0008407	5.77e-05
21850	SIPA1	Yes	No	4147	0.4013	1.31725	0.0008415	5.782e-05
4484	CYFIP2	Yes	No	4147	0.446	1.16488	0.0008419	5.782e-05
1481	ATP1A3	Yes	No	4148	0.4955	1.01304	0.0008426	5.793e-05
11792	LOC101928427	Yes	No	4148	0.3117	1.68177	0.0008426	5.799e-05
26186	ZBED2	Yes	No	4148	0.4751	1.0737	0.0008428	5.797e-05
18607	PLVAP	Yes	No	4151	0.492	1.02327	0.000849	5.846e-05
8132	HLA-DOA	Yes	No	4152	0.383	1.38458	0.0008523	5.872e-05
9085	KCNH2	Yes	No	4156	0.4659	1.10191	0.0008643	5.967e-05
4210	CRYBA4	Yes	No	4162	0.318	1.6529	0.00088	6.082e-05
3176	CD276	Yes	Yes	4165	0.4629	1.11123	0.0008893	6.15e-05
22899	SP110	Yes	No	4169	0.4588	1.12406	0.0009016	6.248e-05
7250	GLIPR1	Yes	No	4176	0.4215	1.2464	0.0009223	6.395e-05
25770	VIM-AS1	Yes	No	4183	0.459	1.12343	0.0009445	6.556e-05
8621	IKBIP	Yes	No	4184	0.4265	1.22938	0.000947	6.577e-05
25723	VASH1	Yes	No	4185	0.4561	1.13258	0.0009498	6.599e-05
14858	MDS2	Yes	No	4199	0.3086	1.69619	0.0009966	6.947e-05
1401	ASPN	Yes	No	4201	0.4171	1.26153	0.0009998	6.977e-05
16697	NCF2	Yes	No	4204	0.4443	1.17039	0.00101	7.058e-05
26906	ZNF804A	Yes	No	4204	0.4294	1.21961	0.00101	7.062e-05
4753	DDX60L	Yes	No	4215	0.471	1.0862	0.001047	7.349e-05
25841	VSTM1	Yes	No	4221	0.3399	1.55682	0.001066	7.491e-05
22889	SOX30	Yes	No	4223	0.3857	1.37445	0.001074	7.553e-05
22298	SLFN12	Yes	No	4225	0.4692	1.09173	0.001079	7.587e-05
21637	SERPINF1	Yes	No	4229	0.4935	1.01888	0.001094	7.704e-05
2238	C19orf83	Yes	No	4234	0.436	1.1976	0.001113	7.844e-05
1747	BCORP1	Yes	No	4234	0.2861	1.80541	0.001113	7.848e-05
8135	HLA-DPB1	Yes	No	4238	0.3918	1.35181	0.001127	7.956e-05
26247	ZC3H12D	Yes	No	4242	0.371	1.43051	0.001141	8.069e-05
1973	BTN3A3	Yes	No	4244	0.4493	1.15425	0.001146	8.125e-05
22139	SLC36A1	Yes	No	4250	0.4919	1.02356	0.001165	8.271e-05
4136	CR1L	Yes	No	4253	0.3829	1.38496	0.001177	8.365e-05
1766	BEND4	Yes	No	4253	0.3004	1.73504	0.001179	8.383e-05
17007	NMI	Yes	No	4260	0.4889	1.03239	0.001204	8.569e-05
13695	LOC102724745	Yes	No	4264	0.3169	1.6579	0.001222	8.7e-05
5022	DNAI2	Yes	No	4266	0.4386	1.18902	0.001227	8.741e-05
6672	FLJ45825	Yes	No	4268	0.3689	1.4387	0.001236	8.816e-05
349	ACRBP	Yes	No	4269	0.4644	1.10656	0.001238	8.838e-05
5191	DRAM1	Yes	No	4270	0.3817	1.38949	0.001243	8.874e-05
1972	BTN3A2	Yes	No	4276	0.4883	1.03416	0.001264	9.055e-05
24013	TIE1	Yes	No	4278	0.4889	1.03239	0.001272	9.122e-05
8149	HLA-H	Yes	No	4280	0.4388	1.18836	0.001278	9.166e-05
21512	SEC24D	Yes	No	4285	0.4918	1.02386	0.001298	9.325e-05
9290	KIAA1644	Yes	No	4291	0.4804	1.05769	0.001323	9.521e-05
23227	ST3GAL2	Yes	No	4295	0.4571	1.12942	0.00134	9.654e-05
8294	HOXD13	Yes	No	4306	0.433	1.20756	0.001387	0.0001003
3513	CFI	Yes	No	4306	0.4396	1.18574	0.001387	0.0001004
11496	LOC101927879	Yes	No	4307	0.4821	1.0526	0.001391	0.0001007
826	AMPH	Yes	No	4308	0.4548	1.1367	0.001393	0.0001009
8646	IL15RA	Yes	No	4309	0.4949	1.01479	0.001399	0.0001014
2732	CAMK4	Yes	No	4317	0.3981	1.3288	0.001434	0.0001041
7492	GPR132	Yes	No	4319	0.3935	1.34556	0.001443	0.0001048
19877	RENBP	Yes	No	4325	0.4783	1.06401	0.001471	0.000107
24526	TNRC6C-AS1	Yes	No	4328	0.4856	1.04216	0.001484	0.0001079
3955	COL19A1	Yes	No	4330	0.3954	1.33862	0.001491	0.0001085
4965	DLGAP5	Yes	No	4330	0.4603	1.11935	0.001491	0.0001086
18464	PKN1	Yes	No	4332	0.4742	1.07643	0.001502	0.0001094
5688	EPHA8	Yes	No	4338	0.3288	1.60472	0.001528	0.0001115
3062	CCL19	Yes	No	4342	0.406	1.30045	0.001547	0.000113
6462	FER1L4	Yes	No	4343	0.3305	1.59728	0.001551	0.0001134
18176	PECAM1	Yes	No	4343	0.4338	1.2049	0.001552	0.0001135
10280	LINC01002	Yes	No	4348	0.4882	1.03446	0.001574	0.0001152
23619	TAPSAR1	Yes	No	4355	0.3986	1.32699	0.001614	0.0001183
12627	LOC102723372	Yes	No	4359	0.4908	1.02679	0.001632	0.0001197
24421	TMPRSS11B	Yes	No	4361	0.2573	1.95848	0.001643	0.0001205
20936	RP5-899E9.1	Yes	No	4374	0.4185	1.2567	0.001703	0.0001256
8847	IRAK3	Yes	No	4374	0.4995	1.00144	0.001703	0.0001258
10390	LIPA	Yes	No	4377	0.4396	1.18574	0.001716	0.0001269
19152	PRR16	Yes	No	4377	0.4752	1.07339	0.001717	0.0001269
4233	CSF1R	Yes	No	4381	0.4693	1.09142	0.001735	0.0001286
19013	PRDX4	Yes	No	4384	0.432	1.2109	0.00175	0.0001298
25513	UGT2B15	Yes	No	4390	0.4293	1.21994	0.001787	0.0001327
1	A1BG	Yes	No	4393	0.4739	1.07735	0.001801	0.000134
1980	BUB1	Yes	No	4400	0.4469	1.16198	0.001837	0.000137
11389	LOC101927690	Yes	No	4411	0.4079	1.29371	0.001896	0.0001417
1990	BZRAP1-AS1	Yes	No	4411	0.4248	1.23514	0.001901	0.0001421
21857	SIRPD	Yes	No	4412	0.3679	1.44261	0.001905	0.0001425
12407	LOC101929667	Yes	No	4413	0.4652	1.10408	0.001909	0.0001429
13348	LOC102724290	Yes	No	4415	0.3709	1.4309	0.001923	0.000144
26268	ZCCHC18	Yes	No	4417	0.4469	1.16198	0.001931	0.0001447
6127	FAM216B	Yes	No	4419	0.3495	1.51664	0.001941	0.0001456
24495	TNIK	Yes	No	4419	0.458	1.12658	0.001941	0.0001457
5109	DOCK10	Yes	No	4422	0.4291	1.22061	0.001956	0.0001469
9797	LEF1	Yes	No	4432	0.4824	1.0517	0.00202	0.0001519
8139	HLA-DQB1	Yes	No	4433	0.4293	1.21994	0.002027	0.0001525
19334	PTGDR	Yes	No	4435	0.4181	1.25808	0.00204	0.0001536
9178	KDELC1	Yes	No	4440	0.4854	1.04275	0.002065	0.0001557
19183	PRRX1	Yes	No	4441	0.497	1.00868	0.002074	0.0001565
8861	IRF9	Yes	No	4453	0.4867	1.0389	0.002141	0.0001623
14922	MEIS3	Yes	No	4455	0.4618	1.11466	0.002152	0.0001634
7195	GIMAP8	Yes	No	4466	0.4851	1.04365	0.002221	0.0001693
9772	LCP1	Yes	No	4466	0.4064	1.29903	0.002221	0.0001694
8680	IL21-AS1	Yes	No	4473	0.3524	1.50471	0.002265	0.0001733
9824	LGALS1	Yes	No	4477	0.4728	1.0807	0.00229	0.0001753
23565	TACC3	Yes	No	4478	0.4572	1.1291	0.002298	0.000176
12446	LOC101929755	Yes	No	4481	0.4286	1.2223	0.00232	0.0001779
11872	LOC101928572	Yes	No	4487	0.3396	1.55809	0.002358	0.0001809
23932	TGFB3	Yes	No	4491	0.4908	1.02679	0.002388	0.0001836
10487	LOC100129098	Yes	No	4506	0.4695	1.0908	0.002485	0.0001921
8162	HMCN1	Yes	No	4507	0.4274	1.22634	0.002497	0.0001931
3189	CD33	Yes	No	4511	0.4822	1.0523	0.002522	0.0001952
19398	PTPRD	Yes	No	4515	0.421	1.24811	0.002548	0.0001975
12208	LOC101929241	Yes	No	4522	0.4168	1.26257	0.002601	0.000202
14169	LOC648691	Yes	No	4522	0.1999	2.32265	0.002602	0.0002019
20444	RP11-265P11.2	Yes	No	4530	0.2741	1.86723	0.002667	0.0002073
23496	RP11-265P11.2	Yes	No	4532	0.4667	1.09943	0.002681	0.0002085
24024	TIMD4	Yes	No	4546	0.3788	1.40049	0.002789	0.0002176
19064	PRKCG	Yes	No	4558	0.3699	1.43479	0.002885	0.0002261
8009	HHEX	Yes	No	4562	0.4609	1.11747	0.002915	0.0002287
22074	SLC29A3	Yes	No	4577	0.4327	1.20856	0.003035	0.0002393
16448	MYBL2	Yes	No	4580	0.4639	1.10811	0.003067	0.0002421
7067	GBP2	Yes	No	4582	0.4986	1.00405	0.00308	0.0002432
13051	LOC102723920	Yes	No	4605	0.4997	1.00087	0.00329	0.0002609
14852	MDK	Yes	No	4611	0.4534	1.14114	0.003347	0.000266
6331	FATE1	Yes	No	4612	0.4422	1.17723	0.003354	0.0002668
25562	UNQ6494	Yes	No	4618	0.3692	1.43753	0.003405	0.0002715
3768	CLEC4M	Yes	No	4619	0.3709	1.4309	0.00341	0.000272
10800	LOC100506901	Yes	No	4620	0.4358	1.19826	0.003418	0.0002728
12826	LOC102723642	Yes	No	4630	0.4955	1.01304	0.003525	0.0002815
25971	WDR86	Yes	No	4635	0.4515	1.1472	0.00357	0.0002856
11440	LOC101927777	Yes	No	4646	0.3469	1.52741	0.003678	0.0002952
19404	PTPRJ	Yes	No	4651	0.4848	1.04454	0.00373	0.0002995
12626	LOC102723371	Yes	No	4654	0.3738	1.41966	0.003762	0.0003025
6009	FAM155A	Yes	No	4660	0.4785	1.06341	0.003818	0.0003075
23033	SPINK6	Yes	No	4662	0.4025	1.31294	0.003843	0.0003097
13436	LOC102724411	Yes	No	4663	0.3474	1.52533	0.003846	0.0003101
17430	OLFM4	Yes	No	4663	0.3769	1.40775	0.003852	0.0003108
8060	HIST1H2AH	Yes	No	4668	0.4439	1.17169	0.003892	0.0003149
12329	LOC101929510	Yes	No	4673	0.4149	1.26916	0.003946	0.0003195
19391	PTPN6	Yes	No	4677	0.4513	1.14784	0.003998	0.0003238
7193	GIMAP6	Yes	No	4693	0.4938	1.018	0.004164	0.0003396
1732	BCL2L15	Yes	No	4695	0.4946	1.01567	0.004178	0.0003409
1176	ARHGAP22	Yes	No	4695	0.4801	1.05859	0.00418	0.0003412
12307	LOC101929460	Yes	No	4697	0.4706	1.08743	0.004202	0.0003431
21736	SH2B2	Yes	No	4702	0.4884	1.03386	0.004259	0.0003482
8694	IL2RB	Yes	No	4711	0.4469	1.16198	0.00436	0.0003575
439	ADAM6	Yes	No	4714	0.4991	1.0026	0.004399	0.000361
8064	HIST1H2AL	Yes	No	4719	0.461	1.11716	0.00445	0.0003658
21810	SHOX2	Yes	No	4721	0.4926	1.02151	0.004478	0.0003683
23460	SUSD3	Yes	No	4722	0.4305	1.21591	0.004482	0.0003688
25877	WARS	Yes	No	4724	0.4879	1.03534	0.004506	0.0003716
16313	MT1F	Yes	No	4725	0.4433	1.17364	0.004515	0.0003725
8635	IL11	Yes	No	4746	0.4056	1.30187	0.00477	0.0003957
10245	LINC00943	Yes	No	4747	0.3888	1.3629	0.004786	0.0003974
19370	PTP4A3	Yes	No	4748	0.4275	1.226	0.004789	0.0003978
8883	ISLR	Yes	No	4749	0.4909	1.0265	0.004809	0.0003998
18968	PRAF2	Yes	No	4763	0.4816	1.05409	0.004988	0.0004164
24641	TPTE2	Yes	No	4766	0.4136	1.27369	0.005026	0.0004197
14190	LOC728158	Yes	No	4775	0.3866	1.37109	0.00514	0.00043
3286	CDH11	Yes	No	4775	0.4895	1.03062	0.005147	0.0004308
8129	HLA-C	Yes	No	4776	0.4715	1.08467	0.005155	0.0004317
8380	HSF5	Yes	No	4782	0.4016	1.31617	0.005232	0.0004387
17319	NUP210	Yes	No	4797	0.4875	1.03653	0.005449	0.0004583
16640	NAT8B	Yes	No	4810	0.4656	1.10284	0.005625	0.0004758
3218	CD72	Yes	No	4820	0.3592	1.47714	0.005762	0.0004888
21697	SFTA1P	Yes	No	4820	0.3625	1.46395	0.005762	0.0004892
10365	LINC01163	Yes	No	4823	0.422	1.24469	0.005808	0.0004936
12305	LOC101929457	Yes	No	4840	0.4523	1.14465	0.006059	0.0005168
21875	SKA1	Yes	No	4844	0.4809	1.05619	0.006118	0.0005225
4313	CTB-113P19.1	Yes	No	4848	0.4931	1.02005	0.006187	0.0005293
24661	TRAF3IP3	Yes	No	4855	0.4556	1.13416	0.006283	0.0005391
7631	GRIN2D	Yes	No	4866	0.4585	1.12501	0.006464	0.0005558
20162	RNF213	Yes	No	4868	0.4948	1.01508	0.00649	0.0005585
18984	PRAMENP	Yes	No	4872	0.321	1.63935	0.006552	0.0005646
15813	MIR6753	Yes	No	4875	0.4132	1.27509	0.006613	0.0005706
8503	IDO2	Yes	No	4890	0.4279	1.22465	0.006853	0.0005946
9341	KIF4A	Yes	No	4892	0.4796	1.0601	0.006887	0.0005978
17005	NME8	Yes	No	4915	0.462	1.11404	0.007276	0.0006358
11413	LOC101927730	Yes	No	4916	0.4322	1.21023	0.007289	0.0006376
937	ANKRD44	Yes	No	4916	0.4539	1.13955	0.007294	0.0006383
8138	HLA-DQA2	Yes	No	4918	0.4269	1.22803	0.007313	0.0006404
16985	NLRP14	Yes	No	4918	0.4644	1.10656	0.007327	0.000642
1829	BMP1	Yes	No	4938	0.448	1.15843	0.007688	0.0006764
5093	DNM3OS	Yes	No	4954	0.496	1.01159	0.007997	0.0007066
15229	MIR2117	Yes	No	4966	0.4711	1.08589	0.008237	0.0007293
17424	OIT3	Yes	No	4973	0.485	1.04394	0.008386	0.0007443
18842	PPIAL4F	Yes	No	4974	0.426	1.23107	0.008405	0.0007464
13468	LOC102724453	Yes	No	4990	0.3725	1.42469	0.008721	0.0007779
7278	GLT8D2	Yes	No	5031	0.4987	1.00376	0.009609	0.0008664
12013	LOC101928845	Yes	No	5033	0.4898	1.02974	0.009659	0.0008721
8146	HLA-F	Yes	No	5037	0.4783	1.06401	0.009745	0.0008812
12421	LOC101929698	Yes	No	5042	0.3942	1.343	0.009857	0.0008932
9696	LAMP3	Yes	No	5048	0.4547	1.13701	0.009985	0.0009058
9955	LINC00243	Yes	No	5049	0.4796	1.0601	0.01001	0.0009081
20769	RP11-761I4.3	Yes	No	5052	0.4416	1.17919	0.01008	0.0009163
3649	CHSY3	Yes	No	5063	0.4974	1.00752	0.01032	0.0009416
19732	RAX	Yes	No	5069	0.4667	1.09943	0.01048	0.0009576
2600	C9orf170	Yes	No	5083	0.4903	1.02826	0.01083	0.0009934
18840	PPIAL4D	Yes	No	5085	0.4403	1.18344	0.01087	0.0009985
13232	LOC102724142	Yes	No	5100	0.4619	1.11435	0.01118	0.001036
15018	MGC12916	Yes	No	5103	0.4988	1.00347	0.01126	0.001043
9214	KHDRBS2	Yes	No	5108	0.4419	1.17821	0.01137	0.001058
18841	PPIAL4E	Yes	No	5109	0.4373	1.1933	0.0114	0.001061
3121	CCR6	Yes	No	5118	0.4648	1.10532	0.01161	0.001085
18969	PRAM1	Yes	No	5122	0.4882	1.03446	0.01173	0.001096
20279	ROR2	Yes	No	5126	0.4858	1.04157	0.01182	0.001106
7306	GMIP	Yes	No	5131	0.4792	1.0613	0.01198	0.001122
12525	LOC101930357	Yes	No	5134	0.4534	1.14114	0.01206	0.00113
7588	GPX7	Yes	No	5152	0.4618	1.11466	0.01255	0.001182
9724	LAT	Yes	No	5155	0.4797	1.0598	0.01265	0.001192
18120	PDGFRA	Yes	No	5169	0.4982	1.0052	0.01302	0.001234
7124	GDPD4	Yes	No	5172	0.4326	1.20889	0.01308	0.001242
10017	LINC00426	Yes	No	5217	0.49	1.02915	0.01451	0.00139
8128	HLA-B	Yes	No	5222	0.4843	1.04603	0.01466	0.001406
13472	LOC102724457	Yes	No	5228	0.4438	1.17202	0.01487	0.001429
2782	CARD16	Yes	No	5231	0.4852	1.04335	0.01497	0.001439
25795	VPREB3	Yes	No	5246	0.3533	1.50103	0.01544	0.001491
5762	ERMN	Yes	No	5250	0.4668	1.09912	0.01558	0.001506
6342	FBLN7	Yes	No	5260	0.4979	1.00607	0.01593	0.001544
20141	RNF166	Yes	No	5276	0.4748	1.07461	0.0165	0.001606
13713	LOC102724766	Yes	No	5296	0.4375	1.19265	0.01722	0.001686
16729	NDC80	Yes	No	5320	0.4904	1.02797	0.01807	0.001785
17505	OR1J4	Yes	No	5346	0.4377	1.19199	0.01909	0.001898
8773	INPP5D	Yes	No	5366	0.4684	1.09419	0.01987	0.001986
15500	MIR4489	Yes	No	5380	0.4171	1.26153	0.02044	0.002052
21898	SLAMF9	Yes	No	5403	0.3644	1.45641	0.02139	0.002168
20841	RP11-98L5.2	Yes	No	5415	0.218	2.1976	0.02192	0.002227
10045	LINC00487	Yes	No	5415	0.4897	1.03003	0.02193	0.002229
11857	LOC101928554	Yes	No	5437	0.4107	1.28384	0.02289	0.002342
9061	KCNAB2	Yes	No	5438	0.4821	1.0526	0.02291	0.002346
16548	MYT1	Yes	No	5496	0.412	1.27928	0.02584	0.002678
1785	BGN	Yes	No	5500	0.4918	1.02386	0.02602	0.002701
4153	CREB3L3	Yes	No	5505	0.3442	1.53868	0.02624	0.00273
9359	KIR3DL1	Yes	No	5508	0.4401	1.1841	0.0264	0.002752
13312	LOC102724246	Yes	No	5510	0.4606	1.11841	0.02648	0.002763
13866	LOC115110	Yes	No	5511	0.4823	1.052	0.02651	0.002767
11126	LOC101927116	Yes	No	5527	0.4505	1.1504	0.02731	0.002869
5080	DNASE2B	Yes	No	5540	0.4705	1.08773	0.02798	0.00295
12371	LOC101929587	Yes	No	5552	0.4221	1.24434	0.02867	0.003034
21909	SLC12A1	Yes	No	5578	0.3773	1.40622	0.03007	0.003211
21953	SLC18A1	Yes	No	5594	0.4665	1.10005	0.03091	0.00332
19890	RETN	Yes	No	5606	0.4779	1.06522	0.0316	0.00341
19843	RD3	Yes	No	5608	0.4828	1.0505	0.03169	0.003424
3972	COL4A2-AS2	Yes	No	5626	0.4601	1.11998	0.03282	0.003564
20663	RP11-542B15.1	Yes	No	5659	0.3805	1.39403	0.03485	0.003818
4190	CRNN	Yes	No	5750	0.4782	1.06431	0.04092	0.004621
3915	CNTN6	Yes	No	5801	0.4515	1.1472	0.04502	0.005132
14803	MC4R	Yes	No	5805	0.4772	1.06733	0.04536	0.005179
9557	KRT76	Yes	No	5861	0.4184	1.25705	0.0499	0.005785
23993	THRSP	Yes	Yes	68.48	43.71	-5.44989	1.108e-43	4.101e-48
1593	AWAT2	Yes	No	82.45	36.77	-5.20046	1.692e-41	1.252e-45
17	AADACL3	Yes	No	83.1	32.1	-5.0045	1.433e-41	1.59e-45
4826	DGAT2L6	Yes	No	103	28.93	-4.85449	7.007e-39	1.037e-42
4647	DCD	Yes	No	116.7	3950	-11.9476	2.276e-37	4.211e-41
18619	PM20D1	Yes	No	130.2	35.79	-5.16148	4.652e-36	1.033e-39
25519	UGT3A2	Yes	No	173.3	41.06	-5.35966	1.458e-32	3.776e-36
8178	HMGCS2	Yes	No	182.6	10.12	-3.33914	5.577e-32	1.651e-35
26009	WIF1	Yes	No	190.9	30.55	-4.9331	1.743e-31	5.805e-35
21397	SCGB2A2	Yes	No	217	773.1	-9.59451	5.498e-30	2.034e-33
21395	SCGB1D2	Yes	No	218	365.1	-8.51215	5.626e-30	2.29e-33
9558	KRT77	Yes	No	228.9	17.43	-4.1235	1.985e-29	8.813e-33
18411	PIP	Yes	No	238.5	555.3	-9.11712	5.617e-29	2.702e-32
1592	AWAT1	Yes	No	249	21.87	-4.45088	1.693e-28	8.772e-32
2004	C10orf129	Yes	No	274	30.14	-4.91361	2.099e-27	1.165e-30
16449	MYBPC1	Yes	No	277.7	16.47	-4.04177	2.818e-27	1.668e-30
6977	GAL	Yes	No	280	30.73	-4.94158	3.283e-27	2.065e-30
8369	HSD3B1	Yes	Yes	289.1	38.41	-5.26341	7.299e-27	4.861e-30
18669	PNPLA5	Yes	Yes	310.7	18.54	-4.21257	4.714e-26	3.314e-29
7833	HAO2	Yes	No	315.2	31.09	-4.95838	6.561e-26	4.855e-29
4525	CYP2W1	Yes	No	339	13.63	-3.76871	4.221e-25	3.279e-28
7457	GPD1	Yes	No	361.9	16.48	-4.04264	2.229e-24	1.815e-27
5563	ELOVL3	Yes	No	364.5	20.93	-4.3875	2.563e-24	2.181e-27
4545	CYP4F8	Yes	No	365.5	19.65	-4.29646	2.64e-24	2.344e-27
9560	KRT79	Yes	No	372.8	18.3	-4.19377	4.215e-24	3.898e-27
505	ADH1B	Yes	No	373.9	20.98	-4.39094	4.391e-24	4.225e-27
21498	SEC14L6	Yes	No	380.1	14.8	-3.88753	6.475e-24	6.469e-27
5910	FABP7	Yes	No	391.2	10.05	-3.32912	1.313e-23	1.36e-26
25145	TSPAN8	Yes	No	400.1	27.91	-4.80271	2.25e-23	2.415e-26
16128	MPPED1	Yes	Yes	429.9	9.115	-3.18824	1.368e-22	1.519e-25
2594	C9orf152	Yes	No	430.2	14.14	-3.82171	1.348e-22	1.546e-25
4861	DHRS2	Yes	No	430.9	16.42	-4.03738	1.355e-22	1.604e-25
16289	MSMB	Yes	No	455.5	7.008	-2.809	5.369e-22	6.556e-25
18896	PPP1R1B	Yes	No	460	10.63	-3.41007	6.697e-22	8.425e-25
11706	LOC101928262	Yes	Yes	462.3	8.523	-3.09136	7.351e-22	9.519e-25
5914	FADS2	Yes	Yes	464.5	24.42	-4.60999	8.058e-22	1.073e-24
858	ANGPTL5	Yes	No	469.8	12.18	-3.60644	1.045e-21	1.431e-24
8002	HGD	Yes	No	496	11.07	-3.46858	3.961e-21	5.569e-24
22268	SLC9A2	Yes	No	503.6	7.319	-2.87165	5.652e-21	8.156e-24
16078	MOGAT1	Yes	No	508.7	34.48	-5.10769	7.061e-21	1.045e-23
3733	CLDN3	Yes	No	512	12.55	-3.64962	8.099e-21	1.229e-23
16079	MOGAT2	Yes	Yes	517.4	13.49	-3.75382	1.023e-20	1.59e-23
23560	TAC1	Yes	No	518.9	5.746	-2.52256	1.077e-20	1.713e-23
1956	BTC	Yes	No	531.9	8.248	-3.04404	1.939e-20	3.157e-23
9551	KRT71	Yes	No	536.6	2.427	-1.27917	2.357e-20	3.925e-23
18820	PPARGC1A	Yes	No	537.5	11.47	-3.51979	2.4e-20	4.086e-23
4624	DBX2	Yes	No	539.3	9.262	-3.21132	2.56e-20	4.452e-23
293	ACADL	Yes	No	540.9	7.04	-2.81558	2.698e-20	4.793e-23
3738	CLDN8	Yes	No	545.1	8.581	-3.10115	3.188e-20	5.78e-23
26201	ZBTB16	Yes	No	551.6	7.964	-2.99349	4.196e-20	7.763e-23
24360	TMEM56	Yes	No	552.4	13.89	-3.79597	4.26e-20	8.039e-23
3664	CIDEC	Yes	No	557.6	28.68	-4.84197	5.246e-20	1.009e-22
10700	LOC100505851	Yes	No	562.8	9.756	-3.28629	6.473e-20	1.269e-22
21496	SEC14L4	Yes	No	573.1	15.35	-3.94017	9.917e-20	1.981e-22
21919	SLC13A2	Yes	No	580.9	21.75	-4.44294	1.354e-19	2.756e-22
1522	ATP6V0A4	Yes	No	583.1	7.242	-2.85639	1.461e-19	3.028e-22
19887	RERGL	Yes	No	587.9	11.4	-3.51096	1.751e-19	3.694e-22
10892	LOC100996338	Yes	Yes	589.7	8.386	-3.06798	1.857e-19	3.985e-22
18104	PDE6A	Yes	No	590.6	39.9	-5.31832	1.891e-19	4.128e-22
725	ALDH1L1	Yes	No	591.6	14	-3.80735	1.936e-19	4.298e-22
9528	KRT25	Yes	No	596.3	3.411	-1.77019	2.316e-19	5.227e-22
3610	CHRM1	Yes	No	597.9	7.856	-2.97379	2.425e-19	5.564e-22
16465	MYEOV	Yes	No	600.1	7.289	-2.86572	2.613e-19	6.091e-22
25850	VTCN1	Yes	No	607	8.641	-3.1112	3.391e-19	8.03e-22
24710	TRHDE-AS1	Yes	No	613	10.76	-3.42761	4.245e-19	1.021e-21
2638	CA6	Yes	No	620.1	4.99	-2.31904	5.532e-19	1.351e-21
9530	KRT27	Yes	No	625.7	2.288	-1.19409	6.762e-19	1.676e-21
20780	RP11-789C1.1	Yes	No	634.3	17.54	-4.13258	9.254e-19	2.328e-21
9756	LCE5A	Yes	No	649.5	6.474	-2.69466	1.612e-18	4.116e-21
24767	TRIM55	Yes	No	651.6	13.34	-3.73769	1.723e-18	4.462e-21
24370	TMEM63C	Yes	No	652.4	4.937	-2.30363	1.748e-18	4.592e-21
17823	PAK7	Yes	No	671.6	12.15	-3.60288	3.452e-18	9.196e-21
613	AGR3	Yes	No	675.5	20.6	-4.36457	3.912e-18	1.057e-20
2397	C2orf40	Yes	No	677.1	8.28	-3.04963	4.087e-18	1.119e-20
8963	IYD	Yes	Yes	682.2	5.646	-2.49723	4.818e-18	1.337e-20
514	ADIPOQ	Yes	No	691.1	42.06	-5.39438	6.469e-18	1.819e-20
9550	KRT7	Yes	No	694.8	10.72	-3.42223	7.26e-18	2.068e-20
17137	NPTX1	Yes	No	698.9	4.837	-2.27411	8.229e-18	2.375e-20
20745	RP11-707A18.1	Yes	No	716.2	8.026	-3.00468	1.453e-17	4.248e-20
4814	DES	Yes	No	716.3	7.237	-2.85539	1.439e-17	4.259e-20
5729	ERBB4	Yes	No	721.8	9.16	-3.19535	1.707e-17	5.114e-20
16018	MLXIPL	Yes	No	722.1	6.907	-2.78806	1.702e-17	5.165e-20
5899	FA2H	Yes	Yes	723.5	13.88	-3.79494	1.756e-17	5.394e-20
25960	WDR72	Yes	No	733.1	6.296	-2.65444	2.372e-17	7.373e-20
868	ANKFN1	Yes	No	733.8	5.799	-2.5358	2.4e-17	7.547e-20
18054	PCP4	Yes	No	735.8	11.68	-3.54597	2.528e-17	8.043e-20
7486	GPR12	Yes	No	766.4	21.16	-4.40327	6.52e-17	2.099e-19
16530	MYOC	Yes	No	772.8	11.79	-3.55949	7.827e-17	2.549e-19
16324	MT4	Yes	No	773.5	5.913	-2.56389	7.9e-17	2.601e-19
1477	ATP13A5	Yes	No	774.8	4.209	-2.07348	8.139e-17	2.71e-19
11512	LOC101927904	Yes	No	775.9	6.224	-2.63784	8.304e-17	2.796e-19
12732	LOC102723517	Yes	No	786.5	32.37	-5.01659	1.13e-16	3.846e-19
18580	PLIN1	Yes	No	790.7	12.9	-3.6893	1.265e-16	4.351e-19
24435	TMPRSS6	Yes	No	792.3	6.322	-2.66038	1.314e-16	4.569e-19
18167	PDZK1	Yes	No	795.6	14.45	-3.853	1.433e-16	5.035e-19
9470	KLRF2	Yes	No	797.3	5.662	-2.50131	1.487e-16	5.28e-19
23027	SPINK1	Yes	No	799.9	4.21	-2.07382	1.573e-16	5.705e-19
21543	SEMA3E	Yes	No	799.9	7.699	-2.94467	1.588e-16	5.698e-19
23340	STMN2	Yes	No	803.3	5.92	-2.5656	1.717e-16	6.289e-19
2492	C5orf49	Yes	No	831.1	7.878	-2.97783	3.749e-16	1.387e-18
24276	TMEM213	Yes	No	834.9	44.46	-5.47444	4.121e-16	1.54e-18
5911	FABP9	Yes	No	837.9	2.418	-1.27381	4.431e-16	1.672e-18
2757	CAPN13	Yes	No	839.6	3.973	-1.99023	4.609e-16	1.756e-18
3287	CDH12	Yes	No	840.5	5.301	-2.40626	4.672e-16	1.798e-18
495	ADCY8	Yes	No	842.5	28.13	-4.81404	4.892e-16	1.9e-18
6957	GABRP	Yes	No	845	6.922	-2.79119	5.194e-16	2.037e-18
3910	CNTN2	Yes	No	846.5	6.233	-2.63993	5.359e-16	2.122e-18
352	ACSBG1	Yes	No	855.5	10.63	-3.41007	6.769e-16	2.705e-18
16416	MUC7	Yes	No	863.2	13.97	-3.80426	8.239e-16	3.323e-18
18137	PDK4	Yes	No	864.1	9.99	-3.32048	8.377e-16	3.409e-18
10109	LINC00624	Yes	No	873.8	5.591	-2.48311	1.072e-15	4.403e-18
2727	CAMK2B	Yes	No	880.2	5.081	-2.34511	1.255e-15	5.2e-18
3607	CHRDL1	Yes	No	885.8	7.623	-2.93036	1.438e-15	6.011e-18
21804	SHISA9	Yes	No	888.7	7.236	-2.85519	1.538e-15	6.489e-18
13098	LOC102723979	Yes	No	889.2	4.827	-2.27113	1.544e-15	6.57e-18
5439	EGF	Yes	No	891.8	4.651	-2.21754	1.635e-15	7.015e-18
20437	RP11-252C15.1	Yes	No	896.3	5.07	-2.34199	1.822e-15	7.886e-18
18648	PNLDC1	Yes	No	909.6	13.07	-3.70819	2.528e-15	1.104e-17
22987	SPDEF	Yes	No	910.9	15.79	-3.98094	2.588e-15	1.139e-17
17820	PAK3	Yes	No	911.5	6.192	-2.63041	2.584e-15	1.157e-17
19812	RBP4	Yes	No	911.5	14.39	-3.84699	2.604e-15	1.156e-17
18332	PHYHIP	Yes	No	913.1	4.755	-2.24945	2.67e-15	1.205e-17
8029	HIF3A	Yes	No	913.4	6.28	-2.65076	2.665e-15	1.213e-17
9531	KRT28	Yes	No	913.6	3.431	-1.77863	2.659e-15	1.22e-17
3612	CHRM3	Yes	No	916.3	15.27	-3.93263	2.822e-15	1.305e-17
1594	AXDND1	Yes	No	917.6	20.42	-4.35191	2.887e-15	1.346e-17
13924	LOC284578	Yes	No	924.3	9.982	-3.31933	3.381e-15	1.589e-17
9561	KRT8	Yes	No	929.5	11.83	-3.56438	3.78e-15	1.804e-17
6058	FAM180B	Yes	No	929.6	7.614	-2.92865	3.766e-15	1.811e-17
26021	WNK2	Yes	No	930.1	3.897	-1.96236	3.776e-15	1.83e-17
1061	APCDD1L-AS1	Yes	No	936.4	4.431	-2.14763	4.373e-15	2.136e-17
17145	NPY5R	Yes	No	940.8	6.549	-2.71127	4.828e-15	2.376e-17
588	AGBL4	Yes	No	945.1	4.998	-2.32135	5.319e-15	2.637e-17
22055	SLC26A3	Yes	No	969.3	4.986	-2.31788	9.348e-15	4.669e-17
14703	MAPK4	Yes	No	975.5	8.137	-3.0245	1.072e-14	5.394e-17
1098	APOD	Yes	No	981.7	5.557	-2.47431	1.225e-14	6.21e-17
16520	MYO3A	Yes	No	983.3	4.704	-2.23389	1.264e-14	6.454e-17
19549	RAB3B	Yes	No	984	5.292	-2.40381	1.273e-14	6.545e-17
8595	IGFL3	Yes	No	987.3	4.035	-2.01257	1.364e-14	7.068e-17
22896	SOX9-AS1	Yes	Yes	996.5	5.057	-2.33828	1.668e-14	8.702e-17
8594	IGFL2	Yes	No	997.6	4.506	-2.17185	1.7e-14	8.93e-17
10291	LINC01018	Yes	No	1007	4.509	-2.17281	2.089e-14	1.105e-16
9846	LGR5	Yes	No	1013	4.003	-2.00108	2.348e-14	1.251e-16
25572	UPK1B	Yes	No	1014	6.102	-2.60928	2.419e-14	1.298e-16
12613	LOC102723355	Yes	Yes	1021	6.612	-2.72509	2.777e-14	1.5e-16
24043	TIMP4	Yes	No	1022	7.95	-2.99095	2.803e-14	1.525e-16
10480	LOC100128885	Yes	No	1035	15.43	-3.94767	3.712e-14	2.033e-16
11052	LOC101926959	Yes	No	1038	10.55	-3.39917	3.956e-14	2.181e-16
3615	CHRM4	Yes	No	1052	5.523	-2.46545	5.268e-14	2.924e-16
9543	KRT4	Yes	No	1058	2.277	-1.18713	5.978e-14	3.34e-16
1771	BEST2	Yes	No	1060	4.263	-2.09187	6.122e-14	3.443e-16
22293	SLCO4C1	Yes	No	1064	11.21	-3.48671	6.58e-14	3.725e-16
24510	TNNI2	Yes	No	1064	8.444	-3.07793	6.653e-14	3.791e-16
1491	ATP2B2	Yes	No	1068	5.276	-2.39944	7.06e-14	4.049e-16
18035	PCK1	Yes	No	1069	17.1	-4.09592	7.217e-14	4.166e-16
149	AC006262.5	Yes	No	1072	2.682	-1.42331	7.72e-14	4.485e-16
6345	FBN3	Yes	No	1074	5.146	-2.36345	7.976e-14	4.663e-16
25993	WFDC3	Yes	No	1084	8.402	-3.07073	9.565e-14	5.627e-16
12569	LOC102659288	Yes	No	1085	6.688	-2.74157	9.885e-14	5.852e-16
11625	LOC101928125	Yes	No	1088	20.15	-4.33271	1.033e-13	6.152e-16
5623	ENHO	Yes	No	1094	6.289	-2.65283	1.156e-13	6.926e-16
27	AARD	Yes	No	1101	8.868	-3.14861	1.328e-13	8.011e-16
2014	C10orf67	Yes	No	1103	5.157	-2.36653	1.366e-13	8.289e-16
11397	LOC101927703	Yes	No	1103	4.76	-2.25096	1.373e-13	8.381e-16
21671	SEZ6L	Yes	No	1104	6.26	-2.64616	1.373e-13	8.435e-16
7613	GRIA2	Yes	No	1104	20.66	-4.36877	1.391e-13	8.594e-16
12722	LOC102723505	Yes	No	1105	20.44	-4.35332	1.409e-13	8.757e-16
20340	RP11-115J16.1	Yes	No	1106	6.322	-2.66038	1.426e-13	8.914e-16
22093	SLC30A10	Yes	No	1146	18.21	-4.18666	3.077e-13	1.935e-15
26972	ZP1	Yes	No	1153	10.63	-3.41007	3.482e-13	2.203e-15
6810	FREM2	Yes	No	1156	3.858	-1.94785	3.676e-13	2.339e-15
1834	BMP3	Yes	No	1157	4.4	-2.1375	3.735e-13	2.391e-15
1999	C10orf115	Yes	No	1158	7.906	-2.98295	3.764e-13	2.424e-15
7615	GRIA4	Yes	No	1164	4.383	-2.13192	4.212e-13	2.727e-15
13092	LOC102723971	Yes	No	1168	4.578	-2.19472	4.532e-13	2.951e-15
860	ANGPTL7	Yes	No	1169	11.89	-3.57168	4.591e-13	3.006e-15
8638	IL12A-AS1	Yes	No	1173	21.12	-4.40054	4.866e-13	3.205e-15
4961	DLGAP1-AS5	Yes	No	1173	18.79	-4.23189	4.888e-13	3.237e-15
24505	TNMD	Yes	No	1184	6.815	-2.76871	5.876e-13	3.913e-15
21392	SCGB1B2P	Yes	No	1188	16.48	-4.04264	6.281e-13	4.206e-15
2287	C1orf158	Yes	No	1189	22.06	-4.46336	6.361e-13	4.283e-15
5542	ELFN2	Yes	No	1189	6.199	-2.63204	6.434e-13	4.357e-15
14116	LOC643711	Yes	No	1192	10.67	-3.41549	6.701e-13	4.562e-15
5082	DNER	Yes	No	1193	7.456	-2.8984	6.773e-13	4.636e-15
1532	ATP6V1B1	Yes	No	1194	9.192	-3.20038	6.916e-13	4.759e-15
20283	ROS1	Yes	No	1200	10.16	-3.34483	7.585e-13	5.276e-15
6347	FBP2	Yes	No	1204	28.83	-4.8495	8.133e-13	5.688e-15
17261	NTRK3	Yes	No	1204	5.336	-2.41576	8.134e-13	5.718e-15
20275	ROPN1B	Yes	No	1205	5.607	-2.48723	8.19e-13	5.788e-15
21713	SGCG	Yes	No	1222	4.078	-2.02786	1.092e-12	7.756e-15
23749	TCEAL2	Yes	No	1227	4.626	-2.20977	1.204e-12	8.595e-15
10361	LINC01152	Yes	No	1229	7.463	-2.89976	1.238e-12	8.883e-15
24274	TMEM211	Yes	No	1231	5.916	-2.56462	1.27e-12	9.162e-15
3055	CCKBR	Yes	No	1234	4.183	-2.06454	1.326e-12	9.613e-15
18175	PEBP4	Yes	No	1240	8	-3	1.473e-12	1.073e-14
24181	TMEM132C	Yes	No	1242	5.473	-2.45233	1.518e-12	1.112e-14
6309	FAR2	Yes	No	1243	9.311	-3.21894	1.548e-12	1.14e-14
8353	HSD11B1	Yes	No	1246	4.62	-2.20789	1.608e-12	1.19e-14
22314	SLITRK5	Yes	No	1251	6.555	-2.7126	1.747e-12	1.305e-14
17834	PAMR1	Yes	No	1254	3.295	-1.72028	1.828e-12	1.373e-14
2766	CAPN8-2	Yes	No	1261	3.622	-1.85679	2.027e-12	1.53e-14
14265	LONRF2	Yes	No	1272	4.151	-2.05346	2.428e-12	1.842e-14
17962	PCDH20	Yes	No	1272	5.526	-2.46624	2.444e-12	1.863e-14
7218	GJB4	Yes	No	1277	3.241	-1.69644	2.634e-12	2.017e-14
3050	CCER2	Yes	No	1283	5.157	-2.36653	2.886e-12	2.232e-14
2765	CAPN8	Yes	No	1284	3.536	-1.82212	2.926e-12	2.273e-14
4692	DDC	Yes	No	1290	5.526	-2.46624	3.186e-12	2.499e-14
6519	FGFBP2	Yes	No	1301	6.022	-2.59024	3.814e-12	3.006e-14
388	ACTN2	Yes	No	1303	30.49	-4.93026	3.909e-12	3.095e-14
4909	DIRAS2	Yes	No	1311	4.89	-2.28983	4.441e-12	3.533e-14
15045	MGST1	Yes	No	1313	6.64	-2.73118	4.585e-12	3.664e-14
25508	UGT2A1	Yes	No	1315	16.58	-4.05137	4.714e-12	3.785e-14
17170	NR4A1	Yes	No	1320	6.105	-2.60999	5.124e-12	4.133e-14
24507	TNNC1	Yes	No	1326	4.646	-2.21599	5.581e-12	4.543e-14
3344	CDKL2	Yes	No	1340	9.858	-3.30129	6.867e-12	5.615e-14
8360	HSD17B13	Yes	No	1342	4.364	-2.12565	7.085e-12	5.819e-14
6768	FOXI1	Yes	No	1343	21.52	-4.42761	7.147e-12	5.897e-14
6076	FAM189A2	Yes	No	1345	4.557	-2.18808	7.377e-12	6.114e-14
375	ACTC1	Yes	No	1348	6.353	-2.66744	7.691e-12	6.403e-14
25565	UPB1	Yes	No	1349	11.87	-3.56925	7.841e-12	6.557e-14
26132	YBX2	Yes	No	1358	4.126	-2.04474	8.979e-12	7.542e-14
7845	HAS1	Yes	No	1363	4.184	-2.06488	9.633e-12	8.126e-14
2777	CAPZA3	Yes	No	1364	3.232	-1.69243	9.61e-12	8.178e-14
26305	ZDHHC8P1	Yes	No	1364	4.438	-2.14991	9.648e-12	8.175e-14
5797	ESRRG	Yes	No	1365	7.607	-2.92733	9.676e-12	8.306e-14
23259	STAC2	Yes	No	1365	5.858	-2.55041	9.705e-12	8.295e-14
9529	KRT26	Yes	No	1379	2.304	-1.20414	1.205e-11	1.039e-13
7381	GOLGA6C	Yes	No	1382	9.687	-3.27605	1.249e-11	1.081e-13
19410	PTPRQ	Yes	No	1383	11.25	-3.49185	1.267e-11	1.102e-13
17385	OBP2B	Yes	No	1386	9.459	-3.24169	1.323e-11	1.155e-13
7688	GSTA1	Yes	No	1390	9.208	-3.20289	1.391e-11	1.22e-13
7607	GREM2	Yes	No	1391	4.376	-2.12961	1.408e-11	1.24e-13
2258	C1QTNF7	Yes	No	1396	6.331	-2.66243	1.523e-11	1.347e-13
12267	LOC101929371	Yes	No	1398	9.531	-3.25263	1.557e-11	1.382e-13
24424	TMPRSS11E	Yes	No	1400	4.419	-2.14372	1.598e-11	1.431e-13
9384	KLF15	Yes	No	1400	4.542	-2.18333	1.605e-11	1.431e-13
20438	RP11-257I8.2	Yes	No	1403	19.89	-4.31397	1.667e-11	1.499e-13
9861	LHX2	Yes	No	1408	4.069	-2.02467	1.775e-11	1.609e-13
6746	FOXA1	Yes	No	1408	8.495	-3.08661	1.776e-11	1.603e-13
8874	IRX6	Yes	No	1419	5.035	-2.33199	2.066e-11	1.88e-13
8490	ID4	Yes	No	1424	4.847	-2.27709	2.218e-11	2.027e-13
5866	EXTL1	Yes	No	1424	6.059	-2.59908	2.229e-11	2.045e-13
777	ALOX15B	Yes	No	1427	5.713	-2.51425	2.313e-11	2.131e-13
2336	C1orf95	Yes	No	1430	4.647	-2.2163	2.399e-11	2.219e-13
17426	OLAH	Yes	No	1431	8.62	-3.10769	2.43e-11	2.265e-13
22060	SLC26A7	Yes	No	1433	5.16	-2.36737	2.48e-11	2.322e-13
11819	LOC101928473	Yes	No	1441	4.359	-2.124	2.77e-11	2.603e-13
3718	CLDN10	Yes	No	1445	18.97	-4.24565	2.949e-11	2.783e-13
364	ACSM3	Yes	No	1450	4.977	-2.31528	3.125e-11	2.96e-13
20274	ROPN1	Yes	No	1450	4.115	-2.04089	3.135e-11	2.981e-13
1127	AQP4	Yes	No	1451	8.811	-3.13931	3.179e-11	3.035e-13
4280	CST6	Yes	No	1456	3.851	-1.94523	3.392e-11	3.251e-13
9098	KCNJ1	Yes	No	1457	4.367	-2.12664	3.422e-11	3.292e-13
9523	KRT2	Yes	No	1457	2.074	-1.05242	3.427e-11	3.31e-13
899	ANKRD20A19P	Yes	No	1458	4.748	-2.24732	3.444e-11	3.352e-13
21424	SCN7A	Yes	No	1458	5.622	-2.49108	3.455e-11	3.35e-13
2537	C7	Yes	No	1460	4.2	-2.07039	3.507e-11	3.425e-13
22085	SLC2A4	Yes	No	1462	5.179	-2.37267	3.615e-11	3.545e-13
7862	HBA1	Yes	No	1466	4.077	-2.02751	3.82e-11	3.76e-13
8706	IL37	Yes	No	1472	3.194	-1.67536	4.109e-11	4.059e-13
8346	HS3ST6	Yes	No	1476	2.947	-1.55925	4.327e-11	4.306e-13
6784	FOXN4	Yes	No	1476	4.299	-2.104	4.341e-11	4.304e-13
2489	C5orf46	Yes	No	1477	2.823	-1.49723	4.367e-11	4.379e-13
6499	FGF14	Yes	No	1477	4.847	-2.27709	4.368e-11	4.364e-13
537	ADRA1A	Yes	No	1479	5.331	-2.41441	4.479e-11	4.507e-13
24430	TMPRSS2	Yes	No	1481	3.56	-1.83188	4.594e-11	4.64e-13
21612	SERPINA12	Yes	No	1487	3.169	-1.66403	4.991e-11	5.06e-13
2633	CA3	Yes	No	1489	3.498	-1.80653	5.092e-11	5.181e-13
489	ADCY2	Yes	No	1491	3.374	-1.75446	5.202e-11	5.313e-13
24574	TOX3	Yes	No	1494	5.699	-2.51071	5.444e-11	5.58e-13
3933	COCH	Yes	No	1503	4.141	-2.04998	6.075e-11	6.249e-13
24694	TRDN	Yes	No	1504	63.52	-5.98914	6.149e-11	6.348e-13
19151	PRR15L	Yes	No	1506	5.616	-2.48954	6.36e-11	6.589e-13
7628	GRIN2A	Yes	No	1507	3.11	-1.63691	6.384e-11	6.637e-13
9102	KCNJ13	Yes	No	1509	4.368	-2.12697	6.54e-11	6.824e-13
2831	CASQ2	Yes	No	1511	4.618	-2.20727	6.666e-11	6.98e-13
3906	CNTFR	Yes	No	1513	4.851	-2.27828	6.885e-11	7.235e-13
1131	AQP7	Yes	No	1517	3.858	-1.94785	7.249e-11	7.644e-13
25306	TUSC5	Yes	No	1519	14.98	-3.90497	7.335e-11	7.789e-13
5906	FABP4	Yes	No	1529	7.837	-2.9703	8.472e-11	9.027e-13
4359	CTNND2	Yes	No	1530	3.644	-1.86552	8.46e-11	9.046e-13
7863	HBA2	Yes	No	1531	3.957	-1.98441	8.636e-11	9.266e-13
15000	MFSD4	Yes	No	1545	4.522	-2.17696	1.033e-10	1.112e-12
1359	ASB4	Yes	No	1552	5.118	-2.35558	1.124e-10	1.214e-12
3296	CDH22	Yes	No	1555	3.085	-1.62527	1.169e-10	1.267e-12
9521	KRT19	Yes	No	1555	4.841	-2.27531	1.172e-10	1.275e-12
5913	FADS1	Yes	No	1557	8.027	-3.00486	1.196e-10	1.306e-12
22107	SLC34A2	Yes	No	1560	9.765	-3.28762	1.233e-10	1.351e-12
6030	FAM166B	Yes	No	1562	3.581	-1.84036	1.26e-10	1.385e-12
9267	KIAA1244	Yes	No	1562	4.185	-2.06523	1.265e-10	1.394e-12
2917	CCDC129	Yes	No	1575	2.765	-1.46728	1.501e-10	1.66e-12
25089	TRPV6	Yes	No	1576	2.833	-1.50233	1.518e-10	1.685e-12
25988	WFDC10B	Yes	No	1580	7.435	-2.89433	1.575e-10	1.76e-12
24515	TNNT3	Yes	No	1588	6.218	-2.63645	1.748e-10	1.96e-12
3536	CHAD	Yes	No	1589	3.522	-1.81639	1.755e-10	1.974e-12
19223	PSAPL1	Yes	No	1595	3.362	-1.74932	1.893e-10	2.136e-12
24097	TM4SF1-AS1	Yes	No	1598	4.679	-2.2262	1.968e-10	2.228e-12
21542	SEMA3D	Yes	No	1600	3.901	-1.96384	2.016e-10	2.29e-12
18461	PKLR	Yes	No	1602	15.66	-3.96901	2.052e-10	2.339e-12
3521	CGA	Yes	No	1607	3.255	-1.70266	2.193e-10	2.508e-12
[truncated: 1,629 more rows]
