# Supplementary material for: Transcriptome Meta-Analysis Confirms the Hidradenitis Suppurativa Pathogenic Triad: Upregulated Inflammation, Altered Epithelial Organization, and Dysregulated Metabolic Signaling
Source: Biomolecules. 2022 Sep 25;12(10):1371. doi: 10.3390/biom12101371 (PMC9599370; doi:10.3390/biom12101371)
Supplement: Supplementary file 1 [file biomolecules-12-01371-s001.zip › TableS2-MDPI.xlsx]

## Sheet: Sheet1
Reactome ID	Description	Gene Ratio	p-value	FDR	gene ID	Count
R-HSA-198933	Immunoregulatory interactions between a Lymphoid and a non-Lymphoid cell	81/1663	6.04974e-34	7.28388e-31	CD19/LILRB1/FCGR1A/CD22/LILRB4/CD300LF/TREM1/SLAMF7/SIGLEC12/SIGLEC7/LILRA5/TREML2/FCGR3A/CD300E/SELL/COL3A1/LILRA1/SH2D1A/SLAMF6/TREM2/SIGLEC5/KLRB1/COL1A1/LAIR1/LILRA4/ITGAL/LILRA2/CD3E/CD3D/KLRC1/KLRD1/CD226/ITGB2/CD3G/CD40LG/CD300LB/SIGLEC1/CD247/COL1A2/LAIR2/CD8A/KLRG1/KIR2DL4/TYROBP/CD96/ITGA4/SIGLEC10/NCR3/HCST/ICAM4/IFITM1/CD300A/CRTAM/CD300C/FCGR2B/CLEC4G/SIGLEC8/SIGLEC9/KIR3DL2/CD8B/CD1…	81
R-HSA-1474244	Extracellular matrix organization	109/1663	4.02981e-17	2.42594e-14	MMP1/MMP3/MMP12/MMP13/MMP10/SPP1/ADAM12/MMP9/COL3A1/COL1A1/ITGAL/TNC/P4HA3/COL4A1/ADAMTS2/MMP11/PXDN/ITGAX/LUM/FBN2/COL6A3/ADAM19/COL5A2/MMP8/ITGB2/LOXL2/TLL2/COL4A2/COL5A1/COL1A2/ITGAD/MMP25/EMILIN1/ITGA4/CTSS/CTSB/TPSAB1/ICAM4/ITGAM/MFAP2/NID1/CTSG/ACAN/ADAM8/MMP2/EMILIN2/ITGA1/SPARC/ADAMTS16/VWF/COL4A4/SERPINE1/PCOLCE/NID2/SERPINH1/ICAM1/ICAM3/FN1/COL6A6/TIMP1/FBN1/VCAN/TGFB1/ITGA5/MMP19/ADAMT…	109
R-HSA-380108	Chemokine receptors bind chemokines	35/1663	3.70312e-14	1.48619e-11	CXCL13/CXCL6/CXCL1/CXCL5/CXCL10/CXCL9/CCL3/CCL4/CCL4L1/CCR1/CCL3L3/CXCR3/CCR5/CXCR6/CCL5/CXCL11/CXCR1/ACKR2/CCRL2/CCR7/CXCR5/CCR2/CCL11/CXCR4/XCL2/CXCL3/CCR4/XCL1/CXCR2/CCL25/CX3CR1/CCL19/CCR6/CCL28/CX3CL1	35
R-HSA-373076	Class A/1 (Rhodopsin-like receptors)	106/1663	7.38297e-14	2.22227e-11	CXCL13/CXCL6/CXCL1/CXCL5/FPR2/FPR1/PNOC/P2RY6/HTR7/CXCL10/CXCL9/HRH2/CCL3/CCL4/CCL4L1/CCR1/CCL3L3/CXCR3/CNR2/CCR5/C3AR1/CXCR6/CCL5/CXCL11/CXCR1/FFAR2/S1PR4/ACKR2/GPR65/CCRL2/CCR7/APLN/CXCR5/CCR2/CCL11/FPR3/CXCR4/GPR18/SSTR3/XCL2/FFAR3/INSL3/P2RY10/GPR68/CXCL3/CCR4/UTS2/GPR55/LPAR4/ADORA3/APLNR/XCL1/OPN4/HRH4/CXCR2/C5AR1/PTAFR/TBXA2R/CCL25/OPRL1/CMKLR1/HTR1F/UTS2R/P2RY13/C3/CX3CR1/GPR132/CCL19/PTG…	106
R-HSA-202430	Translocation of ZAP-70 to Immunological synapse	16/1663	5.06429e-12	1.21948e-09	LCK/CD3E/CD3D/CD3G/PTPN22/CD247/CD4/ZAP70/HLA-DRA/HLA-DRB5/HLA-DPA1/HLA-DQA1/HLA-DRB1/HLA-DPB1/HLA-DQB1/HLA-DQA2	16
R-HSA-389948	PD-1 signaling	18/1663	7.74004e-12	1.55317e-09	CD274/LCK/CD3E/CD3D/PDCD1/CD3G/CD247/PDCD1LG2/CD4/HLA-DRA/HLA-DRB5/HLA-DPA1/HLA-DQA1/HLA-DRB1/HLA-DPB1/HLA-DQB1/PTPN6/HLA-DQA2	18
R-HSA-6798695	Neutrophil degranulation	132/1663	4.30575e-11	5.2463e-09	TCN1/S100A9/S100A12/S100A8/CD177/S100A7/CXCL1/FPR2/FPR1/HK3/SERPINA1/MMP9/SERPINB3/HRNR/LYZ/PLAC8/LTF/CYBB/CEACAM3/CLEC4D/OLR1/CR1/SIGLEC14/CHIT1/SELL/C3AR1/SIGLEC5/TNFAIP6/LAIR1/SLC11A1/RNASE2/ITGAL/CXCR1/FCN1/FCER1G/DOK3/FCAR/ITGAX/CLEC4C/CD53/CD14/FCGR3B/BIN2/FCGR2A/CD68/CAMP/MMP8/CYBA/ITGB2/COTL1/RAB31/ORM1/SERPINB1/DEFA1B/PTPRC/ARHGAP9/DEFA1/MMP25/TYROBP/FABP5/CTSS/PLAUR/NCKAP1L/TLR2/BST2/MP…	132
R-HSA-500792	GPCR ligand binding	126/1663	4.48638e-11	5.2463e-09	CXCL13/CXCL6/CXCL1/CXCL5/FPR2/FPR1/PNOC/P2RY6/HTR7/CXCL10/CXCL9/HRH2/CCL3/CCL4/CCL4L1/CCR1/CCL3L3/CXCR3/CNR2/CCR5/C3AR1/CXCR6/CCL5/CXCL11/ADCYAP1/CXCR1/FFAR2/S1PR4/ACKR2/GPR65/CCRL2/CCR7/FZD2/APLN/CXCR5/CCR2/CCL11/FPR3/CXCR4/GPR18/SSTR3/XCL2/FFAR3/GNGT2/INSL3/P2RY10/GPR68/CXCL3/CCR4/UTS2/GPR55/WNT2/LPAR4/ADORA3/APLNR/XCL1/OPN4/HRH4/CXCR2/WNT5A/C5AR1/PTAFR/TBXA2R/CCL25/OPRL1/CMKLR1/HTR1F/ADM2/UTS2…	126
R-HSA-909733	Interferon alpha/beta signaling	33/1663	4.79313e-11	5.2463e-09	OASL/OAS2/IFI27/IFI6/ISG15/BST2/MX1/IFIT3/IFITM3/IFITM1/RSAD2/IRF8/XAF1/IFITM2/MX2/IRF1/OAS3/SOCS1/IFIT2/SAMHD1/IRF7/IRF4/OAS1/IFNAR2/STAT1/HLA-G/IFI35/IRF9/GBP2/PTPN6/HLA-C/HLA-F/HLA-B	33
R-HSA-202433	Generation of second messenger molecules	22/1663	3.13227e-11	5.2463e-09	LCK/CD3E/CD3D/LCP2/CD3G/CD247/WAS/CD4/ZAP70/GRAP2/ITK/HLA-DRA/HLA-DRB5/HLA-DPA1/HLA-DQA1/PLCG2/HLA-DRB1/HLA-DPB1/HLA-DQB1/HLA-DQA2/LAT/PAK3	22
R-HSA-202427	Phosphorylation of CD3 and TCR zeta chains	17/1663	4.00665e-11	5.2463e-09	LCK/CD3E/CD3D/CD3G/PTPN22/CD247/PTPRC/CD4/HLA-DRA/HLA-DRB5/HLA-DPA1/HLA-DQA1/HLA-DRB1/HLA-DPB1/HLA-DQB1/PTPRJ/HLA-DQA2	17
R-HSA-1474228	Degradation of the extracellular matrix	55/1663	1.26806e-10	1.27229e-08	MMP1/MMP3/MMP12/MMP13/MMP10/SPP1/MMP9/COL3A1/COL1A1/COL4A1/MMP11/FBN2/COL6A3/COL5A2/MMP8/TLL2/COL4A2/COL5A1/COL1A2/MMP25/CTSS/CTSB/TPSAB1/NID1/CTSG/ACAN/ADAM8/MMP2/ADAMTS16/COL4A4/FN1/COL6A6/TIMP1/FBN1/MMP19/COL12A1/MMP14/COL15A1/ADAMTS5/CTSK/COL6A2/COL6A1/COL19A1/BMP1/TMPRSS6/CAPN13/FBN3/CAPN8/COL9A1/CTSV/MMP7/ELANE/SCUBE3/CAPN6/ADAMTS8	55
R-HSA-877300	Interferon gamma signaling	40/1663	3.81449e-10	3.53281e-08	FCGR1A/GBP5/OASL/OAS2/IFNG/IRF8/GBP4/GBP1/IFI30/PTAFR/IRF1/OAS3/SOCS1/ICAM1/TRIM22/IRF7/HLA-DRA/IRF4/HLA-DRB5/OAS1/HLA-DPA1/HLA-DQA1/HLA-DRB1/STAT1/HLA-G/GBP3/CIITA/VCAM1/HLA-DPB1/HLA-DQB1/IRF9/GBP2/PTPN6/HLA-C/HLA-DQA2/HLA-F/HLA-B/CAMK2B/TRIM2/GBP7	40
R-HSA-1442490	Collagen degradation	32/1663	7.76878e-10	6.68115e-08	MMP1/MMP3/MMP12/MMP13/MMP10/MMP9/COL3A1/COL1A1/COL4A1/MMP11/COL6A3/COL5A2/MMP8/COL4A2/COL5A1/COL1A2/CTSB/MMP2/COL4A4/COL6A6/MMP19/COL12A1/MMP14/COL15A1/CTSK/COL6A2/COL6A1/COL19A1/TMPRSS6/COL9A1/MMP7/ELANE	32
R-HSA-375276	Peptide ligand-binding receptors	67/1663	9.21299e-10	7.39496e-08	CXCL13/CXCL6/CXCL1/CXCL5/FPR2/FPR1/PNOC/CXCL10/CXCL9/CCL3/CCL4/CCL4L1/CCR1/CCL3L3/CXCR3/CCR5/C3AR1/CXCR6/CCL5/CXCL11/CXCR1/ACKR2/CCRL2/CCR7/APLN/CXCR5/CCR2/CCL11/FPR3/CXCR4/SSTR3/XCL2/INSL3/CXCL3/CCR4/UTS2/APLNR/XCL1/CXCR2/C5AR1/CCL25/OPRL1/UTS2R/C3/CX3CR1/CCL19/CCR6/MC4R/GAL/TAC1/NPY5R/CCKBR/NPY1R/NPY4R/MC5R/TAC3/SSTR1/EDN2/CCL28/GRP/CX3CL1/PROK1/CCK/SAA1/NPBWR1/PENK/MC2R	67
R-HSA-6809371	Formation of the cornified envelope	50/1663	1.11203e-09	8.36802e-08	SPRR3/PI3/LCE3A/SPRR2A/SPRR2F/SPRR2B/KRT6C/SPRR2G/KRT6A/LCE3E/LCE3D/KRT24/SPRR2D/KRT16/KRT6B/KLK13/KRT13/SPRR1A/SPRR1B/DSC2/SPRR2E/RPTN/LCE3C/KLK12/SPINK6/KRT76/KRT77/KRT79/KRT71/KRT25/KRT27/LCE5A/KRT7/KRT28/KRT8/KRT4/KRT26/KRT2/KRT19/KRT73/KRT72/TCHH/LCE1D/KRT18/KRT20/LCE1E/KRT9/KRT75/LIPK/PKP2	50
R-HSA-6785807	Interleukin-4 and Interleukin-13 signaling	44/1663	1.66796e-09	1.18131e-07	MMP1/MMP3/MMP9/IL1B/OSM/IL17A/IL17F/JAK3/ITGAX/CCL11/ITGB2/IL2RG/IL10/COL1A2/LBP/IL23R/ITGAM/TNFRSF1B/FASLG/MMP2/BATF/SOCS1/ICAM1/FN1/TIMP1/IRF4/TGFB1/IL12B/TNF/ALOX5/STAT1/IL23A/VCAM1/RORC/IL6/CCND1/RORA/BCL2/MYC/MUC1/IL13/FGF2/SAA1/NANOG	44
R-HSA-6783783	Interleukin-10 signaling	25/1663	3.31887e-09	2.21995e-07	CXCL1/FPR1/CXCL10/CCL3/CCL4/IL1B/CCL4L1/CCR1/CCL3L3/CCR5/CCL5/CD80/CCR2/IL10/CSF2/IL10RA/TNFRSF1B/PTAFR/CD86/ICAM1/TIMP1/IL12B/TNF/CCL19/IL6	25
R-HSA-1474290	Collagen formation	37/1663	1.10973e-08	7.03215e-07	MMP3/MMP13/MMP9/COL3A1/COL1A1/P4HA3/COL4A1/ADAMTS2/PXDN/COL6A3/COL5A2/LOXL2/TLL2/COL4A2/COL5A1/COL1A2/CTSS/CTSB/COL4A4/PCOLCE/SERPINH1/COL6A6/ADAMTS14/COL12A1/COL15A1/LOXL3/PLOD1/COL6A2/COL6A1/COL19A1/BMP1/COL9A1/COL28A1/PCOLCE2/CTSV/MMP7/COL21A1	37
R-HSA-418594	G alpha (i) signalling events	108/1663	2.36631e-08	1.42452e-06	CXCL13/CXCL6/CXCL1/AKR1B10/CXCL5/CNGB1/FPR2/FPR1/PNOC/CXCL10/CXCL9/CCL4/RGS4/CCL4L1/CCR1/CXCR3/CNR2/CCR5/C3AR1/PRKCQ/CXCR6/CCL5/CXCL11/CXCR1/S1PR4/CCR7/APLN/CXCR5/CCR2/FPR3/CXCR4/GPR18/SSTR3/PLCB2/GNGT2/CXCL3/CCR4/RGS18/GPSM3/GPR55/ADORA3/APLNR/HRH4/CXCR2/C5AR1/CCL25/OPRL1/MYO7A/PDE6G/RGS3/HTR1F/P2RY13/C3/RGS19/CX3CR1/GNAI2/CAMK4/CCL19/PRKCG/CCR6/AWAT2/GAL/PPP1R1B/PDE6A/ADCY8/CAMK2B/RBP4/NPY5R/CH…	108
R-HSA-5621480	Dectin-2 family	17/1663	3.96433e-08	2.27288e-06	CLEC4E/CLEC4D/FCER1G/CLEC4C/CLEC6A/LYN/MUC3A/MUC4/CLEC10A/PLCG2/CLEC4A/SYK/MUC7/MUCL1/MUC21/MUC5B/MUC1	17
R-HSA-449147	Signaling by Interleukins	118/1663	4.25204e-08	2.32702e-06	MMP1/MMP3/S100A12/CXCL1/IL36A/IL24/FPR1/IL19/MMP9/CXCL10/CSF3R/CCL3/CCL4/IL1B/OSM/IL2RA/CCL4L1/CCR1/CCL3L3/CCR5/IL17A/IL7R/IL17F/CCL5/JAK3/CD80/IL12RB1/EBI3/PTPN7/LCK/IL21R/ITGAX/IFNG/CCR2/CCL11/ITGB2/IL2RG/VAV1/LYN/IL10/IL32/COL1A2/IL18RAP/LBP/IL26/CSF2/IL5RA/IL23R/IL10RA/CSF2RB/HCK/ITGAM/IL12RB2/CD4/TNFRSF1B/CTSG/LGALS9/FASLG/MMP2/BATF/PTAFR/IL27RA/PIK3CD/SOD2/IL36G/SOCS1/CD86/ICAM1/HAVCR2/FN1/…	118
R-HSA-6803157	Antimicrobial peptides	30/1663	6.64009e-08	3.47594e-06	DEFB4B/DEFB4A/S100A7A/S100A9/PI3/S100A8/S100A7/LYZ/LTF/DEFB103A/DEFB103B/GNLY/SLC11A1/CCR2/CAMP/DEFA1B/DEFA1/DEFA3/TLR2/PLA2G2A/CD4/CTSG/BPIFB4/RNASE6/TLR1/CCR6/DCD/CHGA/ELANE/DEFA6	30
R-HSA-2022090	Assembly of collagen fibrils and other multimeric structures	28/1663	9.46295e-08	4.74725e-06	MMP3/MMP13/MMP9/COL3A1/COL1A1/COL4A1/PXDN/COL6A3/COL5A2/LOXL2/TLL2/COL4A2/COL5A1/COL1A2/CTSS/CTSB/COL4A4/PCOLCE/COL6A6/COL12A1/COL15A1/LOXL3/COL6A2/COL6A1/BMP1/COL9A1/CTSV/MMP7	28
R-HSA-166663	Initial triggering of complement	15/1663	1.11278e-07	5.35913e-06	C1QB/C2/FCN1/C1QA/CFB/C1R/MASP1/C4B/C4A/GZMM/CFP/FCN3/C3/FCN2/CFD	15
R-HSA-202733	Cell surface interactions at the vascular wall	47/1663	1.75145e-07	8.11056e-06	MMP1/CD177/TREM1/CEACAM3/OLR1/SELL/CD48/COL1A1/ITGAL/CD2/SIRPG/LCK/FCER1G/SLC16A3/ITGAX/CD244/SLC7A7/ITGB2/DOK2/SELPLG/LYN/CEACAM5/COL1A2/ITGA4/ITGAM/CD84/IGLL1/ANGPT2/FN1/TGFB1/ITGA5/SELP/CD74/SLC7A11/SPN/PECAM1/PTPN6/VPREB3/INPP5D/GRB14/PSG7/EPCAM/PSG5/SLC7A10/ANGPT4/SDC4/PSG2	47
R-HSA-216083	Integrin cell surface interactions	34/1663	2.60843e-07	1.16317e-05	SPP1/COL3A1/COL1A1/ITGAL/TNC/COL4A1/ITGAX/LUM/COL6A3/COL5A2/ITGB2/COL4A2/COL5A1/COL1A2/ITGAD/ITGA4/ICAM4/ITGAM/ITGA1/VWF/COL4A4/ICAM1/ICAM3/FN1/COL6A6/FBN1/ITGA5/ICAM2/COMP/VCAM1/COL6A2/COL6A1/PECAM1/COL9A1	34
R-HSA-2173782	Binding and Uptake of Ligands by Scavenger Receptors	21/1663	3.8605e-07	1.66002e-05	COL3A1/COL1A1/APOL1/COL4A1/CD163/MSR1/COL4A2/COL1A2/STAB1/MASP1/SPARC/MARCO/FTL/FTH1/HBA1/HBA2/SCGB3A2/AMBP/APOA1/HBB/SAA1	21
R-HSA-419037	NCAM1 interactions	21/1663	6.51003e-07	2.70279e-05	COL3A1/COL4A1/COL6A3/COL5A2/ST8SIA2/COL4A2/COL5A1/ARTN/ST8SIA4/COL4A4/COL6A6/CACNA1I/COL6A2/COL6A1/CNTN2/CACNA1H/CACNA1S/COL9A1/GFRA1/CACNB1/CACNA1D	21
R-HSA-913531	Interferon Signaling	58/1663	6.85525e-07	2.75124e-05	FCGR1A/GBP5/OASL/OAS2/IFI27/IFNG/IFI6/ISG15/BST2/MX1/IFIT3/IFITM3/IFITM1/RSAD2/IRF8/GBP4/GBP1/IFI30/PTAFR/XAF1/IFITM2/MX2/IRF1/OAS3/SOCS1/ICAM1/IFIT2/TRIM22/SAMHD1/IRF7/HLA-DRA/IRF4/HLA-DRB5/OAS1/HLA-DPA1/IFNAR2/UBE2L6/HLA-DQA1/HLA-DRB1/STAT1/HLA-G/IFI35/GBP3/CIITA/VCAM1/HLA-DPB1/HLA-DQB1/IRF9/GBP2/PTPN6/HLA-C/NUP210/HLA-DQA2/HLA-F/HLA-B/CAMK2B/TRIM2/GBP7	58
R-HSA-166658	Complement cascade	25/1663	8.81776e-07	3.4247e-05	CD19/CR1/C3AR1/C1QB/C2/FCN1/CR2/C1QA/CFB/C1R/MASP1/C5AR1/C4B/C4A/GZMM/CFP/FCN3/C3/CFI/C7/C6/FCN2/CPB2/CFD/ELANE	25
R-HSA-388841	Costimulation by the CD28 family	28/1663	1.03027e-06	3.87641e-05	CD274/ICOS/CD80/CD28/LCK/CD3E/CD3D/PDCD1/CTLA4/CD3G/CD247/VAV1/LYN/BTLA/PDCD1LG2/CD4/GRAP2/CD86/HLA-DRA/HLA-DRB5/HLA-DPA1/HLA-DQA1/HLA-DRB1/HLA-DPB1/HLA-DQB1/PTPN6/HLA-DQA2/PAK3	28
R-HSA-1650814	Collagen biosynthesis and modifying enzymes	27/1663	1.28195e-06	4.67716e-05	COL3A1/COL1A1/P4HA3/COL4A1/ADAMTS2/COL6A3/COL5A2/TLL2/COL4A2/COL5A1/COL1A2/COL4A4/PCOLCE/SERPINH1/COL6A6/ADAMTS14/COL12A1/COL15A1/PLOD1/COL6A2/COL6A1/COL19A1/BMP1/COL9A1/COL28A1/PCOLCE2/COL21A1	27
R-HSA-3000178	ECM proteoglycans	30/1663	1.819e-06	6.4414e-05	COL3A1/COL1A1/TNC/COL4A1/ITGAX/LUM/COL6A3/COL5A2/COL4A2/COL5A1/COL1A2/ACAN/SPARC/COL4A4/SERPINE1/FN1/COL6A6/VCAN/TGFB1/COMP/COL6A2/COL6A1/ASPN/TGFB3/BGN/MATN4/COL9A1/TNN/HAPLN1/TGFB2	30
R-HSA-1592389	Activation of Matrix Metalloproteinases	17/1663	4.53152e-06	0.000155884	MMP1/MMP3/MMP13/MMP10/MMP9/MMP11/MMP8/MMP25/TPSAB1/CTSG/MMP2/TIMP1/MMP14/CTSK/CTSV/MMP7/ELANE	17
R-HSA-3000480	Scavenging by Class A Receptors	12/1663	7.30581e-06	0.000244339	COL3A1/COL1A1/COL4A1/MSR1/COL4A2/COL1A2/MASP1/MARCO/FTL/FTH1/SCGB3A2/APOA1	12
R-HSA-8978868	Fatty acid metabolism	51/1663	9.03716e-06	0.000294074	TBXAS1/ACOXL/ALOX5AP/GGT5/DPEP2/ELOVL2/ALOX5/GPX1/DPEP3/THRSP/AWAT1/HAO2/ELOVL3/CYP4F8/FADS2/ACADL/ACSBG1/ALOX15B/OLAH/ACSM3/FADS1/CYP1A2/SLC27A2/CRAT/CYP1A1/ACOT1/PON3/ACOX2/PRKAA2/PECR/ACACB/FASN/PON1/ACSF2/PTGIS/ACOT2/CYP2J2/SCD5/TECRL/ELOVL5/ALDH3A2/ACSL1/HACL1/AKR1C3/ACOT6/ACADM/MECR/ACAA2/ACOT4/CYP4F2/ELOVL4	51
R-HSA-2029481	FCGR activation	9/1663	1.36092e-05	0.000431195	FCGR1A/FCGR3A/FCGR2A/CD3G/CD247/LYN/HCK/FGR/SYK	9
R-HSA-9658195	Leishmania infection	66/1663	2.02337e-05	0.000609036	FCGR1A/HTR7/MEFV/GPR15/HRH2/IL1B/FCGR3A/C3AR1/ADCYAP1/CD163/FCGR2A/CYBA/CD3G/CD247/GNGT2/INSL3/VAV1/LYN/IL10/WAS/ARPC1B/NCKAP1L/GPR84/HCK/FGR/PSTPIP1/CTSG/NLRP3/WNT5A/GGT5/GPR25/GPR176/WIPF1/BTK/ADM2/DPEP2/PLCG2/DPEP3/C3/P2RX4/GNAI2/CYFIP2/PTGDR/SYK/MC4R/ADCY8/ADCY2/CGA/MC5R/ADRB1/CRHR1/IL6/ADRB2/NOX1/MYH2/GPR39/GNAZ/FZD7/CALCA/GLP1R/PTH2R/PRKAR2B/HTR4/CALCB/GLP2R/MC2R	66
R-HSA-390522	Striated Muscle Contraction	17/1663	2.01396e-05	0.000609036	MYBPC1/DES/TNNI2/ACTN2/TNNC1/ACTC1/TNNT3/TNNC2/ACTA1/TNNT2/TMOD1/DMD/TNNT1/TCAP/TNNI1/MYL2/MYL1	17
R-HSA-397014	Muscle contraction	55/1663	2.589e-05	0.000760282	KCNK10/KCNK17/DYSF/ITGA1/ORAI2/KCNE3/KCNK13/KCNK9/SCN1B/ATP1A3/KCNH2/MYBPC1/DES/CAMK2B/TNNI2/ATP2B2/ACTN2/TNNC1/ACTC1/SCN7A/FGF14/TRDN/CASQ2/TNNT3/ATP1A2/TNNC2/ACTA1/TNNT2/NOS1/CACNG4/MYH11/SCN4A/ATP2B3/PLN/KCNK2/ACTG2/TMOD1/CACNA2D2/FXYD6/FXYD1/CACNB1/DMD/MYLPF/SORBS1/ATP2A1/TNNT1/CASQ1/TCAP/TNNI1/MYL2/MYL1/KCNIP2/KCNIP1/NPPC/KCNK5	55
R-HSA-2243919	Crosslinking of collagen fibrils	11/1663	2.79878e-05	0.000802316	COL1A1/COL4A1/PXDN/LOXL2/TLL2/COL4A2/COL1A2/COL4A4/PCOLCE/LOXL3/BMP1	11
R-HSA-2219530	Constitutive Signaling by Aberrant PI3K in Cancer	27/1663	3.20034e-05	0.00087973	CD19/RAC2/ICOS/CD80/CD28/LCK/EPGN/VAV1/PIK3AP1/PIK3CD/TRAT1/CD86/PDGFRA/BTC/ERBB4/EGF/NRG3/FGF17/IRS2/NRG2/KLB/FGF9/FGF10/FGF1/FGF2/AREG/FGF19	27
R-HSA-451927	Interleukin-2 family signaling	19/1663	3.21496e-05	0.00087973	IL2RA/JAK3/LCK/IL21R/IL2RG/CSF2/IL5RA/CSF2RB/LGALS9/PIK3CD/HAVCR2/CSF2RA/STAT4/STAT1/IL15RA/SYK/PTPN6/IL2RB/INPP5D	19
R-HSA-2172127	DAP12 interactions	18/1663	3.95184e-05	0.00105734	TREM1/SIGLEC14/CD300E/TREM2/LCK/LCP2/KLRC2/KLRD1/CD300LB/TYROBP/SIGLEC15/GRAP2/BTK/PLCG2/SYK/HLA-C/LAT/HLA-B	18
R-HSA-977606	Regulation of Complement cascade	19/1663	4.69923e-05	0.00122997	CD19/CR1/C3AR1/C1QB/C2/CR2/C1QA/CFB/C1R/C5AR1/C4B/C4A/CFP/C3/CFI/C7/C6/CPB2/ELANE	19
R-HSA-9662851	Anti-inflammatory response favouring Leishmania parasite infection	46/1663	7.76125e-05	0.00194678	FCGR1A/HTR7/GPR15/HRH2/FCGR3A/ADCYAP1/CD163/FCGR2A/CD3G/CD247/GNGT2/INSL3/LYN/IL10/GPR84/HCK/FGR/GGT5/GPR25/GPR176/ADM2/DPEP2/PLCG2/DPEP3/GNAI2/PTGDR/SYK/MC4R/ADCY8/ADCY2/CGA/MC5R/ADRB1/CRHR1/IL6/ADRB2/GPR39/GNAZ/CALCA/GLP1R/PTH2R/PRKAR2B/HTR4/CALCB/GLP2R/MC2R	46
R-HSA-9664433	Leishmania parasite growth and survival	46/1663	7.76125e-05	0.00194678	FCGR1A/HTR7/GPR15/HRH2/FCGR3A/ADCYAP1/CD163/FCGR2A/CD3G/CD247/GNGT2/INSL3/LYN/IL10/GPR84/HCK/FGR/GGT5/GPR25/GPR176/ADM2/DPEP2/PLCG2/DPEP3/GNAI2/PTGDR/SYK/MC4R/ADCY8/ADCY2/CGA/MC5R/ADRB1/CRHR1/IL6/ADRB2/GPR39/GNAZ/CALCA/GLP1R/PTH2R/PRKAR2B/HTR4/CALCB/GLP2R/MC2R	46
R-HSA-5669034	TNFs bind their physiological receptors	14/1663	8.06377e-05	0.00198138	TNFRSF17/TNFRSF13B/CD27/TNFRSF4/TNFRSF9/LTA/TNFSF14/TNFSF8/TNFRSF1B/FASLG/TNFSF13B/TNFRSF8/EDAR/EDA	14
R-HSA-1461973	Defensins	13/1663	9.19297e-05	0.00221367	DEFB4B/DEFB4A/DEFB103A/DEFB103B/CCR2/DEFA1B/DEFA1/DEFA3/TLR2/CD4/TLR1/CCR6/DEFA6	13
R-HSA-8948216	Collagen chain trimerization	18/1663	0.000121468	0.00286759	COL3A1/COL1A1/COL4A1/COL6A3/COL5A2/COL4A2/COL5A1/COL1A2/COL4A4/COL6A6/COL12A1/COL15A1/COL6A2/COL6A1/COL19A1/COL9A1/COL28A1/COL21A1	18
R-HSA-114604	GPVI-mediated activation cascade	15/1663	0.000162294	0.00375773	RAC2/COL1A1/LCK/FCER1G/LCP2/PDPN/VAV1/LYN/COL1A2/PIK3R5/PIK3CG/PLCG2/SYK/PTPN6/LAT	15
R-HSA-3772470	Negative regulation of TCF-dependent signaling by WNT ligand antagonists	9/1663	0.000190951	0.00433783	DKK4/WNT5A/SOST/WIF1/DKK2/WNT3A/DKK1/WNT9A/SFRP1	9
R-HSA-6805567	Keratinization	54/1663	0.000224134	0.00499736	SPRR3/PI3/LCE3A/SPRR2A/SPRR2F/SPRR2B/KRT6C/SPRR2G/KRT6A/LCE3E/LCE3D/KRT24/SPRR2D/KRT16/KRT6B/KLK13/KRT13/SPRR1A/SPRR1B/DSC2/SPRR2E/RPTN/LCE3C/KLK12/SPINK6/KRT76/KRT77/KRT79/KRT71/KRT25/KRT27/LCE5A/KRT7/KRT28/KRT8/KRT4/KRT26/KRT2/KRT19/KRT73/KRT72/TCHH/KRTAP19-5/LCE1D/KRT18/KRT20/LCE1E/KRT9/KRT75/KRTAP8-1/LIPK/KRTAP20-2/KRTAP21-2/PKP2	54
R-HSA-5602498	MyD88 deficiency (TLR2/4)	7/1663	0.000271299	0.00593898	CD14/LY96/TLR2/TLR6/BTK/TLR1/TLR4	7
R-HSA-983695	Antigen activates B Cell Receptor (BCR) leading to generation of second messengers	14/1663	0.000297989	0.00640676	CD79A/CD19/CD22/BLK/VAV1/LYN/PIK3AP1/CD79B/ORAI2/PIK3CD/BTK/PLCG2/SYK/PTPN6	14
R-HSA-375165	NCAM signaling for neurite out-growth	22/1663	0.000348371	0.0071609	COL3A1/COL4A1/COL6A3/COL5A2/ST8SIA2/COL4A2/COL5A1/ARTN/ST8SIA4/COL4A4/COL6A6/CACNA1I/COL6A2/COL6A1/CNTN2/CACNA1H/CACNA1S/COL9A1/GFRA1/CACNB1/SPTBN4/CACNA1D	22
R-HSA-1222556	ROS and RNS production in phagocytes	15/1663	0.000349084	0.0071609	CYBB/RAC2/NCF1/SLC11A1/CYBA/NCF4/MPO/ATP6V0D2/HVCN1/TCIRG1/NCF2/ATP6V0A4/ATP6V1B1/NOS1/LPO	15
R-HSA-5423646	Aflatoxin activation and detoxification	10/1663	0.000356855	0.0071609	ACY3/GGT5/DPEP2/DPEP3/MGST1/CYP1A2/CYP3A4/GGT6/AKR7L/AKR7A3	10
R-HSA-5686938	Regulation of TLR by endogenous ligand	10/1663	0.000356855	0.0071609	S100A9/S100A8/CD14/LBP/LY96/TLR2/TLR6/TLR1/TLR4/S100A1	10
R-HSA-211859	Biological oxidations	54/1663	0.000625107	0.0123382	CHAC1/TBXAS1/SULT1B1/UGT2B17/ACY3/FMO1/GGT5/DPEP2/CYP7B1/DPEP3/CYP11A1/UGT2B15/UGT3A2/CYP2W1/CYP4F8/ADH1B/MGST1/GSTA1/ADH1A/CYP1A2/UGT2B28/ADH1C/CYP1A1/MAT1A/UGT2B11/GLYATL1/CYP3A4/GLYATL2/CYP2B6/GSTA3/GSTM1/PTGIS/GSTM2/UGT3A1/CYP2J2/ADH6/ACSM1/GSTM5/NAT2/ACSS2/CYP39A1/GGT6/AKR7L/SLC26A2/UGT2B4/GSTT2/ADH4/GSTT2B/UGT2B7/SULT4A1/AKR7A3/CYP4F2/CES1/CYP51A1	54
R-HSA-5603041	IRAK4 deficiency (TLR2/4)	7/1663	0.000638151	0.0123925	CD14/LY96/TLR2/TLR6/BTK/TLR1/TLR4	7
R-HSA-381426	Regulation of Insulin-like Growth Factor (IGF) transport and uptake by Insulin-like Growth Factor Binding Proteins (IGFBPs)	35/1663	0.000745377	0.014245	MMP1/SPP1/SERPINA1/APOL1/TNC/KLK13/FAM20A/GZMH/TMEM132A/SCG2/CTSG/MMP2/FN1/TIMP1/FBN1/VCAN/C4B/C4A/PRSS23/IGFBP4/C3/FSTL1/LGALS1/CHRDL1/KLK1/TF/GPC3/IL6/NOTUM/AMTN/APOA1/IGFBP5/IGFALS/CHGB/PENK	35
R-HSA-209776	Metabolism of amine-derived hormones	9/1663	0.00114756	0.0215884	SLC5A5/DBH/IYD/DDC/CGA/TH/DIO3/TPH1/TPO	9
R-HSA-6794362	Protein-protein interactions at synapses	26/1663	0.00131966	0.0240738	NLGN4Y/NLGN4X/NRXN2/GRIA3/EPB41L3/APBA2/PTPRD/GRIN2D/GRIA4/NTRK3/SLITRK5/GRIN2A/NRXN3/NRXN1/GRIA1/SLITRK3/SYT9/SHANK2/NLGN1/SLITRK6/BEGAIN/APBA1/SYT1/SLITRK4/LRRTM1/LRRTM3	26
R-HSA-2168880	Scavenging of heme from plasma	7/1663	0.00131066	0.0240738	APOL1/CD163/HBA1/HBA2/AMBP/APOA1/HBB	7
R-HSA-112316	Neuronal System	90/1663	0.0016482	0.0296183	HTR3A/HTR3B/CACNA1E/KCNA3/NLGN4Y/KCNK10/KCNK17/PLCB2/SLC6A1/GNGT2/NLGN4X/NRXN2/KCNJ6/GRIA3/KCNJ8/GABRR2/KCNK13/KCNK9/EPB41L3/APBA2/KCNJ10/KCNN3/GJC1/GNAI2/KCNH4/KCNH2/CAMK4/PTPRD/PRKCG/GRIN2D/KCNAB2/ERBB4/ADCY8/CAMK2B/GRIA2/GRIA4/NTRK3/SLITRK5/ACTN2/KCNJ1/ADCY2/GRIN2A/SYN2/GLRB/ABCC8/CACNG4/KCNA6/RPS6KA6/CHRNA2/KCNH8/PRKAA2/RIMS1/GRIK3/NRXN3/NRXN1/KCNK2/SLC6A4/CHRNA4/GRIA1/SLITRK3/SYT9/SLC1A2/SHA…	90
R-HSA-416700	Other semaphorin interactions	9/1663	0.00185919	0.0329185	TREM2/PTPRC/TYROBP/ITGA1/PLXND1/PLXNC1/CD72/SEMA3E/PLXNA4	9
R-HSA-1461957	Beta defensins	8/1663	0.00217949	0.0380305	DEFB4B/DEFB4A/DEFB103A/DEFB103B/CCR2/TLR2/TLR1/CCR6	8
R-HSA-114608	Platelet degranulation	34/1663	0.0023683	0.0407348	SERPINA1/PLEK/ORM1/SRGN/TOR4A/FERMT3/ORM2/SPARC/VWF/SERPINE1/LGALS3BP/FN1/RARRES2/TIMP1/CTSW/TGFB1/SELP/LHFPL2/PECAM1/A1BG/TGFB3/ISLR/EGF/ACTN2/TF/CLEC3B/CFD/APOA1/TIMP3/LEFTY2/LY6G6F/SERPINA4/TGFB2/HRG	34
R-HSA-76005	Response to elevated platelet cytosolic Ca2+	35/1663	0.00247102	0.041903	SERPINA1/PLEK/ORM1/SRGN/TOR4A/FERMT3/ORM2/SPARC/VWF/SERPINE1/LGALS3BP/FN1/RARRES2/TIMP1/CTSW/TGFB1/SELP/LHFPL2/PECAM1/A1BG/TGFB3/PRKCG/ISLR/EGF/ACTN2/TF/CLEC3B/CFD/APOA1/TIMP3/LEFTY2/LY6G6F/SERPINA4/TGFB2/HRG	35
R-HSA-912526	Interleukin receptor SHC signaling	11/1663	0.00264946	0.0443049	IL2RA/JAK3/IL2RG/CSF2/IL5RA/CSF2RB/PIK3CD/CSF2RA/PTPN6/IL2RB/INPP5D	11
R-HSA-2022928	HS-GAG biosynthesis	12/1663	0.00285975	0.0471662	HS3ST1/HS3ST3A1/HS3ST6/HS6ST3/GPC3/HS3ST4/SDC4/GPC2/HS6ST2/NDST3/GPC5/HS3ST5	12
R-HSA-2672351	Stimuli-sensing channels	30/1663	0.00300996	0.0483199	TRPA1/TRPC4/TTYH3/MLKL/TRPM2/TRPV2/WNK2/BEST2/TRDN/CASQ2/TRPV6/CLCNKA/UNC80/NALCN/SGK2/BEST4/ANO1/BEST3/ANO3/CLCNKB/TTYH1/SLC9C1/TSC22D3/TRPM8/ASIC2/CASQ1/STOML3/NEDD4L/TRPM3/ANO4	30
R-HSA-3906995	Diseases associated with O-glycosylation of proteins	20/1663	0.00297832	0.0483199	ADAMTS2/ADAMTS7/MUC3A/ADAMTS12/ADAMTS16/MUC4/ADAMTS14/ADAMTS6/ADAMTS5/CFP/THBS2/MUC7/ADAMTSL3/MUCL1/MUC21/MUC5B/ADAMTS8/THSD7B/ADAMTS19/MUC1	20
R-HSA-2219528	PI3K/AKT Signaling in Cancer	28/1663	0.00311702	0.0493801	CD19/RAC2/ICOS/CD80/CD28/LCK/EPGN/VAV1/PIK3AP1/PIK3CD/TRAT1/CD86/PDGFRA/BTC/ERBB4/EGF/NR4A1/NRG3/FGF17/IRS2/NRG2/KLB/FGF9/FGF10/FGF1/FGF2/AREG/FGF19	28
