# Supplementary material for: Transcriptome Meta-Analysis Confirms the Hidradenitis Suppurativa Pathogenic Triad: Upregulated Inflammation, Altered Epithelial Organization, and Dysregulated Metabolic Signaling
Source: Biomolecules. 2022 Sep 25;12(10):1371. doi: 10.3390/biom12101371 (PMC9599370; doi:10.3390/biom12101371)
Supplement: Supplementary file 1 [file biomolecules-12-01371-s001.zip › TableS3-MDPI.xlsx]

## Sheet: Sheet1
Gene Symbol	SNP ID	Chr	Start	End	Ref	Alt	Func.refGene	shapiro	count.gene	statistics.genotype	stat.type.genotype	teste_t	teste_wilcox	ExonicFunc.refGene	AAChange.refGene	GeneDetail.refGene	CLINVAR	snv_indel	AF	wt_het	wt_hom	het_hom	CADD_phred
ABCF1	rs926523686	chr6	30591080	30591080	G	C	UTR3	1.48998e-07	2	0.380604027803689	wilcox.test	Only one observation	0.380604	.	.	NM_001090:c.*379G>C;NM_001025091:c.*379G>C	.	snv		NA	NA	NA
ABHD17A	rs987606594	chr19	1878674	1878674	A	G	intronic	2.94446e-07	2	0.814023479537116	wilcox.test	Only one observation	0.814023	.	.	.	.	snv		NA	NA	NA
ACAP1	rs544808191	chr17	7342651	7342651	G	A	intronic	1.51375e-14	2	0.428770339089537	wilcox.test	Only one observation	0.42877	.	.	.	.	snv	0.000399361	NA	NA	NA
ACSS2	rs60299071	chr20	34923359	34923359	G	A	exonic	1.41517e-08	2	0.948773748713708	wilcox.test	Only one observation	0.948774	nonsynonymous SNV	ACSS2:NM_001242393:exon14:c.G1300A:p.V434I,ACSS2:NM_018677:exon14:c.G1585A:p.V529I,ACSS2:NM_001076552:exon15:c.G1624A:p.V542I	.	.	snv		NA	NA	NA	20.5
ACTR1A	rs531432087	chr10	102480267	102480267	T	G	UTR3	8.95997e-07	2	0.748188834734641	wilcox.test	Only one observation	0.748189	.	.	NM_005736:c.*596A>C	.	snv	0.000599042	NA	NA	NA
ACTR6	rs1470555661	chr12	100220056	100220056	C	T	exonic	1.92052e-08	2	0.467133662671113	wilcox.test	Only one observation	0.467134	nonsynonymous SNV	ACTR6:NM_022496:exon10:c.C971T:p.S324F	.	.	snv		NA	NA	NA	25.4
ADAMDEC1	vi8.24404013	chr8	24404013	24404013	A	G	exonic	2.63322e-11	3	0.00554214914501645	kruskall.test	0.000237414458225286	0.0015106	nonsynonymous SNV	ADAMDEC1:NM_001145272:exon12:c.A1094G:p.N365S,ADAMDEC1:NM_014479:exon13:c.A1331G:p.N444S,ADAMDEC1:NM_001145271:exon14:c.A1094G:p.N365S*	.*	.	snv	0.294928	0.0332545584770483	0.0547200798666996	0.477289340269431	0.121
ADAMTS14	rs10823616	chr10	70760811	70760811	A	G	exonic	1.10724e-15	2	0.0351356389682181	wilcox.test	0.163442335930069	0.0351356	synonymous SNV	ADAMTS14:NM_080722:exon22:c.A3630G:p.R1210R,ADAMTS14:NM_139155:exon22:c.A3639G:p.R1213R	.	.	snv	0.243011	NA	NA	NA
ADAMTS14	rs2587469	chr10	70761399	70761399	G	A	UTR3	1.10724e-15	3	5.33883054706866e-07	kruskall.test	0.00251574147764681	1.44892e-07	.	.	NM_139155:c.*546G>A;NM_080722:c.*546G>A	.	snv	0.616014	5.26719558014555e-06	0.0029990753507313	0.413806286217738
ADAMTS14	rs2541232	chr10	70761174	70761174	G	A	UTR3	1.10724e-15	3	3.40101389259607e-06	kruskall.test	0.00230011487867269	1.47813e-06	.	.	NM_139155:c.*321G>A;NM_080722:c.*321G>A	.	snv	0.457668	0.0198318717710651	5.91867976385108e-06	0.503237373243869
ADAMTS14	rs3740440	chr10	70761553	70761553	C	G	UTR3	1.10724e-15	3	0.104004348135757	kruskall.test	0.167229011271577	0.0475479	.	.	NM_139155:c.*700C>G;NM_080722:c.*700C>G	.	snv	0.409545	0.0953586119020337	0.742881175125564	0.742881175125564
ADAMTS14	rs2688769	chr10	70761419	70761419	T	C	UTR3	1.10724e-15	3	4.94193548896115e-06	kruskall.test	0.00255965091146721	1.29028e-06	.	.	NM_139155:c.*566T>C;NM_080722:c.*566T>C	.	snv	0.621206	2.99050651912396e-05	0.00590046243632861	0.503376099325064
AGO4	vi1.35855822	chr1	35855822	35855822	-	T	UTR3	0.000355003	2	0.357800528664156	wilcox.test	Only one observation	0.357801	.	.*	NM_017629:c.*2217_*2218insT*	.	indel		NA	NA	NA
AGTRAP	rs12752700	chr1	11747369	11747369	C	T	intronic	1.6457e-10	3	0.584762773934101	kruskall.test	0.305250663320452	0.56278	.	.	.	.	snv	0.555911	0.728342094316454	0.728342094316454	0.728342094316454
AHCTF1	rs143303729	chr1	246850190	246850190	C	T	exonic	3.64382e-10	2	0.716185881274398	wilcox.test	Only one observation	0.716186	nonsynonymous SNV	AHCTF1:NM_001323342:exon33:c.G5816A:p.R1939K,AHCTF1:NM_001323343:exon33:c.G5816A:p.R1939K,AHCTF1:NM_015446:exon33:c.G5843A:p.R1948K	.	.	snv	0.000599042	NA	NA	NA	3.167
AHCY	rs116846245	chr20	34290552	34290552	G	A	exonic	4.68125e-05	2	0.982938560579395	wilcox.test	Only one observation	0.982939	nonsynonymous SNV	AHCY:NM_000687:exon7:c.C853T:p.R285W,AHCY:NM_001161766:exon7:c.C769T:p.R257W,AHCY:NM_001322084:exon7:c.C769T:p.R257W,AHCY:NM_001322085:exon7:c.C769T:p.R257W,AHCY:NM_001322086:exon7:c.C859T:p.R287W,AHCY:NM_001362750:exon7:c.C853T:p.R285W	.	Likely_benign	snv	0.000798722	NA	NA	NA	23.3
AIF1	rs2259571	chr6	31616050	31616050	T	G	UTR5	0.000643747	3	0.446734647694122	kruskall.test	0.23026121229536	0.223816	.	.	NM_032955:c.-62T>G	.	snv	0.354233	0.649875133914582	0.863636363636364	0.863636363636364
AK2	rs41301072	chr1	33021668	33021668	C	T	exonic	0.0075992	2	0.207051929371627	wilcox.test	Only one observation	0.207052	synonymous SNV	AK2:NM_001319142:exon2:c.G129A:p.K43K,AK2:NM_001199199:exon3:c.G255A:p.K85K,AK2:NM_001319141:exon3:c.G255A:p.K85K,AK2:NM_001319143:exon3:c.G255A:p.K85K,AK2:NM_001625:exon3:c.G255A:p.K85K,AK2:NM_013411:exon3:c.G255A:p.K85K,AK2:NM_001319139:exon4:c.G111A:p.K37K,AK2:NM_001319140:exon4:c.G111A:p.K37K	.	Benign	snv	0.000998403	NA	NA	NA
AKIRIN1	vi1.39005308	chr1	39005308	39005308	A	-	UTR3	5.60318e-08	2	0.555390713961319	wilcox.test	Only one observation	0.555391	.	.*	NM_001136275:c.*1253delA;NM_024595:c.*1253delA*	.	indel		NA	NA	NA
AKIRIN1	vi1.39004705	chr1	39004705	39004705	C	A	UTR3	5.60318e-08	2	0.555390713961319	wilcox.test	Only one observation	0.555391	.	.*	NM_001136275:c.*650C>A;NM_024595:c.*650C>A*	.	snv	0.00199681	NA	NA	NA
AKR1B1	rs10808275	chr7	134447723	134447723	G	C	intronic	1.73974e-05	3	0.00366461653883772	kruskall.test	5.84208837449579e-05	0.00093804	.	.	.	.	snv	0.739018	0.00818579404682311	0.192180010108446	0.25
AKR1B1	rs10954455	chr7	134447700	134447700	G	C	intronic	1.73974e-05	2	0.0116776711919617	wilcox.test	0.00602736638467039	0.0116777	.	.	.	.	snv	0.444289	NA	NA	NA
AKR1B15	rs6467538	chr7	134579534	134579534	C	T	exonic	3.01728e-07	3	0.000754192587943423	kruskall.test	0.0139936385055427	0.000167544	synonymous SNV	AKR1B15:NM_001367820:exon11:c.C1020T:p.F340F,AKR1B15:NM_001367821:exon11:c.C936T:p.F312F,AKR1B15:NM_001080538:exon12:c.C1020T:p.F340F	.	.	snv	0.335663	0.00122425534134692	0.168967761458014	0.692307692307692
AKR1B15	rs200408342	chr7	134568300	134568300	G	A	exonic	3.01728e-07	2	0.6845047997236	wilcox.test	Only one observation	0.684505	nonsynonymous SNV	AKR1B15:NM_001367820:exon3:c.G293A:p.R98Q,AKR1B15:NM_001367821:exon3:c.G209A:p.R70Q,AKR1B15:NM_001367822:exon3:c.G293A:p.R98Q,AKR1B15:NM_001080538:exon4:c.G293A:p.R98Q	.	.	snv		NA	NA	NA	24.7
ALDH1A3	rs3803430	chr15	100905610	100905610	A	G	exonic	1.18067e-09	3	0.261244316609568	kruskall.test	0.50913434275571	0.379259	nonsynonymous SNV	ALDH1A3:NM_001293815:exon7:c.A835G:p.M279V,ALDH1A3:NM_000693:exon10:c.A1156G:p.M386V	.	Benign	snv	0.127396	0.444444444444444	0.444444444444444	0.444444444444444	0.116
ALKBH5	rs553706420	chr17	18209020	18209020	C	T	UTR3	1.37674e-07	2	0.164509902138136	wilcox.test	Only one observation	0.16451	.	.	NM_017758:c.*624C>T	.	snv		NA	NA	NA
AMT	vi3.49419325	chr3	49419325	49419325	C	T	exonic	1.04344e-08	2	0.625877600102095	wilcox.test	0.930997398623463	0.625878	nonsynonymous SNV	AMT:NM_001164710:exon5:c.G499A:p.E167K,AMT:NM_001164711:exon5:c.G463A:p.E155K,AMT:NM_000481:exon6:c.G631A:p.E211K,AMT:NM_001164712:exon6:c.G631A:p.E211K*	.*	Conflicting_interpretations_of_pathogenicity	snv	0.0071885	NA	NA	NA	19.12
ANGPT2	vi8.6499786	chr8	6499786	6499786	T	C	UTR3	0.0060968	3	0.510136995576022	kruskall.test	0.410332251564659	0.250935	.	.*	NM_001118887:c.*3315A>G;NM_001118888:c.*3315A>G;NM_001147:c.*3315A>G*	.	snv	0.171925	0.617616677952225	0.617616677952225	0.8
ANO9	vi11.419922	chr11	419922	419922	A	C	intronic	1.08381e-09	2	1	wilcox.test	Only one observation	1	.	.*	.*	.	snv		NA	NA	NA
ANTXR1	rs115111465	chr2	69247769	69247769	C	T	UTR3	2.40776e-07	2	0.684506485150574	wilcox.test	Only one observation	0.684506	.	.	NM_032208:c.*2284C>T	.	snv	0.000399361	NA	NA	NA
ANXA1	rs12238507	chr9	73154569	73154569	G	T	intronic	6.58754e-06	3	0.216998195850903	kruskall.test	0.134193266890495	0.0819207	.	.	.	.	snv	0.0846645	0.317894269641212	0.754486915421318	1
ANXA1	vi9.73162780	chr9	73162780	73162780	A	G	splicing	6.58754e-06	2	0.18006370284602	wilcox.test	0.366691443904354	0.180064	.	.*	NM_000700:exon7:c.476-2A>G*	.	snv		NA	NA	NA	24.7
ANXA5	rs17718	chr4	121668128	121668128	G	A	UTR3	0.0187546	2	0.0445828780174683	wilcox.test	0.0854926719954613	0.0445829	.	.	NM_001154:c.*340C>T	.	snv	0.0704872	NA	NA	NA
ANXA5	vi4.121677892	chr4	121677892	121677892	A	G	splicing	0.0187546	2	0.257044814467946	wilcox.test	Only one observation	0.257045	.	.*	NM_001154:exon8:c.531+2T>C*	.	snv		NA	NA	NA	25.8
ANXA8	rs1384015155	chr10	47468418	47468418	C	T	UTR3	3.19605e-11	2	0.614638850274338	wilcox.test	0.869400082501791	0.614639	.	.	NM_001271702:c.*429G>A;NM_001271703:c.*429G>A;NM_001040084:c.*429G>A	.	snv		NA	NA	NA
ANXA8	vi10.47468143	chr10	47468143	47468143	C	T	UTR3	3.19605e-11	2	0.614638850274338	wilcox.test	0.869400082501791	0.614639	.	.*	NM_001271702:c.*704G>A;NM_001271703:c.*704G>A;NM_001040084:c.*704G>A*	.	snv		NA	NA	NA
AP1G2	rs142782750	chr14	23565609	23565609	C	T	exonic	6.64825e-16	2	0.0766369603320125	wilcox.test	0.00028854124581863	0.076637	synonymous SNV	AP1G2:NM_001282475:exon5:c.G522A:p.L174L,AP1G2:NM_001354673:exon6:c.G351A:p.L117L,AP1G2:NM_003917:exon7:c.G738A:p.L246L	.	.	snv	0.00279553	NA	NA	NA
AP2A1	rs201278183	chr19	49799456	49799456	C	T	exonic	6.41342e-07	2	0.975202923932889	wilcox.test	0.868419763062503	0.975203	synonymous SNV	AP2A1:NM_014203:exon9:c.C1095T:p.A365A,AP2A1:NM_130787:exon9:c.C1095T:p.A365A	.	Benign	snv	0.00439297	NA	NA	NA
AP2M1	rs1004331300	chr3	184174931	184174931	C	T	UTR5	1.14453e-13	2	0.578187328473183	wilcox.test	Only one observation	0.578187	.	.	NM_001025205:c.-2063C>T;NM_001311198:c.-2063C>T;NM_004068:c.-2063C>T	.	snv		NA	NA	NA
APOBEC3C	vi22.39020076	chr22	39020076	39020076	A	G	UTR3	8.4068e-09	2	0.0827569943890918	wilcox.test	7.9725709316254e-07	0.082757	.	.*	NM_014508:c.*1689A>G*	.	snv		NA	NA	NA
APOC1	rs1064725	chr19	44919304	44919304	T	G	UTR3	3.39802e-14	2	0.052083556154112	wilcox.test	0.206837393406087	0.0520836	.	.	NM_001321066:c.*74T>G;NM_001321065:c.*74T>G;NM_001645:c.*74T>G	.	snv	0.0295527	NA	NA	NA
APOL1	vi22.36266825	chr22	36266825	36266825	A	G	UTR3	1.59165e-14	2	0.396234766126057	wilcox.test	0.000127631590659275	0.396235	.	.*	NM_001136540:c.*792A>G;NM_001136541:c.*792A>G;NM_145343:c.*792A>G;NM_001362927:c.*792A>G;NM_003661:c.*792A>G*	.	snv		NA	NA	NA
APOL1	vi22.36266651	chr22	36266651	36266651	A	G	UTR3	1.59165e-14	2	0.335194074064634	wilcox.test	0.947834077232033	0.335194	.	.*	NM_001136540:c.*618A>G;NM_001136541:c.*618A>G;NM_145343:c.*618A>G;NM_001362927:c.*618A>G;NM_003661:c.*618A>G*	.	snv		NA	NA	NA
APOL1	vi22.36266650	chr22	36266650	36266650	A	G	UTR3	1.59165e-14	2	0.197359403606805	wilcox.test	0.686540828648048	0.197359	.	.*	NM_001136540:c.*617A>G;NM_001136541:c.*617A>G;NM_145343:c.*617A>G;NM_001362927:c.*617A>G;NM_003661:c.*617A>G*	.	snv		NA	NA	NA
APOL2	vi22.36234944	chr22	36234944	36234944	C	T	intronic	5.6745e-18	3	0.219863636016161	kruskall.test	0.0196489585883952	0.931345	.	.*	.*	.	snv	0.171526	0.443755714979174	0.248784990514365	0.248784990514365
APOL6	rs181805919	chr22	35665109	35665109	T	C	UTR3	6.93118e-13	2	0.913097592770291	wilcox.test	0.890812066197304	0.913098	.	.	NM_030641:c.*5513T>C	.	snv	0.0223642	NA	NA	NA
APOL6	rs139153522	chr22	35661914	35661914	A	G	UTR3	6.93118e-13	2	0.743367815474532	wilcox.test	0.691698463294344	0.743368	.	.	NM_030641:c.*2318A>G	.	snv	0.0101837	NA	NA	NA
APOL6	rs35807627	chr22	35666397	35666397	C	T	UTR3	6.93118e-13	2	0.0398353457951708	wilcox.test	0.202740479002025	0.0398353	.	.	NM_030641:c.*6801C>T	.	snv	0.0367412	NA	NA	NA
ARHGAP12	rs11551809	chr10	31806734	31806734	G	A	UTR3	3.13383e-10	2	0.844460745808631	wilcox.test	Only one observation	0.844461	.	.	NM_001270699:c.*924C>T;NM_001270697:c.*924C>T;NM_001270698:c.*924C>T;NM_018287:c.*924C>T;NM_001270695:c.*924C>T;NM_001270696:c.*924C>T	.	snv	0.0145767	NA	NA	NA
ARHGEF1	vi19.41896844	chr19	41896844	41896844	C	A	intronic	2.8973e-09	2	0.140036588551014	wilcox.test	Only one observation	0.140037	.	.*	.*	.	snv		NA	NA	NA
ARHGEF1	rs576394853	chr19	41897617	41897617	C	T	intronic	2.8973e-09	2	0.140036588551014	wilcox.test	Only one observation	0.140037	.	.	.	.	snv	0.00878594	NA	NA	NA
ARHGEF18	rs114058607	chr19	7471340	7471340	G	A	UTR3	1.1432e-05	2	0.357797814428054	wilcox.test	Only one observation	0.357798	.	.	NM_001367823:c.*1042G>A;NM_001367824:c.*1042G>A;NM_015318:c.*821G>A;NM_001130955:c.*821G>A	.	snv	0.00878594	NA	NA	NA
ARHGEF4	vi2.131046577	chr2	131046577	131046577	G	A	UTR3	2.58061e-12	2	0.128723056895551	wilcox.test	Only one observation	0.128723	.	.*	NM_015320:c.*388G>A;NM_001367493:c.*388G>A*	.	snv	0.00259585	NA	NA	NA
ARMC6	vi19.19057937	chr19	19057937	19057937	C	T	UTR3	0.000513993	2	0.207049365160922	wilcox.test	Only one observation	0.207049	.	.*	NM_033415:c.*309C>T;NM_001199196:c.*309C>T*	.	snv		NA	NA	NA
ARNT	vi1.150810982	chr1	150810982	150810982	C	T	UTR3	1.69736e-11	2	0.180888636279662	wilcox.test	0.282592071835319	0.180889	.	.*	NM_001350226:c.*1039G>A;NM_001286035:c.*1039G>A;NM_001668:c.*1039G>A;NM_178427:c.*1039G>A;NM_001350225:c.*1039G>A;NM_001197325:c.*1039G>A;NM_001350224:c.*1039G>A;NM_001286036:c.*1039G>A*	.	snv	0.0467252	NA	NA	NA
ARRDC3	rs747211525	chr5	91369210	91369210	A	G	UTR3	3.93251e-07	2	0.684219574452661	wilcox.test	Only one observation	0.68422	.	.	NM_001329670:c.*2190T>C;NM_020801:c.*2190T>C;NM_001329671:c.*2190T>C;NM_001329672:c.*2190T>C	.	snv		NA	NA	NA
ASPM	vi1.197091956	chr1	197091956	197091956	A	C	exonic	1.11439e-09	2	0.275423284535133	wilcox.test	Only one observation	0.275423	nonsynonymous SNV	ASPM:NM_001206846:exon21:c.T4640G:p.L1547R,ASPM:NM_018136:exon22:c.T9395G:p.L3132R*	.*	Benign/Likely_benign	snv	0.014976	NA	NA	NA	6.754
ASPM	rs12677	chr1	197084243	197084243	G	A	UTR3	1.11439e-09	3	0.884000939781055	kruskall.test	0.72819857980482	0.692843	.	.	NM_018136:c.*81C>T;NM_001206846:c.*81C>T	Benign	snv	0.782348	1	1	1
ATF5	rs61742136	chr19	49932858	49932858	C	T	exonic	4.96717e-08	2	0.637981733742832	wilcox.test	Only one observation	0.637982	synonymous SNV	ATF5:NM_001193646:exon3:c.C615T:p.T205T,ATF5:NM_001290746:exon3:c.C615T:p.T205T,ATF5:NM_012068:exon4:c.C615T:p.T205T	.	.	snv	0.0391374	NA	NA	NA
ATG5	rs34601838	chr6	106279695	106279695	T	C	exonic	0.00642384	2	0.74930086990007	wilcox.test	0.872278534177929	0.749301	synonymous SNV	ATG5:NM_001286107:exon4:c.A210G:p.K70K,ATG5:NM_001286106:exon5:c.A444G:p.K148K,ATG5:NM_001286108:exon5:c.A444G:p.K148K,ATG5:NM_004849:exon5:c.A444G:p.K148K	.	.	snv	0.0333466	NA	NA	NA
ATMIN	rs62054592	chr16	81046017	81046017	G	A	UTR3	0.000325444	2	0.124314876158631	wilcox.test	1.30245728245912e-09	0.124315	.	.	NM_015251:c.*1047G>A;NM_001300728:c.*1047G>A	.	snv	0.0179712	NA	NA	NA
ATMIN	rs62054593	chr16	81046138	81046138	C	G	UTR3	0.000325444	2	0.124314876158631	wilcox.test	1.30245728245912e-09	0.124315	.	.	NM_015251:c.*1168C>G;NM_001300728:c.*1168C>G	.	snv	0.0181709	NA	NA	NA
ATMIN	vi16.81046662	chr16	81046662	81046665	ACAC	-	UTR3	0.000325444	2	0.257042128437086	wilcox.test	Only one observation	0.257042	.	.*	NM_015251:c.*1692_*1695delACAC;NM_001300728:c.*1692_*1695delACAC*	.	indel		NA	NA	NA
ATP13A1	rs144326145	chr19	19653855	19653855	C	T	exonic	1.76544e-09	2	0.454151333881657	wilcox.test	Only one observation	0.454151	nonsynonymous SNV	ATP13A1:NM_020410:exon15:c.G2029A:p.E677K	.	.	snv		NA	NA	NA	22.9
ATP2B4	rs556557836	chr1	203743635	203743635	C	T	UTR3	5.25782e-10	2	0.480367207073113	wilcox.test	Only one observation	0.480367	.	.	NM_001001396:c.*4064C>T;NM_001684:c.*3781C>T	.	snv		NA	NA	NA
ATP8B2	rs565982442	chr1	154349418	154349418	G	T	UTR3	2.96647e-09	2	0.0911238963450525	wilcox.test	Only one observation	0.0911239	.	.	NM_001370596:c.*300G>T;NM_001370597:c.*300G>T;NM_020452:c.*300G>T;NM_001367934:c.*300G>T	.	snv	0.000199681	NA	NA	NA
AURKAIP1	vi1.1374075	chr1	1374075	1374077	GTG	-	exonic	7.98427e-06	2	0.118497363085277	wilcox.test	Only one observation	0.118497	nonframeshift deletion	AURKAIP1:NM_001127229:exon3:c.421_423del:p.H141del,AURKAIP1:NM_001127230:exon3:c.421_423del:p.H141del,AURKAIP1:NM_017900:exon3:c.421_423del:p.H141del*	.*	.	indel		NA	NA	NA
AVEN	rs2241648	chr15	33866328	33866328	G	C	UTR3	8.5558e-08	2	0.81402141787825	wilcox.test	Only one observation	0.814021	.	.	NM_020371:c.*285C>G	.	snv	0.103235	NA	NA	NA
B2M	rs770330482	chr15	44716026	44716026	G	C	intronic	4.85411e-17	2	0.139512611607315	wilcox.test	Only one observation	0.139513	.	.	.	.	snv		NA	NA	NA
B3GALT6	rs114208940	chr1	1234600	1234600	C	T	UTR3	1.53378e-06	2	0.454164075051447	wilcox.test	Only one observation	0.454164	.	.	NM_080605:c.*1332C>T	.	snv	0.00698882	NA	NA	NA
B3GNT3	rs28403613	chr19	17812929	17812929	C	T	UTR3	2.62378e-10	3	0.0939569500174148	kruskall.test	0.0489063820827425	0.0366747	.	.	NM_014256:c.*807C>T	.	snv	0.140176	0.0984460132015728	0.691728537556014	0.691728537556014
BCL2L13	rs115606729	chr22	17728129	17728129	C	T	UTR3	4.28098e-08	2	0.493493648616026	wilcox.test	0.697163663928714	0.493494	.	.	NM_001270726:c.*595C>T;NM_001270727:c.*595C>T;NM_001270728:c.*1439C>T;NM_001270729:c.*595C>T;NM_001270730:c.*595C>T;NM_001270731:c.*595C>T;NM_001270732:c.*1439C>T;NM_001270734:c.*1323C>T;NM_001270735:c.*1439C>T;NM_015367:c.*595C>T;NM_001270733:c.*595C>T	.	snv	0.0115815	NA	NA	NA
BCL3	rs2927456	chr19	44756957	44756957	G	A	intronic	0.0212568	2	0.735268152927493	wilcox.test	0.669211627329906	0.735268	.	.	.	.	snv	0.171725	NA	NA	NA
BCL3	rs62117207	chr19	44753086	44753086	G	A	intronic	0.0212568	2	0.460678187408374	wilcox.test	0.554587431073439	0.460678	.	.	.	.	snv	0.0371406	NA	NA	NA
BDKRB1	rs33925361	chr14	96264381	96264381	G	A	exonic	1.06688e-10	3	0.131526904106214	kruskall.test	0.565809689962629	0.970067	synonymous SNV	BDKRB1:NM_000710:exon3:c.G699A:p.E233E	.	.	snv	0.117212	0.352961646560852	0.327981006042547	0.666666666666667
BFAR	vi16.14668836	chr16	14668836	14668836	A	-	UTR3	2.5385e-09	2	0.573381762654362	wilcox.test	0.984509366370458	0.573382	.	.*	NM_001330500:c.*1009delA;NM_016561:c.*1009delA*	.	indel		NA	NA	NA
BLVRB	rs201630615	chr19	40451374	40451374	C	T	exonic	2.69797e-09	2	0.371339792161681	wilcox.test	Only one observation	0.37134	synonymous SNV	BLVRB:NM_000713:exon4:c.G453A:p.P151P	.	.	snv	0.000199681	NA	NA	NA
BLZF1	rs1028180	chr1	169376630	169376630	A	G	exonic	6.34853e-10	2	0.658493659626997	wilcox.test	0.901422606485869	0.658494	nonsynonymous SNV	BLZF1:NM_001320972:exon3:c.A119G:p.Q40R,BLZF1:NM_001320973:exon3:c.A119G:p.Q40R,BLZF1:NM_003666:exon3:c.A119G:p.Q40R	.	.	snv	0.203275	NA	NA	NA	9.6
BMP1	rs556361110	chr8	22211836	22211836	A	C	UTR3	0.0173956	2	0.91039656421318	wilcox.test	0.637871601485785	0.910397	.	.	NM_006129:c.*108A>C	Uncertain_significance	snv	0.00519169	NA	NA	NA
BMP1	rs77383472	chr8	22212078	22212078	C	T	UTR3	0.0173956	2	0.91039656421318	wilcox.test	0.637871601485785	0.910397	.	.	NM_006129:c.*350C>T	Uncertain_significance	snv	0.00499201	NA	NA	NA
BMS1P20	rs1433219853	chr22	22322721	22322721	G	A	ncRNA_exonic	5.42785e-15	2	0.314851716904044	wilcox.test	Only one observation	0.314852	.	.	.	.	snv		NA	NA	NA
BMS1P20	vi22.22322828	chr22	22322828	22322828	A	T	ncRNA_exonic	5.42785e-15	2	0.314851716904044	wilcox.test	Only one observation	0.314852	.	.*	.*	.	snv		NA	NA	NA
BMS1P20	vi22.22322966	chr22	22322966	22322966	C	T	ncRNA_exonic	5.42785e-15	2	0.314851716904044	wilcox.test	Only one observation	0.314852	.	.*	.*	.	snv		NA	NA	NA
BRD4	rs778704878	chr19	15247587	15247587	G	A	UTR3	6.32508e-13	2	0.945986451796373	wilcox.test	Only one observation	0.945986	.	.	NM_014299:c.*1693C>T	.	snv		NA	NA	NA
BRD9	rs182060485	chr5	864110	864110	C	T	UTR3	0.000183709	2	0.881003401358157	wilcox.test	Only one observation	0.881003	.	.	NM_001009877:c.*358G>A;NM_023924:c.*358G>A;NM_001317951:c.*358G>A	.	snv	0.000399361	NA	NA	NA
BTBD6	rs61740085	chr14	105250237	105250237	C	T	exonic	0.761267	2	0.562787876417556	t.test	0.562787876417556	0.353284	synonymous SNV	BTBD6:NM_033271:exon5:c.C1023T:p.F341F	.	.	snv	0.00439297	NA	NA	NA
BTN2A2	rs142803339	chr6	26392401	26392401	G	A	exonic	7.11955e-07	2	0.484961114690469	wilcox.test	0.55656941515694	0.484961	nonsynonymous SNV	BTN2A2:NM_001197239:exon6:c.G376A:p.A126T,BTN2A2:NM_181531:exon7:c.G658A:p.A220T,BTN2A2:NM_001197237:exon8:c.G1006A:p.A336T,BTN2A2:NM_006995:exon8:c.G1006A:p.A336T	.	.	snv	0.0091853	NA	NA	NA	25.8
BTN2A2	rs77055120	chr6	26393739	26393739	A	C	UTR3	7.11955e-07	2	0.484961114690469	wilcox.test	0.55656941515694	0.484961	.	.	NM_001197239:c.*772A>C;NM_006995:c.*772A>C;NM_001197240:c.*1444A>C;NM_001197237:c.*772A>C;NM_181531:c.*772A>C	.	snv	0.0191693	NA	NA	NA
BTN3A1	rs55676749	chr6	26405588	26405588	T	C	exonic	7.17068e-14	2	0.147168773287072	wilcox.test	0.544781650104096	0.147169	nonsynonymous SNV	BTN3A1:NM_001145008:exon2:c.T25C:p.F9L,BTN3A1:NM_001145009:exon2:c.T25C:p.F9L,BTN3A1:NM_007048:exon2:c.T25C:p.F9L,BTN3A1:NM_194441:exon2:c.T25C:p.F9L	.	.	snv	0.0163738	NA	NA	NA	0.622
BTN3A1	vi6.26414794	chr6	26414794	26414796	CTC	-	UTR3	7.17068e-14	2	0.881000066914258	wilcox.test	Only one observation	0.881	.	.*	NM_001145009:c.*2264_*2266delCTC;NM_001145008:c.*1102_*1104delCTC;NM_007048:c.*1102_*1104delCTC;NM_194441:c.*2049_*2051delCTC*	.	indel	0.00119808	NA	NA	NA
BTN3A2	rs138643110	chr6	26375593	26375593	T	C	UTR3	1.34003e-06	2	0.639313671367386	wilcox.test	0.887187069540789	0.639314	.	.	NM_001197247:c.*113T>C	.	snv	0.0179712	NA	NA	NA
C10orf99	rs35568118	chr10	84184566	84184566	T	A	intronic	1.55564e-10	3	0.555996378877722	kruskall.test	0.274386402873747	0.293485	.	.	.	.	snv	0.242412	0.857142857142857	0.857142857142857	0.857142857142857
C12orf57	rs185601401	chr12	6944094	6944094	C	T	UTR5	2.52131e-05	2	0.325250536048324	wilcox.test	Only one observation	0.325251	.	.	NM_001301838:c.-435C>T;NM_001301837:c.-28C>T;NM_138425:c.-28C>T	.	snv	0.00259585	NA	NA	NA
C12orf73	rs2293624	chr12	103951606	103951606	G	A	exonic	0.0608885	3	0.502984018756402	kruskall.test	0.72050365632437	0.615541	nonsynonymous SNV	C12orf73:NM_001135570:exon3:c.C133T:p.R45C	.	.	snv	0.0926518	0.836868641108649	1	1	28
C1D	vi2.68042842	chr2	68042842	68042842	G	T	UTR3	0.00820885	3	0.534885087022872	kruskall.test	0.315377485547824	0.271134	.	.*	NM_006333:c.*47C>A;NM_001190263:c.*47C>A;NM_001190265:c.*47C>A;NM_173177:c.*47C>A*	.	snv		0.703923040522858	0.703923040522858	1
C1orf35	rs554831435	chr1	228101000	228101000	T	G	UTR3	3.77518e-08	2	0.89092070651749	wilcox.test	0.920161015890997	0.890921	.	.	NM_024319:c.*131A>C	.	snv	0.000399361	NA	NA	NA
C1orf74	rs11590807	chr1	209780361	209780361	C	T	UTR3	2.59572e-10	2	0.649571821035033	wilcox.test	0.662863785414742	0.649572	.	.	NM_152485:c.*2464G>A	.	snv	0.127995	NA	NA	NA
C1QTNF1	rs35435268	chr17	79047812	79047812	C	T	exonic	3.67003e-10	2	0.749407474546614	wilcox.test	0.867351928402518	0.749407	synonymous SNV	C1QTNF1:NM_198594:exon3:c.C324T:p.P108P,C1QTNF1:NM_030968:exon4:c.C570T:p.P190P,C1QTNF1:NM_153372:exon4:c.C570T:p.P190P,C1QTNF1:NM_198593:exon4:c.C570T:p.P190P	.	.	snv	0.0159744	NA	NA	NA
C5orf15	rs10422	chr5	133955951	133955951	T	C	UTR3	0.000144509	3	0.0666215470963349	kruskall.test	0.173936937274818	0.0694768	.	.	NM_020199:c.*908A>G	.	snv	0.0708866	0.0775298275317173	0.571428571428571	0.571428571428571
C5orf56	rs2706381	chr5	132474927	132474927	C	T	ncRNA_intronic	6.78081e-18	2	0.000569285948248373	wilcox.test	0.124825200345459	0.000569286	.	.	.	.	snv	0.296925	NA	NA	NA
C7orf57	rs6979927	chr7	48044150	48044150	G	A	intronic	1.07565e-10	3	0.811129783223112	kruskall.test	0.873870639359128	0.723379	.	.	.	.	snv	0.819489	0.94580780819791	0.950891586656702	0.94580780819791
C7orf57	vi7.48044161	chr7	48044161	48044161	C	G	intronic	1.07565e-10	3	0.889521574668762	kruskall.test	0.650734790499292	0.633609	.	.*	.*	.	snv	0.423922	1	1	1
C7orf57	vi7.48043742	chr7	48043742	48043742	A	T	intronic	1.07565e-10	3	0.830504119392592	kruskall.test	0.863715291516135	0.914849	.	.*	.*	.	snv	0.455471	0.730486075564576	0.730486075564576	0.730486075564576
C9orf78	rs575017153	chr9	129827790	129827790	T	C	UTR3	1.38562e-07	2	0.947498701585176	wilcox.test	Only one observation	0.947499	.	.	NM_016520:c.*371A>G	.	snv	0.00259585	NA	NA	NA
CAB39	vi2.230818942	chr2	230818942	230818942	G	A	UTR3	4.68653e-06	2	0.556733493945766	wilcox.test	0.84700969706658	0.556733	.	.*	NM_016289:c.*238G>A;NM_001130849:c.*238G>A;NM_001130850:c.*238G>A*	.	snv	0.028754	NA	NA	NA
CALM1	vi14.90404785	chr14	90404785	90404785	-	A	UTR3	7.39117e-14	2	0.773653229217992	wilcox.test	0.0126663286451978	0.773653	.	.*	NM_001363669:c.*68_*69insA;NM_006888:c.*68_*69insA;NM_001363670:c.*68_*69insA*	.	indel		NA	NA	NA
CALM1	rs886519624	chr14	90397136	90397136	A	G	UTR5	7.39117e-14	2	0.84737306430181	wilcox.test	Only one observation	0.847373	.	.	NM_006888:c.-95A>G	.	snv		NA	NA	NA
CAPN3	vi15.42411315	chr15	42411315	42411315	A	G	exonic	9.65449e-11	2	0.357778813850864	wilcox.test	Only one observation	0.357779	synonymous SNV	CAPN3:NM_173089:exon8:c.A414G:p.G138G,CAPN3:NM_173090:exon9:c.A414G:p.G138G,CAPN3:NM_173088:exon12:c.A873G:p.G291G,CAPN3:NM_173087:exon20:c.A2133G:p.G711G,CAPN3:NM_024344:exon22:c.A2391G:p.G797G,CAPN3:NM_000070:exon23:c.A2409G:p.G803G*	.*	Conflicting_interpretations_of_pathogenicity	snv		NA	NA	NA
CARD14	rs151150961	chr17	80202341	80202341	G	A	exonic	1.32843e-07	2	0.684403624710263	wilcox.test	Only one observation	0.684404	nonsynonymous SNV	CARD14:NM_001257970:exon15:c.G2140A:p.G714S,CARD14:NM_024110:exon15:c.G2140A:p.G714S,CARD14:NM_001366385:exon18:c.G2140A:p.G714S	.	not_provided	snv		NA	NA	NA	10.84
CARM1	rs549476648	chr19	10921917	10921917	C	T	UTR3	2.23581e-08	2	0.22282646488089	wilcox.test	Only one observation	0.222826	.	.	NM_199141:c.*160C>T;NM_001370088:c.*160C>T;NM_001370089:c.*160C>T	.	snv		NA	NA	NA
CASP8	rs149933993	chr2	201272658	201272658	A	G	exonic	2.05797e-09	2	0.881004735057237	wilcox.test	Only one observation	0.881005	nonsynonymous SNV	CASP8:NM_001080125:exon4:c.A609G:p.I203M,CASP8:NM_033356:exon4:c.A432G:p.I144M,CASP8:NM_001080124:exon5:c.A432G:p.I144M,CASP8:NM_033355:exon5:c.A432G:p.I144M,CASP8:NM_033358:exon5:c.A432G:p.I144M,CASP8:NM_001228:exon6:c.A528G:p.I176M	.	Uncertain_significance	snv	0.000199681	NA	NA	NA	1.49
CBX3	rs12532361	chr7	26212584	26212584	G	T	UTR3	6.6559e-08	2	0.474470078515364	wilcox.test	0.14706070532722	0.47447	.	.	NM_007276:c.*376G>T;NM_016587:c.*376G>T	.	snv	0.295527	NA	NA	NA
CBX5	rs951346880	chr12	54232002	54232002	T	C	UTR3	3.21482e-14	2	0.84737476664172	wilcox.test	Only one observation	0.847375	.	.	NM_012117:c.*9753A>G;NM_001127321:c.*9753A>G;NM_001127322:c.*9753A>G	.	snv		NA	NA	NA
CCDC88A	rs74971692	chr2	55289064	55289064	G	C	UTR3	2.68356e-17	2	0.63680293572404	wilcox.test	0.0255686728161431	0.636803	.	.	NM_018084:c.*2136C>G;NM_001365480:c.*2136C>G;NM_001135597:c.*2136C>G;NM_001254943:c.*2136C>G	.	snv	0.00898562	NA	NA	NA
CCDC88A	rs6545486	chr2	55289460	55289460	G	A	UTR3	2.68356e-17	2	0.506967090998086	wilcox.test	Only one observation	0.506967	.	.	NM_018084:c.*1740C>T;NM_001365480:c.*1740C>T;NM_001135597:c.*1740C>T;NM_001254943:c.*1740C>T	.	snv	0.0842652	NA	NA	NA
CCDC88B	vi11.64350406	chr11	64350406	64350406	C	T	intronic	1.51234e-18	2	0.13548626839427	wilcox.test	0.0497261921767072	0.135486	.	.*	.*	.	snv	0.240415	NA	NA	NA
CCDC88B	rs542907	chr11	64357508	64357508	G	A	UTR3	1.51234e-18	3	0.226751453985826	kruskall.test	0.188149719964166	0.514942	.	.	NM_032251:c.*414G>A	.	snv	0.261182	0.308511581338723	0.308511581338723	0.308511581338723
CCL18	rs766555	chr17	36071292	36071292	C	T	UTR3	1.96367e-09	2	0.164481303829497	wilcox.test	Only one observation	0.164481	.	.	NM_002988:c.*251C>T	.	snv	0.0101837	NA	NA	NA
CCL18	vi17.36070248	chr17	36070248	36070248	C	T	intronic	1.96367e-09	3	0.068464783067313	kruskall.test	0.111847097324408	0.130735	.	.*	.*	.	snv		0.739917866621594	0.0719519106820177	0.3
CCL18	rs766556	chr17	36071319	36071319	T	C	UTR3	1.96367e-09	2	0.164481303829497	wilcox.test	Only one observation	0.164481	.	.	NM_002988:c.*278T>C	.	snv	0.0101837	NA	NA	NA
CCL4L1	rs4796195	chr17	36212480	36212480	G	A	splicing	5.67836e-11	3	0.368325967770715	kruskall.test	0.989746712386848	0.820899	.	.	NM_207007:exon3:c.192-2G>A	.	snv		0.4	0.4	0.4	18.8
CCNC	rs56238691	chr6	99542576	99542576	C	T	UTR3	3.02033e-08	2	0.684499743280809	wilcox.test	Only one observation	0.6845	.	.	NM_005190:c.*979G>A;NM_001013399:c.*979G>A;NM_001363537:c.*1077G>A	.	snv	0.00419329	NA	NA	NA
CCRL2	vi3.46409393	chr3	46409393	46409393	A	T	UTR3	5.31414e-15	3	0.436640113173236	kruskall.test	0.716191328036286	0.926437	.	.*	NM_003965:c.*279A>T;NM_001130910:c.*279A>T*	.	snv	0.149561	0.55565773121819	0.55565773121819	0.55565773121819
CCRL2	vi3.46408373	chr3	46408373	46408373	G	T	exonic	5.31414e-15	2	0.245783066114096	wilcox.test	0.847540746637749	0.245783	synonymous SNV	CCRL2:NM_001130910:exon2:c.G330T:p.G110G,CCRL2:NM_003965:exon2:c.G294T:p.G98G*	.*	.	snv	0.150559	NA	NA	NA
CD177	vi19.43360396	chr19	43360396	43360396	C	A	exonic	0.0417394	3	0.0874070318411531	kruskall.test	0.0308935718298555	0.0500406	nonsynonymous SNV	CD177:NM_020406:exon6:c.C751A:p.L251I*	.*	.	snv	0.440695	0.412824252077278	0.119610794795642	0.49364361129067	3.396
CD300LF	rs9913698	chr17	74694779	74694779	C	T	UTR3	7.22266e-09	3	0.00389852761518637	kruskall.test	0.00133923366360052	0.000935443	.	.	NM_001289083:c.*501G>A;NM_001289082:c.*501G>A;NM_139018:c.*317G>A;NM_001289084:c.*317G>A;NM_001289085:c.*317G>A;NM_001289086:c.*501G>A;NM_001289087:c.*501G>A	.	snv	0.569688	0.26682436512322	0.00629874907038521	0.8
CD300LF	rs2034310	chr17	74695789	74695789	T	C	exonic	7.22266e-09	3	0.0045352531405613	kruskall.test	0.00183538339665979	0.00110757	nonsynonymous SNV	CD300LF:NM_001289084:exon6:c.A698G:p.Q233R,CD300LF:NM_139018:exon6:c.A653G:p.Q218R,CD300LF:NM_001289085:exon7:c.A662G:p.Q221R	.	.	snv	0.705072	0.461538461538462	0.00412053465190445	0.461538461538462	0.002
CD36	rs148114593	chr7	80661171	80661171	A	T	exonic	4.71563e-07	2	0.810129702455114	wilcox.test	Only one observation	0.81013	synonymous SNV	CD36:NM_001127444:exon3:c.A390T:p.T130T,CD36:NM_001289908:exon3:c.A390T:p.T130T,CD36:NM_001289911:exon3:c.A162T:p.T54T,CD36:NM_001127443:exon4:c.A390T:p.T130T,CD36:NM_001289909:exon4:c.A390T:p.T130T,CD36:NM_000072:exon5:c.A390T:p.T130T,CD36:NM_001001547:exon5:c.A390T:p.T130T,CD36:NM_001001548:exon5:c.A390T:p.T130T,CD36:NM_001371074:exon5:c.A390T:p.T130T,CD36:NM_001371075:exon5:c.A390T:p.T130T,CD3…	.	Conflicting_interpretations_of_pathogenicity	snv	0.000199681	NA	NA	NA
CD37	rs58575379	chr19	49339353	49339353	G	A	exonic	0.133064	2	Only one observation	t.test	Only one observation	0.814027	synonymous SNV	CD37:NM_001040031:exon7:c.G504A:p.K168K,CD37:NM_001774:exon7:c.G708A:p.K236K	.	.	snv	0.0167732	NA	NA	NA
CD37	rs80061951	chr19	49340502	49340502	G	A	UTR3	0.133064	2	Only one observation	t.test	Only one observation	0.814027	.	.	NM_001774:c.*174G>A;NM_001040031:c.*174G>A	.	snv	0.0165735	NA	NA	NA
CD38	rs3733593	chr4	15853102	15853102	G	A	UTR3	1.11135e-08	2	0.056425996521421	wilcox.test	0.0931186619903737	0.056426	.	.	NM_001775:c.*4500G>A	.	snv	0.398163	NA	NA	NA
CD38	rs13133313	chr4	15852061	15852061	T	C	UTR3	1.11135e-08	2	0.0284467574712507	wilcox.test	0.0338621726060021	0.0284468	.	.	NM_001775:c.*3459T>C	.	snv	0.333067	NA	NA	NA
CD53	rs2070751	chr1	110898251	110898251	C	T	intronic	2.59673e-14	3	0.426439482911787	kruskall.test	0.588863481713685	0.211067	.	.	.	.	snv	0.565495	0.630488016270474	0.630488016270474	0.785714285714286
CD7	rs113733263	chr17	82315358	82315358	C	T	exonic	0.0157892	2	0.445619428826771	wilcox.test	0.545035923481114	0.445619	nonsynonymous SNV	CD7:NM_006137:exon4:c.G686A:p.R229H	.	.	snv	0.0135783	NA	NA	NA	17.76
CD81	vi11.2390423	chr11	2390423	2390423	C	A	exonic	2.49499e-07	2	0.177898665959498	wilcox.test	Only one observation	0.177899	synonymous SNV	CD81:NM_004356:exon2:c.C78A:p.G26G*	.*	.	snv		NA	NA	NA
CD86	vi3.122119863	chr3	122119863	122119863	T	-	UTR3	3.01628e-09	3	0.0182824849294458	kruskall.test	0.00342212427701961	0.00506684	.	.*	NM_175862:c.*329delT;NM_001206924:c.*329delT;NM_001206925:c.*329delT;NM_176892:c.*329delT;NM_006889:c.*329delT*	.	indel	0.38139	0.0301520839411219	0.339295305577925	0.666666666666667
CDCA2	rs8537	chr8	25507762	25507762	G	A	UTR3	9.11487e-06	3	0.253986723556599	kruskall.test	0.9267533091366	0.939352	.	.	NM_001317907:c.*1207G>A;NM_001317906:c.*24G>A;NM_152562:c.*24G>A	.	snv	0.618011	0.418468128942108	0.418468128942108	1
CDH3	vi16.68685352	chr16	68685352	68685365	TGAGAGCATCCTCC	-	splicing	5.20172e-10	2	0.746077563432421	wilcox.test	0.870003392166598	0.746078	.	.*	.*	.	indel		NA	NA	NA
CDH3	rs35789195	chr16	68696612	68696612	G	A	intronic	5.20172e-10	2	0.124297874180239	wilcox.test	4.03116110000706e-09	0.124298	.	.	.	.	snv	0.00559105	NA	NA	NA
CDH3	vi16.68697462	chr16	68697462	68697462	T	C	intronic	5.20172e-10	3	0.0487263361232309	kruskall.test	0.433399346171532	0.016138	.	.*	.*	.	snv	0.234625	0.147385261498919	0.166596745283905	0.909090909090909
CDK5RAP3	rs140552517	chr17	47976724	47976724	G	A	exonic	2.67669e-12	2	0.335881526506815	wilcox.test	Only one observation	0.335882	nonsynonymous SNV	CDK5RAP3:NM_001278198:exon7:c.G136A:p.D46N,CDK5RAP3:NM_001278216:exon7:c.G136A:p.D46N,CDK5RAP3:NM_001278217:exon8:c.G550A:p.D184N,CDK5RAP3:NM_001278197:exon9:c.G886A:p.D296N,CDK5RAP3:NM_176096:exon9:c.G811A:p.D271N	.	.	snv	0.00419329	NA	NA	NA	22.8
CDSN	rs7742033	chr6	31117449	31117449	G	A	exonic	2.9466e-14	2	0.191062262357672	wilcox.test	0.942249612724346	0.191062	nonsynonymous SNV	CDSN:NM_001264:exon2:c.C166T:p.L56F	.	.	snv	0.0229633	NA	NA	NA	9.092
CEACAM5	rs7249230	chr19	41717688	41717688	G	A	exonic	1.06075e-10	2	0.968636195516296	wilcox.test	0.759953017506859	0.968636	nonsynonymous SNV	CEACAM5:NM_001291484:exon5:c.G1192A:p.E398K,CEACAM5:NM_001308398:exon5:c.G1189A:p.E397K,CEACAM5:NM_004363:exon5:c.G1192A:p.E398K	.	.	snv		NA	NA	NA
CELF1	rs142467461	chr11	47469816	47469816	G	A	UTR3	5.27488e-05	2	0.42879640512007	wilcox.test	Only one observation	0.428796	.	.	NM_001172640:c.*2326C>T;NM_001330272:c.*2326C>T;NM_001172639:c.*1113C>T	.	snv	0.00119808	NA	NA	NA
CENPF	rs41277192	chr1	214646554	214646554	G	A	exonic	5.48877e-18	2	0.502958898502931	wilcox.test	Only one observation	0.502959	synonymous SNV	CENPF:NM_016343:exon13:c.G6984A:p.E2328E	.	Benign	snv	0.00439297	NA	NA	NA
CEP192	rs117901677	chr18	13100378	13100378	T	C	exonic	1.4468e-06	2	0.622804619457382	wilcox.test	Only one observation	0.622805	nonsynonymous SNV	CEP192:NM_032142:exon38:c.T6737C:p.F2246S	.	.	snv	0.00219649	NA	NA	NA	6.164
CERS2	rs78875607	chr1	150967407	150967407	A	G	exonic	1.15063e-06	2	0.369281350564607	wilcox.test	0.624650430679668	0.369281	synonymous SNV	CERS2:NM_022075:exon7:c.T597C:p.S199S,CERS2:NM_181746:exon7:c.T597C:p.S199S	.	Benign	snv	0.00738818	NA	NA	NA
CFL1	rs665306	chr11	65856554	65856554	T	C	intronic	2.64304e-09	3	0.431901750209228	kruskall.test	0.912417731921665	0.87106	.	.	.	.	snv	0.428914	0.518263545836177	0.5	0.5
CFL1	rs889912320	chr11	65854874	65854874	G	A	UTR3	2.64304e-09	2	0.123601533046246	wilcox.test	Only one observation	0.123602	.	.	NM_005507:c.*462C>T	.	snv		NA	NA	NA
CFLAR	rs182736680	chr2	201168140	201168140	G	A	UTR3	7.46265e-16	2	0.192051263021128	wilcox.test	Only one observation	0.192051	.	.	NM_003879:c.*4167G>A;NM_001202517:c.*4167G>A;NM_001202519:c.*5060G>A;NM_001202516:c.*4167G>A;NM_001351590:c.*5060G>A;NM_001127183:c.*4167G>A;NM_001351594:c.*4167G>A;NM_001351593:c.*4167G>A;NM_001308042:c.*5060G>A;NM_001202518:c.*5060G>A;NM_001202515:c.*4167G>A	.	snv	0.00559105	NA	NA	NA
CHD8	rs200465274	chr14	21391492	21391492	C	T	exonic	4.15026e-13	2	0.289300324698699	wilcox.test	Only one observation	0.2893	nonsynonymous SNV	CHD8:NM_001170629:exon36:c.G7036A:p.E2346K,CHD8:NM_020920:exon36:c.G6199A:p.E2067K	.	Conflicting_interpretations_of_pathogenicity	snv		NA	NA	NA	22.8
CHMP1B	vi18.11852613	chr18	11852613	11852613	G	-	UTR3	0.000220828	2	0.357797814428054	wilcox.test	Only one observation	0.357798	.	.*	NM_020412:c.*502delG*	.	indel		NA	NA	NA
CHPF2	rs146139489	chr7	151235350	151235350	C	T	exonic	3.31144e-09	2	0.21480215200295	wilcox.test	Only one observation	0.214802	nonsynonymous SNV	CHPF2:NM_019015:exon2:c.C566T:p.A189V,CHPF2:NM_001284295:exon3:c.C542T:p.A181V	.	.	snv		NA	NA	NA	27.7
CHTOP	rs891933095	chr1	153641959	153641959	A	G	intronic	2.5031e-15	2	0.367263300868484	wilcox.test	Only one observation	0.367263	.	.	.	.	snv		NA	NA	NA
CHURC1	rs72728205	chr14	64933442	64933442	G	T	UTR3	7.67103e-12	3	0.167766354429988	kruskall.test	0.240566335151261	0.0606744	.	.	NM_145165:c.*1212G>T;NM_001204064:c.*1243G>T;NM_001204063:c.*1212G>T	.	snv	0.0469249	0.353620632791831	0.405896392586513	1
CHURC1	rs185380936	chr14	64934108	64934108	C	A	UTR3	7.67103e-12	2	0.831663279844172	wilcox.test	0.491207031034045	0.831663	.	.	NM_145165:c.*1878C>A;NM_001204064:c.*1909C>A;NM_001204063:c.*1878C>A	.	snv	0.00439297	NA	NA	NA
CIITA	vi16.10924116	chr16	10924116	10924116	C	T	UTR3	4.18601e-17	2	0.0937930748961001	wilcox.test	0.00425290545819098	0.0937931	.	.*	NM_001286402:c.*261C>T;NM_000246:c.*261C>T;NM_001286403:c.*261C>T*	Uncertain_significance	snv	0.00219649	NA	NA	NA
CKAP2L	rs4260249	chr2	112736673	112736673	T	C	UTR3	7.702e-10	2	0.982609127757898	wilcox.test	0.796998792726738	0.982609	.	.	NM_152515:c.*2150A>G;NM_001304361:c.*2150A>G	.	snv	0.964058	NA	NA	NA
CLCA2	rs927430320	chr1	86456196	86456196	A	C	UTR3	2.38377e-11	2	0.207049365160922	wilcox.test	Only one observation	0.207049	.	.	NM_006536:c.*669A>C	.	snv		NA	NA	NA
CLDN7	rs557381253	chr17	7260280	7260280	C	T	UTR3	1.1579e-09	2	0.830468056345609	wilcox.test	Only one observation	0.830468	.	.	NM_001307:c.*94G>A;NM_001185023:c.*207G>A;NM_001185022:c.*94G>A	.	snv	0.000599042	NA	NA	NA
CLEC10A	rs55835902	chr17	7080148	7080148	A	G	UTR5	3.08878e-10	3	0.133315406920666	kruskall.test	0.183926906246085	0.108103	.	.	NM_001330070:c.-1336T>C;NM_182906:c.-1336T>C;NM_006344:c.-1336T>C	.	snv	0.111222	0.261092065234458	0.261092065234458	0.261092065234458
CLEC12A	vi12.9985287	chr12	9985287	9985287	T	-	UTR3	2.58477e-11	2	0.0948568813882699	wilcox.test	0.44665267129347	0.0948569	.	.*	NM_001207010:c.*261delT;NM_138337:c.*261delT;NM_201623:c.*261delT*	.	indel	0.194489	NA	NA	NA
CLEC4E	rs754941286	chr12	8536209	8536209	T	C	intronic	4.97916e-13	2	0.0909412269389958	wilcox.test	Only one observation	0.0909412	.	.	.	.	snv		NA	NA	NA
CLEC4E	rs751513201	chr12	8536208	8536208	A	G	intronic	4.97916e-13	2	0.0909412269389958	wilcox.test	Only one observation	0.0909412	.	.	.	.	snv		NA	NA	NA
CLEC5A	vi7.141930182	chr7	141930182	141930182	G	T	exonic	3.50594e-10	2	0.404206777312016	wilcox.test	Only one observation	0.404207	synonymous SNV	CLEC5A:NM_001301167:exon6:c.C420A:p.T140T,CLEC5A:NM_013252:exon7:c.C489A:p.T163T*	.*	.	snv	0.00559105	NA	NA	NA
CLK1	rs41271453	chr2	200857153	200857153	A	G	intronic	2.24523e-17	2	0.335190212668714	wilcox.test	Only one observation	0.33519	.	.	.	.	snv	0.000199681	NA	NA	NA
CLPTM1	rs140564801	chr19	44991251	44991251	A	G	exonic	1.57683e-14	2	0.521109461486457	wilcox.test	Only one observation	0.521109	nonsynonymous SNV	CLPTM1:NM_001282175:exon12:c.A1391G:p.Y464C,CLPTM1:NM_001282176:exon12:c.A1127G:p.Y376C,CLPTM1:NM_001294:exon12:c.A1433G:p.Y478C	.	.	snv	0.000599042	NA	NA	NA	28.7
CNFN	vi19.42388396	chr19	42388396	42388396	T	C	intronic	3.54354e-06	2	0.153086643033059	wilcox.test	0.121633904618477	0.153087	.	.*	.*	.	snv		NA	NA	NA
COL15A1	vi9.99067072	chr9	99067072	99067072	A	T	intronic	0.000215194	2	0.6798767680644	wilcox.test	0.579836777126593	0.679877	.	.*	.*	.	snv		NA	NA	NA
COL15A1	vi9.99067075	chr9	99067075	99067075	-	TGGGACTC	intronic	0.000215194	2	0.322613365876157	wilcox.test	0.41310230541586	0.322613	.	.*	.*	.	indel		NA	NA	NA
COL15A1	vi9.99067068	chr9	99067068	99067068	-	GCCAAGTACTTTT	splicing	0.000215194	2	0.6798767680644	wilcox.test	0.579836777126593	0.679877	.	.*	NM_001855:exon40:c.3837+1->GCCAAGTACTTTT*	.	indel		NA	NA	NA
COL16A1	rs116541677	chr1	31664519	31664519	C	A	intronic	0.00188586	2	0.970076823266274	wilcox.test	0.989381346692276	0.970077	.	.	.	.	snv	0.0345447	NA	NA	NA
COL1A2	rs435184	chr7	94430032	94430032	T	G	intronic	2.31971e-18	2	0.297334078876993	wilcox.test	0.0395805779149961	0.297334	.	.	.	.	snv	0.178914	NA	NA	NA
COL1A2	rs13240759	chr7	94426621	94426621	T	C	intronic	2.31971e-18	3	0.227994251804078	kruskall.test	0.463278994829702	0.578167	.	.	.	Benign	snv	0.174321	0.849480953837874	0.158886597773691	0.158886597773691
COL3A1	rs761475013	chr2	188990304	188990304	T	C	intronic	1.73774e-18	2	0.222865651042394	wilcox.test	Only one observation	0.222866	.	.	.	.	snv		NA	NA	NA
COL6A3	rs113716915	chr2	237387663	237387663	G	C	exonic	5.30478e-18	2	0.680723480654921	wilcox.test	0.0559318455288615	0.680723	nonsynonymous SNV	COL6A3:NM_057165:exon3:c.C613G:p.L205V,COL6A3:NM_057167:exon3:c.C613G:p.L205V,COL6A3:NM_004369:exon4:c.C1231G:p.L411V	.	Benign/Likely_benign	snv	0.00179712	NA	NA	NA	16.79
CORO1B	rs550916783	chr11	67443409	67443409	G	T	UTR5	6.44057e-11	2	0.622820326715635	wilcox.test	Only one observation	0.62282	.	.	NM_020441:c.-781C>A;NM_001018070:c.-781C>A	.	snv	0.00339457	NA	NA	NA
CPA4	vi7.130323224	chr7	130323224	130323224	T	-	UTR3	2.14192e-09	2	0.813994610072994	wilcox.test	Only one observation	0.813995	.	.*	NM_001163446:c.*548delT;NM_016352:c.*548delT*	.	indel		NA	NA	NA
CPA4	rs150563047	chr7	130324137	130324137	C	T	UTR3	2.14192e-09	2	0.813994610072994	wilcox.test	Only one observation	0.813995	.	.	NM_001163446:c.*1461C>T;NM_016352:c.*1461C>T	.	snv	0.000998403	NA	NA	NA
CRABP2	vi1.156701052	chr1	156701052	156701052	-	CCAGCA	exonic	6.07716e-10	2	0.428801617906939	wilcox.test	Only one observation	0.428802	nonframeshift insertion	CRABP2:NM_001878:exon2:c.70_71insTGCTGG:p.L23_G24insVL,CRABP2:NM_001199723:exon3:c.70_71insTGCTGG:p.L23_G24insVL*	.*	.	indel		NA	NA	NA
CRB3	rs1047954513	chr19	6466893	6466893	G	A	UTR3	4.32993e-08	2	0.454013673304669	wilcox.test	Only one observation	0.454014	.	.	NM_174882:c.*221G>A;NM_139161:c.*221G>A	.	snv		NA	NA	NA
CRELD2	rs113168785	chr22	49924413	49924413	G	C	exonic	2.2183e-09	2	0.284620203944299	wilcox.test	Only one observation	0.28462	nonsynonymous SNV	CRELD2:NM_001284317:exon7:c.G742C:p.E248Q,CRELD2:NM_024324:exon8:c.G826C:p.E276Q,CRELD2:NM_001135101:exon9:c.G973C:p.E325Q	.	.	snv	0.0111821	NA	NA	NA	4.486
CRIM1	vi2.36476974	chr2	36476974	36476974	C	T	exonic	1.25155e-16	2	0.294529613960884	wilcox.test	Only one observation	0.29453	synonymous SNV	CRIM1:NM_016441:exon6:c.C1077T:p.C359C*	.*	Benign	snv	0.00539137	NA	NA	NA
CRISPLD2	vi16.84880571	chr16	84880571	84880571	A	G	exonic	0.000570896	2	0.79587699214622	wilcox.test	0.406995835357663	0.795877	nonsynonymous SNV	CRISPLD2:NM_031476:exon13:c.A1292G:p.N431S*	.*	Benign	snv	0.00319489	NA	NA	NA	23.8
CTBP1	vi4.1214381	chr4	1214381	1214381	G	A	exonic	1.30586e-08	2	0.448847114417245	wilcox.test	Only one observation	0.448847	synonymous SNV	CTBP1:NM_001328:exon6:c.C855T:p.R285R,CTBP1:NM_001012614:exon7:c.C822T:p.R274R*	.*	Benign	snv	0.000599042	NA	NA	NA
CTSB	vi8.11847675	chr8	11847675	11847675	T	G	intronic	1.92753e-07	2	0.987570651022195	wilcox.test	0.778954043297666	0.987571	.	.*	.*	.	snv		NA	NA	NA
CTSB	vi8.11853605	chr8	11853605	11853605	T	-	intronic	1.92753e-07	2	0.502936915254579	wilcox.test	0.502776406021671	0.502937	.	.*	.*	.	indel	0.177316	NA	NA	NA
CTSS	rs74743630	chr1	150730815	150730815	T	C	UTR3	6.85328e-16	2	0.931129626282844	wilcox.test	Only one observation	0.93113	.	.	NM_004079:c.*2231A>G;NM_001199739:c.*2231A>G	.	snv	0.0071885	NA	NA	NA
CTSS	rs55954760	chr1	150731739	150731739	T	C	UTR3	6.85328e-16	2	0.931129626282844	wilcox.test	Only one observation	0.93113	.	.	NM_004079:c.*1307A>G;NM_001199739:c.*1307A>G	.	snv	0.0071885	NA	NA	NA
CTTN	rs35414621	chr11	70419774	70419774	C	T	exonic	3.57804e-07	2	0.257026011705611	wilcox.test	Only one observation	0.257026	synonymous SNV	CTTN:NM_001184740:exon9:c.C597T:p.Y199Y,CTTN:NM_005231:exon9:c.C597T:p.Y199Y,CTTN:NM_138565:exon9:c.C597T:p.Y199Y	.	.	snv	0.00978435	NA	NA	NA
CXCL11	rs9994667	chr4	76034095	76034095	G	A	UTR3	2.89367e-05	2	0.772481736465599	wilcox.test	0.807203063967723	0.772482	.	.	NM_001302123:c.*658C>T;NM_005409:c.*698C>T	.	snv	0.214856	NA	NA	NA
CXCL11	rs61757197	chr4	76034794	76034794	T	A	exonic	2.89367e-05	2	0.653359774282109	wilcox.test	Only one observation	0.65336	stopgain	CXCL11:NM_001302123:exon4:c.A280T:p.K94X	.	.	snv	0.00159744	NA	NA	NA	15.45
CXCL16	vi17.4734499	chr17	4734499	4734499	-	GCTTCCATTCTTGGC	intronic	3.4505e-08	2	0.0485818788100823	wilcox.test	0.0939836488122611	0.0485819	.	.*	.*	.	indel		NA	NA	NA
CXCL16	vi17.4734482	chr17	4734482	4734494	AAAAAACAAAAAA	-	intronic	3.4505e-08	2	0.151668508978802	wilcox.test	0.198691260502645	0.151669	.	.*	.*	.	indel		NA	NA	NA
CXCL16	vi17.4734479	chr17	4734479	4734479	-	C	UTR3	3.4505e-08	2	0.151668508978802	wilcox.test	0.198691260502645	0.151669	.	.*	NM_022059:c.*23_*24insG*	.	indel		NA	NA	NA
CXCL5	vi4.73996373	chr4	73996373	73996373	C	G	UTR3	9.18648e-09	3	0.320989815312803	kruskall.test	0.835030415238903	0.717838	.	.*	NM_002994:c.*1264G>C*	.	snv	0.803514	0.393922793313095	0.393922793313095	0.393922793313095
CYB561	rs142136314	chr17	63433025	63433025	C	T	UTR3	1.82612e-09	2	0.982937115711021	wilcox.test	Only one observation	0.982937	.	.	NM_001330421:c.*1377G>A;NM_001915:c.*1377G>A;NM_001017917:c.*1377G>A;NM_001017916:c.*1377G>A	.	snv	0.00379393	NA	NA	NA
CYBA	vi16.88643573	chr16	88643573	88643585	TGCGGGGCACTGA	-	splicing	2.49718e-10	2	0.324533518532444	wilcox.test	Only one observation	0.324534	.	.*	.*	.	indel		NA	NA	NA
CYBA	vi16.88643587	chr16	88643587	88643587	-	TA	intronic	2.49718e-10	2	0.324533518532444	wilcox.test	Only one observation	0.324534	.	.*	.*	.	indel		NA	NA	NA
CYBB	rs35621886	chrX	37812758	37812758	C	T	UTR3	2.10034e-09	3	0.275510239804559	kruskall.test	0.9325923391178	0.901779	.	.	NM_000397:c.*1841C>T	.	snv	0.000794702	0.469750812801987	0.469750812801987	1
CYFIP1	rs199756669	chr15	22873610	22873610	G	A	exonic	2.22624e-09	2	0.880974715977067	wilcox.test	Only one observation	0.880975	synonymous SNV	CYFIP1:NM_001033028:exon14:c.C2037T:p.R679R,CYFIP1:NM_001324125:exon26:c.C2964T:p.R988R,CYFIP1:NM_001324124:exon28:c.C3240T:p.R1080R,CYFIP1:NM_001324126:exon28:c.C3228T:p.R1076R,CYFIP1:NM_001324119:exon29:c.C3432T:p.R1144R,CYFIP1:NM_001324120:exon29:c.C3330T:p.R1110R,CYFIP1:NM_001324123:exon29:c.C3330T:p.R1110R,CYFIP1:NM_014608:exon29:c.C3330T:p.R1110R,CYFIP1:NM_001287810:exon30:c.C3330T:p.R1110R…	.	Likely_benign	snv		NA	NA	NA
CYP2C18	rs558092998	chr10	94735937	94735937	A	G	UTR3	6.10206e-05	2	1	wilcox.test	Only one observation	1	.	.	NM_001128925:c.*493A>G;NM_000772:c.*493A>G	.	snv	0.000599042	NA	NA	NA
CYTH1	rs138035504	chr17	78677221	78677221	T	C	intronic	2.57889e-09	2	0.247471126433274	wilcox.test	Only one observation	0.247471	.	.	.	.	snv	0.00259585	NA	NA	NA
DCAF8	rs542520210	chr1	160219560	160219560	C	T	intronic	2.12497e-10	2	0.931652950276918	wilcox.test	Only one observation	0.931653	.	.	.	.	snv	0.000599042	NA	NA	NA
DDR1	rs141601779	chr6	30899866	30899866	C	G	UTR3	0.000411725	2	0.512899966555884	wilcox.test	0.514684136685657	0.5129	.	.	NM_001297652:c.*570C>G;NM_001954:c.*570C>G;NM_001297654:c.*570C>G;NM_001297653:c.*570C>G;NM_013993:c.*570C>G;NM_001202523:c.*570C>G;NM_013994:c.*570C>G;NM_001202522:c.*570C>G;NM_001202521:c.*1429C>G	.	snv	0.00738818	NA	NA	NA
DDX11	rs11219	chr12	31104761	31104761	T	C	UTR3	0.000397894	3	0.738014782505638	kruskall.test	0.31401383321203	0.47533	.	.	NM_152438:c.*728T>C;NM_001257144:c.*728T>C;NM_004399:c.*925T>C;NM_030653:c.*925T>C;NM_001257145:c.*925T>C	.	snv	0.634585	0.907122152123199	0.907122152123199	0.907122152123199
DDX19A	vi16.70365134	chr16	70365134	70365134	-	GAA	intronic	1.47417e-07	2	0.70904450496568	wilcox.test	Only one observation	0.709045	.	.*	.*	.	indel		NA	NA	NA
DDX19A	vi16.70365132	chr16	70365132	70365132	G	-	splicing	1.47417e-07	2	0.70904450496568	wilcox.test	Only one observation	0.709045	.	.*	NM_001320522:exon6:c.511+1G>-;NM_001320527:exon6:UTR5;NM_001320526:exon7:c.154+1G>-;NM_001320525:exon8:c.334+1G>-;NM_018332:exon7:c.604+1G>-*	.	indel		NA	NA	NA
DDX52	vi17.37610015	chr17	37610015	37610015	T	C	UTR3	2.17803e-08	2	0.199404314625673	wilcox.test	Only one observation	0.199404	.	.*	NM_007010:c.*4281A>G;NM_001291476:c.*4281A>G*	.	snv		NA	NA	NA
DDX6	vi11.118747903	chr11	118747903	118747903	C	A	UTR3	9.51173e-10	2	0.622446749834258	wilcox.test	Only one observation	0.622447	.	.*	NM_004397:c.*4202G>T;NM_001257191:c.*4202G>T*	.	snv		NA	NA	NA
DDX6	rs902162899	chr11	118748634	118748634	G	C	UTR3	9.51173e-10	2	0.622446749834258	wilcox.test	Only one observation	0.622447	.	.	NM_004397:c.*3471C>G;NM_001257191:c.*3471C>G	.	snv		NA	NA	NA
DEFB4B	vi8.7416421	chr8	7416421	7416421	C	T	intronic	5.50852e-10	2	0.263814686470262	wilcox.test	Only one observation	0.263815	.	.*	.*	.	snv		NA	NA	NA
DENND3	rs61744572	chr8	141194686	141194686	C	A	UTR3	1.06506e-17	2	0.636803105434237	wilcox.test	Only one observation	0.636803	.	.	NM_001352890:c.*453C>A;NM_014957:c.*453C>A;NM_001362798:c.*1768C>A	.	snv	0.00519169	NA	NA	NA
DFFA	rs78046004	chr1	10463569	10463569	A	G	exonic	1.61232e-08	2	0.506159211123972	wilcox.test	0.866856937670662	0.506159	nonsynonymous SNV	DFFA:NM_004401:exon4:c.T493C:p.C165R,DFFA:NM_213566:exon4:c.T493C:p.C165R	.	Benign	snv	0.00678914	NA	NA	NA	0.29
DFFA	rs77891640	chr1	10462812	10462812	T	C	UTR3	1.61232e-08	2	0.337726104015024	wilcox.test	0.746557039867707	0.337726	.	.	NM_213566:c.*222A>G	.	snv	0.00978435	NA	NA	NA
DGCR8	rs35569747	chr22	20094770	20094770	A	G	exonic	2.57791e-07	2	0.737692253808411	wilcox.test	0.568209001820901	0.737692	nonsynonymous SNV	DGCR8:NM_001190326:exon8:c.A1664G:p.K555R,DGCR8:NM_022720:exon9:c.A1763G:p.K588R	.	.	snv	0.00339457	NA	NA	NA	25.3
DHCR7	rs886048616	chr11	71434951	71434951	C	T	UTR3	1.65847e-15	2	0.454164075051447	wilcox.test	Only one observation	0.454164	.	.	NM_001163817:c.*424G>A;NM_001360:c.*424G>A	Uncertain_significance	snv		NA	NA	NA
DHDDS	vi1.26469900	chr1	26469900	26469900	G	T	UTR3	8.52581e-15	2	0.573405576683511	wilcox.test	0.506697563498544	0.573406	.	.*	NM_001243564:c.*769G>T;NM_024887:c.*769G>T;NM_001319959:c.*769G>T;NM_001243565:c.*769G>T;NM_205861:c.*769G>T*	Uncertain_significance	snv	0.00678914	NA	NA	NA
DHRSX	viX.2221232	chrX	2221232	2221233	GG	-	intronic	3.55266e-09	2	0.143472297440408	wilcox.test	0.374045528770878	0.143472	.	.*	.*	.	indel		NA	NA	NA
DHX34	rs2950237	chr19	47382156	47382156	C	T	UTR3	1.06949e-14	2	0.474360263854634	wilcox.test	0.39182156884516	0.47436	.	.	NM_014681:c.*43C>T	.	snv	0.00559105	NA	NA	NA
DHX9	rs114293077	chr1	182887642	182887642	A	T	UTR3	3.33528e-05	2	0.0971773964309057	wilcox.test	0.210987268439928	0.0971774	.	.	NM_001357:c.*208A>T	.	snv	0.013778	NA	NA	NA
DNAH17	vi17.78423930	chr17	78423930	78423930	G	A	exonic	2.57804e-16	2	0.104027473797381	wilcox.test	Only one observation	0.104027	synonymous SNV	DNAH17:NM_173628:exon81:c.C13365T:p.A4455A*	.*	.	snv		NA	NA	NA
DNAJC5	rs1064345	chr20	63932463	63932463	C	G	UTR3	4.21342e-10	2	0.880999399991841	wilcox.test	Only one observation	0.880999	.	.	NM_025219:c.*895C>G	Likely_benign	snv	0.00479233	NA	NA	NA
DNASE2	rs200124589	chr19	12875963	12875963	G	A	UTR3	0.0363301	2	0.335644709329179	wilcox.test	0.567046831010362	0.335645	.	.	NM_001375:c.*27C>T	.	snv	0.00179712	NA	NA	NA
DNASE2	vi19.12875381	chr19	12875381	12875381	C	-	UTR3	0.0363301	2	0.061250219075479	wilcox.test	0.0167851476356182	0.0612502	.	.*	NM_001375:c.*609delG*	.	indel	0.00159744	NA	NA	NA
DOCK1	rs199604643	chr10	127127700	127127700	T	C	exonic	3.14585e-07	2	0.781006379512922	wilcox.test	Only one observation	0.781006	nonsynonymous SNV	DOCK1:NM_001290223:exon27:c.T2783C:p.M928T,DOCK1:NM_001380:exon27:c.T2720C:p.M907T	.	.	snv	0.000199681	NA	NA	NA	17.72
DPP7	rs150267769	chr9	137113991	137113991	G	A	exonic	1.15848e-12	2	0.164343049508951	wilcox.test	Only one observation	0.164343	nonsynonymous SNV	DPP7:NM_013379:exon4:c.C359T:p.S120F	.	.	snv	0.00399361	NA	NA	NA	25.3
DPP9	rs185400223	chr19	4675855	4675855	T	C	UTR3	1.87965e-07	2	0.653365261586162	wilcox.test	Only one observation	0.653365	.	.	NM_139159:c.*709A>G	.	snv	0.0177716	NA	NA	NA
DPP9	rs1032300272	chr19	4675854	4675854	C	T	UTR3	1.87965e-07	2	0.653365261586162	wilcox.test	Only one observation	0.653365	.	.	NM_139159:c.*710G>A	.	snv		NA	NA	NA
DPT	vi1.168696624	chr1	168696624	168696624	-	TTGCTCCTC	intronic	1.19517e-10	2	0.108509574382496	wilcox.test	1.35173485375495e-10	0.10851	.	.*	.*	.	indel		NA	NA	NA
DPT	vi1.168696627	chr1	168696627	168696627	-	TATAG	intronic	1.19517e-10	2	0.264083429796322	wilcox.test	Only one observation	0.264083	.	.*	.*	.	indel		NA	NA	NA
DPT	vi1.168696617	chr1	168696617	168696617	-	TTCCACTGCAGAGAAA	splicing	1.19517e-10	2	0.108509574382496	wilcox.test	1.35173485375495e-10	0.10851	.	.*	NM_001937:exon4:c.540-2->TTTCTCTGCAGTGGAA*	.	indel		NA	NA	NA
DPYSL3	rs745426369	chr5	147415845	147415845	G	A	exonic	9.07189e-08	2	0.94882291791097	wilcox.test	Only one observation	0.948823	synonymous SNV	DPYSL3:NM_001197294:exon4:c.C684T:p.S228S,DPYSL3:NM_001387:exon4:c.C342T:p.S114S	.	.	snv		NA	NA	NA
DRAM1	rs7135515	chr12	101921968	101921968	G	T	UTR3	1.47162e-09	3	0.532717124549062	kruskall.test	0.0487273704550957	0.266102	.	.	NM_018370:c.*708G>T	.	snv	0.194289	0.888888888888889	0.888888888888889	0.888888888888889
DSC3	rs914291267	chr18	30992176	30992176	G	A	UTR3	4.36479e-18	3	0.16181048819815	kruskall.test	0.0162203360956732	0.060049	.	.	NM_024423:c.*2213C>T;NM_001941:c.*1999C>T	.	snv		0.285616437173141	0.551286579532297	1
DUS1L	rs73999366	chr17	82060026	82060026	C	T	exonic	1.78423e-11	2	0.217685777755946	wilcox.test	0.514055759681866	0.217686	nonsynonymous SNV	DUS1L:NM_022156:exon11:c.G1090A:p.G364S	.	.	snv	0.0599042	NA	NA	NA	0.008
DUT	vi15.48342123	chr15	48342123	48342123	A	-	UTR3	2.21207e-08	2	0.747817953804135	wilcox.test	Only one observation	0.747818	.	.*	NM_001330286:c.*45delA;NM_001025249:c.*45delA;NM_001025248:c.*45delA;NM_001948:c.*45delA*	.	indel		NA	NA	NA
DYNC2H1	rs144717489	chr11	103479194	103479194	G	C	exonic	5.28897e-09	2	0.108722089352058	wilcox.test	Only one observation	0.108722	nonsynonymous SNV	DYNC2H1:NM_001377:exon89:c.G12865C:p.G4289R,DYNC2H1:NM_001080463:exon90:c.G12886C:p.G4296R	.	Conflicting_interpretations_of_pathogenicity	snv	0.00439297	NA	NA	NA	22.7
E2F1	rs3213176	chr20	33676869	33676869	C	T	exonic	9.14859e-06	2	0.684493000979368	wilcox.test	Only one observation	0.684493	nonsynonymous SNV	E2F1:NM_005225:exon7:c.G1177A:p.G393S	.	.	snv	0.0117812	NA	NA	NA	6.052
EAF1	vi3.15442305	chr3	15442305	15442305	-	TGGATATA	UTR3	0.000844555	2	0.948846872666876	wilcox.test	Only one observation	0.948847	.	.*	NM_033083:c.*3150_*3151insTGGATATA*	.	indel		NA	NA	NA
EAF1	vi3.15442307	chr3	15442307	15442309	CAA	-	UTR3	0.000844555	2	0.948846872666876	wilcox.test	Only one observation	0.948847	.	.*	NM_033083:c.*3152_*3154delCAA*	.	indel		NA	NA	NA
EAPP	rs7766	chr14	34516300	34516300	G	C	UTR3	6.98421e-10	2	0.785258454137195	wilcox.test	0.521202080294442	0.785258	.	.	NM_001318916:c.*330C>G;NM_018453:c.*10C>G	.	snv	0.0319489	NA	NA	NA
ECHDC2	rs114460872	chr1	52905687	52905687	C	T	intronic	2.81568e-13	2	0.394107260661533	wilcox.test	0.699268090409039	0.394107	.	.	.	.	snv	0.00319489	NA	NA	NA
ECSIT	vi19.11505992	chr19	11505992	11505992	A	G	UTR3	4.03675e-07	2	1	wilcox.test	0.833791803291326	1	.	.*	NM_001243204:c.*476T>C;NM_016581:c.*192T>C;NM_001142464:c.*448T>C;NM_001142465:c.*192T>C*	.	snv	0.158946	NA	NA	NA
EEF1D	rs141919824	chr8	143581775	143581775	C	T	intronic	3.61792e-16	2	0.881001400725453	wilcox.test	Only one observation	0.881001	.	.	.	.	snv	0.00199681	NA	NA	NA
EFNB2	rs563589216	chr13	106490540	106490540	G	A	UTR3	1.56791e-09	2	0.780996739559474	wilcox.test	Only one observation	0.780997	.	.	NM_004093:c.*2500C>T	.	snv	0.000399361	NA	NA	NA
EFTUD2	rs150104145	chr17	44862742	44862742	G	A	exonic	1.2765e-13	2	0.691958842539641	wilcox.test	Only one observation	0.691959	synonymous SNV	EFTUD2:NM_001142605:exon15:c.C1473T:p.T491T,EFTUD2:NM_001258353:exon16:c.C1578T:p.T526T,EFTUD2:NM_001258354:exon16:c.C1548T:p.T516T,EFTUD2:NM_004247:exon16:c.C1578T:p.T526T	.	.	snv		NA	NA	NA
EGFL7	rs78568191	chr9	136672296	136672296	G	A	UTR3	1.19494e-10	2	0.162893249303143	wilcox.test	Only one observation	0.162893	.	.	NM_016215:c.*10G>A;NM_201446:c.*10G>A	.	snv	0.00339457	NA	NA	NA
EHD1	vi11.64853112	chr11	64853112	64853112	C	T	UTR3	0.0119663	2	0.314851716904044	wilcox.test	Only one observation	0.314852	.	.*	NM_001282444:c.*1221G>A;NM_006795:c.*1221G>A;NM_001282445:c.*1221G>A*	.	snv		NA	NA	NA
EHMT2	rs200728345	chr6	31880058	31880058	C	T	UTR3	3.19624e-06	2	0.239512278629571	wilcox.test	Only one observation	0.239512	.	.	NM_001318833:c.*26G>A;NM_001363689:c.*26G>A;NM_025256:c.*26G>A;NM_006709:c.*26G>A;NM_001289413:c.*26G>A	.	snv	0.00139776	NA	NA	NA
EIF2S1	rs116606923	chr14	67383660	67383660	G	A	UTR3	2.57225e-09	2	0.416345941902447	wilcox.test	0.602228161429837	0.416346	.	.	NM_004094:c.*220G>A	.	snv	0.0131789	NA	NA	NA
EIF3G	vi19.10115829	chr19	10115829	10115872	GAGAGGGGAGGTGGCTGTGAGGGGGAGGACACTGCCCAGCCCTC	-	intronic	2.30941e-16	2	0.897886577158637	wilcox.test	Only one observation	0.897887	.	.*	.*	.	indel		NA	NA	NA
EIF4B	vi12.53040990	chr12	53040990	53040990	G	A	UTR3	7.89988e-16	2	0.206579033977067	wilcox.test	0.000447686726712439	0.206579	.	.*	NM_001417:c.*767G>A;NM_001300821:c.*767G>A;NM_001330654:c.*767G>A*	.	snv	0.0265575	NA	NA	NA
EIF4E2	vi2.232582802	chr2	232582802	232582804	TTG	-	UTR3	4.67036e-07	2	0.647907566616369	wilcox.test	0.829746236114622	0.647908	.	.*	NM_001282958:c.*1932_*1934delTTG;NM_001276337:c.*1859_*1861delTTG;NM_001330203:c.*1932_*1934delTTG;NM_001276336:c.*1859_*1861delTTG*	.	indel	0.0451278	NA	NA	NA
EIF6	vi20.35279148	chr20	35279148	35279148	T	C	UTR3	0.00203307	2	0.748379839728932	wilcox.test	Only one observation	0.74838	.	.*	NM_001267810:c.*49A>G;NM_181468:c.*49A>G;NM_181466:c.*49A>G;NM_002212:c.*49A>G*	.	snv		NA	NA	NA
EIF6	rs534391892	chr20	35284737	35284737	T	G	UTR5	0.00203307	2	0.748379839728932	wilcox.test	Only one observation	0.74838	.	.	NM_181466:c.-250A>C;NM_002212:c.-250A>C	.	snv	0.00139776	NA	NA	NA
ELK2AP	vi14.105668990	chr14	105668990	105668990	T	G	downstream	1.28747e-18	3	0.249865736732024	kruskall.test	0.181761367862604	0.141139	.	.*	dist=587*	.	snv		0.205280196290889	0.516002082479485	0.205280196290889
EMILIN1	rs36045790	chr2	27085291	27085291	G	A	exonic	7.11676e-08	2	0.987858893562692	wilcox.test	0.989309806727978	0.987859	nonsynonymous SNV	EMILIN1:NM_007046:exon7:c.G2707A:p.E903K	.	.	snv	0.00898562	NA	NA	NA	11.66
EMILIN2	rs746417415	chr18	2891770	2891770	T	C	exonic	7.1936e-07	2	0.128930450436073	wilcox.test	Only one observation	0.12893	nonsynonymous SNV	EMILIN2:NM_032048:exon4:c.T1643C:p.V548A	.	.	snv		NA	NA	NA	0.002
EML3	rs143147555	chr11	62609694	62609694	C	T	exonic	1.31889e-10	2	0.222865651042394	wilcox.test	Only one observation	0.222866	nonsynonymous SNV	EML3:NM_001300793:exon5:c.G572A:p.R191H,EML3:NM_001300794:exon5:c.G569A:p.R190H,EML3:NM_153265:exon5:c.G569A:p.R190H	.	.	snv	0.000199681	NA	NA	NA	26.6
EMP2	vi16.10529809	chr16	10529809	10529809	T	C	UTR3	3.94143e-14	2	0.961371900285226	wilcox.test	0.640093263349763	0.961372	.	.*	NM_001424:c.*3096A>G*	.	snv		NA	NA	NA
EMP2	rs190183142	chr16	10531118	10531118	C	T	UTR3	3.94143e-14	2	0.352264373565598	wilcox.test	Only one observation	0.352264	.	.	NM_001424:c.*1787G>A	.	snv	0.00139776	NA	NA	NA
ENOSF1	rs2606256	chr18	687261	687261	T	A	intronic	1.93033e-09	2	0.307951472976723	wilcox.test	0.306363874156906	0.307951	.	.	.	.	snv	0.131989	NA	NA	NA
ENSA	rs111962711	chr1	150624550	150624550	G	C	UTR3	4.30326e-09	2	0.228556766066165	wilcox.test	1.86434874059303e-10	0.228557	.	.	NM_207047:c.*1088C>G;NM_207043:c.*1088C>G;NM_207044:c.*1088C>G	.	snv	0.0071885	NA	NA	NA
ENTPD4	rs78884740	chr8	23429827	23429827	T	C	UTR3	2.51825e-16	2	0.915170859792023	wilcox.test	0.408995692292942	0.915171	.	.	NM_001128930:c.*3099A>G;NM_004901:c.*3099A>G	.	snv	0.0339457	NA	NA	NA
EP300	vi22.41179902	chr22	41179902	41179902	A	T	UTR3	1.03794e-09	2	0.455877907861015	wilcox.test	0.992984478743686	0.455878	.	.*	NM_001362843:c.*946A>T;NM_001429:c.*946A>T*	.	snv		NA	NA	NA
EP300	rs3210590	chr22	41179924	41179924	T	A	UTR3	1.03794e-09	2	0.165142886774005	wilcox.test	0.622414890274593	0.165143	.	.	NM_001362843:c.*968T>A;NM_001429:c.*968T>A	Uncertain_significance	snv		NA	NA	NA
EPHA1	rs140700329	chr7	143395354	143395354	G	A	exonic	7.44003e-07	2	0.4803647286974	wilcox.test	Only one observation	0.480365	nonsynonymous SNV	EPHA1:NM_005232:exon12:c.C2048T:p.P683L	.	.	snv		NA	NA	NA	33
ERG	rs1052710049	chr21	38382323	38382323	T	C	UTR3	4.31596e-08	2	0.622820326715635	wilcox.test	Only one observation	0.62282	.	.	NM_001243428:c.*1080A>G;NM_001243429:c.*1080A>G;NM_004449:c.*1080A>G;NM_001136154:c.*1080A>G;NM_001136155:c.*1080A>G;NM_182918:c.*1080A>G;NM_001331025:c.*1080A>G	.	snv		NA	NA	NA
ERGIC3	vi20.35547130	chr20	35547130	35547131	AG	-	intronic	4.87879e-08	2	0.781007584417623	wilcox.test	Only one observation	0.781008	.	.*	.*	.	indel		NA	NA	NA
ERI1	rs71514522	chr8	9033112	9033112	A	G	UTR3	9.11584e-07	3	0.786263421676475	kruskall.test	0.986320037646169	0.890554	.	.	NM_153332:c.*3078A>G;NM_001354636:c.*3078A>G;NM_001354635:c.*3078A>G	.	snv	0.0209665	0.817136555312569	0.817136555312569	0.817136555312569
ERP44	vi9.99982584	chr9	99982584	99982584	A	-	UTR3	1.19305e-16	2	0.352209285625746	wilcox.test	Only one observation	0.352209	.	.*	NM_015051:c.*28delT*	.	indel		NA	NA	NA
FAHD1	rs111899105	chr16	1828040	1828040	G	C	UTR3	8.85915e-13	2	0.50801864567143	wilcox.test	1.37325141582862e-06	0.508019	.	.	NM_031208:c.*136G>C	.	snv	0.00319489	NA	NA	NA
FAM102A	rs546150816	chr9	127941259	127941259	C	T	UTR3	1.96099e-16	2	0.221986675486114	wilcox.test	Only one observation	0.221987	.	.	NM_203305:c.*1933G>A;NM_001035254:c.*1933G>A	.	snv		NA	NA	NA
FAM110C	rs10173732	chr2	41404	41404	G	A	UTR3	1.00853e-10	3	0.15379575431514	kruskall.test	0.0287543395513603	0.208247	.	.	NM_001077710:c.*204C>T	.	snv	0.188498	0.189047139682864	0.435137608945876	0.189047139682864
FAM110C	rs4530399	chr2	39340	39340	A	G	UTR3	1.00853e-10	3	0.274563952152981	kruskall.test	0.0301823561107848	0.169331	.	.	NM_001077710:c.*2268T>C	.	snv	0.220647	0.340939093310317	0.93958186975477	0.674120797542902
FAM110C	rs6731388	chr2	40569	40569	T	C	UTR3	1.00853e-10	3	0.193114927720215	kruskall.test	0.0522806001589056	0.252317	.	.	NM_001077710:c.*1039A>G	.	snv	0.236621	0.305513090090977	0.40709381070416	0.305513090090977
FAM160B2	rs145516741	chr8	22098585	22098585	G	A	exonic	2.55775e-09	2	0.562157472382497	wilcox.test	0.906797038341568	0.562157	nonsynonymous SNV	FAM160B2:NM_001354250:exon7:c.G928A:p.A310T,FAM160B2:NM_022749:exon7:c.G931A:p.A311T,FAM160B2:NM_001354251:exon8:c.G757A:p.A253T	.	.	snv	0.00299521	NA	NA	NA	25.6
FAM181B	rs3780	chr11	82732375	82732375	C	T	UTR3	1.12925e-06	2	0.948846007418191	wilcox.test	Only one observation	0.948846	.	.	NM_175885:c.*74G>A	.	snv	0.640176	NA	NA	NA
FAM214A	rs113862970	chr15	52582070	52582070	T	G	UTR3	4.99317e-16	2	0.446671165124995	wilcox.test	0.00394693513909964	0.446671	.	.	NM_019600:c.*84A>C;NM_001286495:c.*84A>C	.	snv	0.00519169	NA	NA	NA
FAM83C	vi20.35285934	chr20	35285934	35285934	-	TG	UTR3	1.12614e-17	2	0.975692593091785	wilcox.test	0.0259767513317597	0.975693	.	.*	NM_178468:c.*600_*601insCA*	.	indel		NA	NA	NA
FBP1	rs2274689	chr9	94603260	94603260	A	C	UTR3	2.55946e-16	2	0.532149648448068	wilcox.test	0.00824945043370001	0.53215	.	.	NM_001127628:c.*121T>G;NM_000507:c.*121T>G	.	snv	0.0141773	NA	NA	NA
FCER1G	rs2070902	chr1	161217875	161217875	C	T	intronic	2.22478e-07	3	0.122361681631273	kruskall.test	0.07875042935955	0.101981	.	.	.	.	snv	0.367812	0.132043483122531	0.858953156932131	0.75
FCF1	rs141595537	chr14	74734941	74734941	A	T	UTR3	4.5415e-16	2	0.207051929371627	wilcox.test	Only one observation	0.207052	.	.	NM_001318508:c.*11A>T;NM_015962:c.*11A>T	.	snv	0.00219649	NA	NA	NA
FCGR2A	rs12029217	chr1	161518073	161518073	C	T	exonic	1.4417e-08	2	0.0830263669080429	wilcox.test	0.294342735695504	0.0830264	synonymous SNV	FCGR2A:NM_001136219:exon7:c.C879T:p.P293P,FCGR2A:NM_021642:exon7:c.C876T:p.P292P	.	Benign	snv	0.121206	NA	NA	NA
FCGR2A	rs10919033	chr1	161518227	161518227	T	C	UTR3	1.4417e-08	2	0.262890321489347	wilcox.test	0.582758766380789	0.26289	.	.	NM_021642:c.*79T>C;NM_001136219:c.*79T>C	.	snv	0.1252	NA	NA	NA
FCGR2B	vi1.161671477	chr1	161671477	161671477	G	A	exonic	3.95436e-10	2	0.796980666144122	wilcox.test	Only one observation	0.796981	synonymous SNV	FCGR2B:NM_001190828:exon2:c.G198A:p.G66G,FCGR2B:NM_001002273:exon3:c.G216A:p.G72G,FCGR2B:NM_001002274:exon3:c.G219A:p.G73G,FCGR2B:NM_001002275:exon3:c.G216A:p.G72G,FCGR2B:NM_004001:exon3:c.G219A:p.G73G*	.*	Uncertain_significance	snv	0.00379393	NA	NA	NA
FCGR3A	vi1.161544752	chr1	161544752	161544752	A	C	exonic	1.07653e-06	3	0.332387168801903	kruskall.test	0.0339338161320659	0.180056	nonsynonymous SNV	FCGR3A:NM_000569:exon4:c.T841G:p.F281V,FCGR3A:NM_001127592:exon4:c.T838G:p.F280V,FCGR3A:NM_001127593:exon5:c.T526G:p.F176V,FCGR3A:NM_001127595:exon5:c.T526G:p.F176V,FCGR3A:NM_001127596:exon5:c.T523G:p.F175V,FCGR3A:NM_001329120:exon5:c.T526G:p.F176V*	.*	drug_response	snv		0.446609905608342	0.858985813600045	0.75	0.002
FCRL5	rs1133427	chr1	157513650	157513650	C	T	UTR3	7.79602e-12	3	0.0271727640620733	kruskall.test	0.00214432085453644	0.0110731	.	.	NM_031281:c.*2025G>A;NM_001195388:c.*1952G>A	.	snv	0.621406	0.292300862252556	0.030768966430696	0.661879456144729
FCRL5	rs3845586	chr1	157514663	157514663	G	A	UTR3	7.79602e-12	3	0.0673983931450133	kruskall.test	0.0413073687005466	0.0538672	.	.	NM_031281:c.*1012C>T;NM_001195388:c.*939C>T	.	snv	0.524361	0.61368185973682	0.0614193504991407	0.61368185973682
FERMT1	vi20.6115903	chr20	6115903	6115903	C	T	exonic	3.38398e-06	2	0.118486966714345	wilcox.test	Only one observation	0.118487	nonsynonymous SNV	FERMT1:NM_017671:exon3:c.G293A:p.R98H*	.*	Likely_benign	snv	0.000599042	NA	NA	NA	28
FFAR2	rs55695970	chr19	35451091	35451091	G	A	UTR3	1.34974e-09	2	0.647311625859825	wilcox.test	0.311475392931499	0.647312	.	.	NM_005306:c.*384G>A;NM_001370087:c.*384G>A	.	snv	0.153355	NA	NA	NA
FGL2	rs79313675	chr7	77193730	77193730	G	A	UTR3	1.51893e-11	2	0.532615588101963	wilcox.test	1.60407614044811e-07	0.532616	.	.	NM_006682:c.*2549C>T	.	snv	0.0129792	NA	NA	NA
FKBP11	rs1012023063	chr12	48923449	48923449	G	A	UTR3	2.54655e-09	2	0.145837745571562	wilcox.test	Only one observation	0.145838	.	.	NM_001143782:c.*103C>T	.	snv		NA	NA	NA
FLII	rs77506546	chr17	18245651	18245651	G	A	exonic	2.5476e-14	2	0.809208212293238	wilcox.test	Only one observation	0.809208	synonymous SNV	FLII:NM_001256265:exon27:c.C3348T:p.N1116N,FLII:NM_001256264:exon28:c.C3480T:p.N1160N,FLII:NM_002018:exon28:c.C3513T:p.N1171N	.	Likely_benign	snv	0.00139776	NA	NA	NA
FRMD4A	rs866155856	chr10	13646071	13646071	T	C	UTR3	3.77007e-10	2	0.151021097436876	wilcox.test	Only one observation	0.151021	.	.	NM_001318337:c.*967A>G;NM_001318338:c.*967A>G;NM_018027:c.*967A>G;NM_001318336:c.*967A>G	.	snv		NA	NA	NA
FSCN1	rs8772	chr7	5606600	5606600	T	C	UTR3	5.26598e-16	2	0.129800132093987	wilcox.test	0.00169486632653932	0.1298	.	.	NM_003088:c.*1126T>C	.	snv	0.0986422	NA	NA	NA
GABARAPL1	rs888866755	chr12	10223074	10223074	T	G	UTR3	3.52587e-07	2	0.453211167868481	wilcox.test	Only one observation	0.453211	.	.	NM_031412:c.*1222T>G	.	snv		NA	NA	NA
GALNT6	vi12.51354002	chr12	51354002	51354002	A	T	UTR3	1.1901e-06	2	0.847376468924673	wilcox.test	Only one observation	0.847376	.	.*	NM_007210:c.*377T>A*	.	snv		NA	NA	NA
GALNT6	rs564505117	chr12	51354156	51354156	C	T	UTR3	1.1901e-06	2	0.847376468924673	wilcox.test	Only one observation	0.847376	.	.	NM_007210:c.*223G>A	.	snv	0.000599042	NA	NA	NA
GBP1	rs6675866	chr1	89052127	89052127	T	C	downstream	2.00634e-08	3	0.0544977689167846	kruskall.test	0.202141591589811	0.116497	.	.	dist=194	.	snv	0.721446	0.5	0.0701924186011633	0.5
GBP1	rs7515973	chr1	89052044	89052044	C	T	downstream	2.00634e-08	3	0.119184266358385	kruskall.test	0.199669749875195	0.0738318	.	.	dist=277	.	snv	0.311302	0.893535618708894	0.132249336017249	1
GBP1	rs2281981	chr1	89055663	89055663	A	T	intronic	2.00634e-08	3	0.10512498449598	kruskall.test	0.0450580229686782	0.0380788	.	.	.	.	snv	0.719249	0.505206129438692	0.161570982240845	1
GBP1	rs1328225	chr1	89058385	89058385	T	C	intronic	2.00634e-08	3	0.229356760151467	kruskall.test	0.203196643281679	0.153308	.	.	.	.	snv	0.36242	0.719623073073015	0.284844307599935	0.719623073073015
GBP1	rs10922554	chr1	89054891	89054891	C	A	intronic	2.00634e-08	3	0.320385260351193	kruskall.test	0.0997660017644251	0.163552	.	.	.	.	snv	0.71885	0.857142857142857	0.401464985393165	0.857142857142857
GBP1P1	vi1.89410573	chr1	89410573	89410573	T	C	ncRNA_intronic	2.21113e-11	2	0.7639956879206	wilcox.test	0.728124567518385	0.763996	.	.*	.*	.	snv	0.86262	NA	NA	NA
GBP1P1	rs6665989	chr1	89421535	89421535	A	C	ncRNA_intronic	2.21113e-11	2	0.0601925517976851	wilcox.test	0.252705907924701	0.0601926	.	.	.	.	snv	0.86262	NA	NA	NA
GBP5	rs535351	chr1	89260909	89260909	G	A	intronic	1.30645e-07	3	0.687638521587844	kruskall.test	0.816435344546876	0.630627	.	.	.	.	snv	0.678714	0.716800516994495	0.716800516994495	0.716800516994495
GBP5	vi1.89267590	chr1	89267590	89267590	T	C	intronic	1.30645e-07	3	0.484976754785963	kruskall.test	0.240550243472974	0.234834	.	.*	.*	.	snv	0.458067	0.80881518296104	0.80881518296104	1
GGCT	vi7.30496964	chr7	30496964	30496964	G	-	UTR3	1.42895e-11	2	0.214423855063362	wilcox.test	Only one observation	0.214424	.	.*	NM_001199817:c.*128delC;NM_001199815:c.*214delC;NM_024051:c.*128delC;NM_001199816:c.*214delC*	.	indel	0.000399361	NA	NA	NA
GGTA1P	rs567653706	chr9	121455202	121455202	A	G	ncRNA_exonic	3.99418e-05	2	0.914848586579247	wilcox.test	Only one observation	0.914849	.	.	.	.	snv	0.000599042	NA	NA	NA
GJB6	rs79379034	chr13	20227948	20227948	T	G	intronic	8.01227e-15	3	0.165868338244315	kruskall.test	0.393290881104273	0.0612429	.	.	.	.	snv	0.101637	0.33793971278754	0.33793971278754	1
GJB6	rs945367	chr13	20227286	20227286	T	A	intronic	8.01227e-15	3	0.130925413698323	kruskall.test	0.444756719890358	0.318611	.	.	.	.	snv	0.591254	0.479599381384983	0.199046320846362	0.214285714285714
GJB6	rs142230271	chr13	20231113	20231113	C	T	UTR5	8.01227e-15	2	0.239509625444126	wilcox.test	Only one observation	0.23951	.	.	NM_006783:c.-7633G>A	Uncertain_significance	snv	0.00279553	NA	NA	NA
GLRX3	rs34974861	chr10	130180353	130180353	T	C	UTR3	1.39618e-09	2	0.143357253633727	wilcox.test	Only one observation	0.143357	.	.	NM_001199868:c.*269T>C	.	snv	0.00978435	NA	NA	NA
GNAL	rs45448494	chr18	11884882	11884882	T	C	UTR3	1.46715e-06	2	0.380593270485511	wilcox.test	Only one observation	0.380593	.	.	NM_182978:c.*3747T>C;NM_001261443:c.*3747T>C;NM_001142339:c.*3747T>C;NM_001369387:c.*3747T>C;NM_001261444:c.*3747T>C	.	snv	0.0317492	NA	NA	NA
GNB4	rs1373295202	chr3	179397868	179397868	T	C	UTR3	1.29701e-10	2	0.881000733825462	wilcox.test	Only one observation	0.881001	.	.	NM_021629:c.*3345A>G	.	snv		NA	NA	NA
GPBP1L1	rs12402259	chr1	45660507	45660507	T	A	UTR5	2.67399e-13	2	0.150798774325367	wilcox.test	0.00401366751915822	0.150799	.	.	NM_021639:c.-1420A>T	.	snv	0.0215655	NA	NA	NA
GPR108	rs62125099	chr19	6732766	6732766	C	T	intronic	2.28679e-06	2	0.982934995906575	wilcox.test	Only one observation	0.982935	.	.	.	.	snv	0.00998403	NA	NA	NA
GPR137B	vi1.236205180	chr1	236205180	236205180	G	A	exonic	1.07263e-10	2	0.826685784407775	wilcox.test	Only one observation	0.826686	nonsynonymous SNV	GPR137B:NM_003272:exon6:c.G1021A:p.D341N*	.*	.	snv		NA	NA	NA	27
GPX4	vi19.1105673	chr19	1105673	1105673	G	A	exonic	1.8852e-09	2	0.164514668321776	wilcox.test	Only one observation	0.164515	unknown	UNKNOWN*	.*	.	snv		NA	NA	NA	16.14
GRAMD1A	rs4806072	chr19	35022992	35022992	C	T	intronic	6.70945e-09	3	0.205644629063399	kruskall.test	0.375627742026504	0.098056	.	.	.	.	snv	0.441294	0.557249686832874	0.2830114571609	0.557249686832874
GREM1	rs1363722545	chr15	32734505	32734505	G	A	UTR3	3.59514e-16	2	0.284897804871402	wilcox.test	Only one observation	0.284898	.	.	NM_001191322:c.*3260G>A;NM_001191323:c.*3260G>A;NM_013372:c.*3260G>A;NM_001368719:c.*3260G>A	.	snv		NA	NA	NA
GRIP2	rs13095733	chr3	14509323	14509323	G	A	intronic	2.55588e-12	3	0.259450189652712	kruskall.test	0.256360214465146	0.104373	.	.	.	.	snv	0.447883	0.492707897349289	0.492707897349289	1
GRWD1	vi19.48446745	chr19	48446745	48446747	GAA	-	exonic	2.5233e-16	2	0.430498491804677	wilcox.test	0.00179315111487085	0.430498	nonframeshift deletion	GRWD1:NM_031485:exon3:c.370_372del:p.E129del*	.*	.	indel	0.0493211	NA	NA	NA
GSR	rs1138089	chr8	30678499	30678499	T	C	UTR3	7.13776e-10	2	0.352252132963711	wilcox.test	Only one observation	0.352252	.	.	NM_001195103:c.*1021A>G;NM_001195102:c.*1021A>G;NM_001195104:c.*1021A>G;NM_000637:c.*1021A>G	.	snv		NA	NA	NA
GUK1	rs1803695	chr1	228147424	228147424	C	T	exonic	7.28645e-07	2	0.788632712795117	wilcox.test	0.602490122488897	0.788633	synonymous SNV	GUK1:NM_001159390:exon5:c.C333T:p.A111A,GUK1:NM_001159391:exon5:c.C270T:p.A90A,GUK1:NM_001242839:exon5:c.C270T:p.A90A,GUK1:NM_001242840:exon5:c.C333T:p.A111A,GUK1:NM_000858:exon6:c.C270T:p.A90A	.	.	snv	0.086861	NA	NA	NA
GUSBP11	vi22.23638923	chr22	23638923	23638923	C	G	ncRNA_exonic	1.57334e-07	2	0.480357293360196	wilcox.test	Only one observation	0.480357	.	.*	.*	.	snv	0.00978435	NA	NA	NA
H2AFV	vi7.44829125	chr7	44829125	44829125	A	-	UTR3	4.11804e-16	2	0.578114337671773	wilcox.test	Only one observation	0.578114	.	.*	NM_138635:c.*1019delT*	.	indel		NA	NA	NA
H6PD	rs1294016	chr1	9268436	9268436	C	T	UTR3	4.74545e-16	2	0.746770988458451	wilcox.test	Only one observation	0.746771	.	.	NM_004285:c.*3567C>T;NM_001282587:c.*3567C>T	.	snv	0.0135783	NA	NA	NA
H6PD	rs9435161	chr1	9269117	9269117	G	A	UTR3	4.74545e-16	2	0.746770988458451	wilcox.test	Only one observation	0.746771	.	.	NM_004285:c.*4248G>A;NM_001282587:c.*4248G>A	.	snv	0.0133786	NA	NA	NA
H6PD	rs9435162	chr1	9269804	9269804	G	A	UTR3	4.74545e-16	2	0.746770988458451	wilcox.test	Only one observation	0.746771	.	.	NM_004285:c.*4935G>A;NM_001282587:c.*4935G>A	.	snv	0.00579073	NA	NA	NA
HAPLN3	rs62620238	chr15	88887313	88887313	G	A	exonic	3.26674e-08	2	0.428780765921012	wilcox.test	Only one observation	0.428781	nonsynonymous SNV	HAPLN3:NM_001307952:exon3:c.C172T:p.P58S	.	.	snv	0.0175719	NA	NA	NA	7.726
HAPLN3	rs140982817	chr15	88881534	88881534	C	T	exonic	3.26674e-08	2	0.428780765921012	wilcox.test	Only one observation	0.428781	nonsynonymous SNV	HAPLN3:NM_178232:exon3:c.G316A:p.G106R,HAPLN3:NM_001307952:exon4:c.G502A:p.G168R	.	.	snv	0.000599042	NA	NA	NA	28.4
HAS3	rs193010028	chr16	69116296	69116296	G	A	UTR3	7.98744e-10	2	0.696891611386828	wilcox.test	Only one observation	0.696892	.	.	NM_001199280:c.*1030G>A;NM_005329:c.*1030G>A	.	snv	0.00139776	NA	NA	NA
HAUS8	rs2305755	chr19	17062753	17062753	G	C	exonic	0.153209	2	Only one observation	t.test	Only one observation	0.847377	synonymous SNV	HAUS8:NM_001011699:exon4:c.C174G:p.T58T,HAUS8:NM_033417:exon4:c.C174G:p.T58T	.	.	snv	0.0313498	NA	NA	NA
HDAC7	rs141306717	chr12	47783110	47783110	C	T	UTR3	1.85849e-12	2	0.843186499070319	wilcox.test	0.921802552843683	0.843186	.	.	NM_001368046:c.*731G>A;NM_001098416:c.*731G>A;NM_015401:c.*731G>A;NM_001308090:c.*731G>A	.	snv	0.00519169	NA	NA	NA
HERC1	vi15.63609266	chr15	63609266	63609266	-	C	exonic	1.15196e-17	2	0.238787253301446	wilcox.test	Only one observation	0.238787	frameshift insertion	HERC1:NM_003922:exon78:c.14400dupG:p.P4801Afs*60*	.*	.	indel		NA	NA	NA
HERPUD1	rs761886225	chr16	56939894	56939894	G	A	splicing	5.4722e-06	3	0.560684733797876	kruskall.test	0.000152268396572859	0.293735	.	.	NM_001272103:exon6:c.555-1G>A;NM_014685:exon6:c.555-1G>A;NM_001010989:exon6:c.552-1G>A	.	snv		0.773955216430596	0.773955216430596	1	24.6
HEXA	vi15.72353740	chr15	72353740	72353740	A	C	intronic	7.84278e-08	2	0.0460579538773346	wilcox.test	0.171817923583662	0.046058	.	.*	.*	.	snv		NA	NA	NA
HGS	vi17.81694882	chr17	81694882	81694883	CA	-	intronic	5.12678e-09	2	0.880990728979933	wilcox.test	Only one observation	0.880991	.	.*	.*	.	indel	0.00678914	NA	NA	NA
HINT1	vi5.131165094	chr5	131165094	131165094	C	A	splicing	1.29518e-17	2	0.888646580532491	wilcox.test	0.00852019310808459	0.888647	.	.*	NM_005340:exon1:c.111+1G>T*	.	snv		NA	NA	NA	26.5
HK3	rs61745231	chr5	176881112	176881112	G	A	exonic	0.00157543	2	0.535147370938122	wilcox.test	Only one observation	0.535147	synonymous SNV	HK3:NM_002115:exon19:c.C2733T:p.T911T	.	.	snv	0.0159744	NA	NA	NA
HMGB1	rs17074619	chr13	30462420	30462420	T	C	intronic	2.83764e-06	2	0.146583786367664	wilcox.test	0.0252840934083707	0.146584	.	.	.	.	snv	0.0161741	NA	NA	NA
HMGB1	rs1060348	chr13	30462700	30462700	G	A	exonic	2.83764e-06	3	0.0727870944533694	kruskall.test	0.000787164356630163	0.0259831	synonymous SNV	HMGB1:NM_001313892:exon4:c.C309T:p.F103F,HMGB1:NM_001313893:exon4:c.C309T:p.F103F,HMGB1:NM_001363661:exon4:c.C309T:p.F103F,HMGB1:NM_001370339:exon4:c.C309T:p.F103F,HMGB1:NM_001370340:exon4:c.C309T:p.F103F,HMGB1:NM_001370341:exon4:c.C309T:p.F103F,HMGB1:NM_002128:exon4:c.C309T:p.F103F	.	.	snv	0.0872604	0.136386121167818	0.377257321424996	0.727272727272727
HMGCL	rs552915017	chr1	23802359	23802359	C	T	UTR3	1.34723e-10	2	0.764458153299687	wilcox.test	Only one observation	0.764458	.	.	NM_001166059:c.*104G>A;NM_000191:c.*104G>A	Uncertain_significance	snv	0.000998403	NA	NA	NA
HNRNPA3	rs576080685	chr2	177223513	177223513	T	C	UTR3	5.43374e-12	2	0.322211426835543	wilcox.test	0.628954259125992	0.322211	.	.	NM_001330248:c.*1469T>C;NM_001330249:c.*1469T>C;NM_001330250:c.*1469T>C;NM_001330251:c.*4121T>C;NM_194247:c.*4121T>C;NM_001330247:c.*4121T>C	.	snv	0.00279553	NA	NA	NA
HNRNPK	vi9.83980154	chr9	83980154	83980154	G	A	UTR5	1.04637e-17	2	0.473710683738225	wilcox.test	Only one observation	0.473711	.	.*	NM_001318188:c.-1902C>T;NM_001318187:c.-1902C>T;NM_001318186:c.-1902C>T;NM_031263:c.-1902C>T*	.	snv		NA	NA	NA
HNRNPUL2	rs201735517	chr11	62715870	62715870	G	C	exonic	0.000368551	2	1	wilcox.test	Only one observation	1	nonsynonymous SNV	HNRNPUL2:NM_001079559:exon12:c.C2049G:p.N683K	.	.	snv		NA	NA	NA	19.05
HRNR	rs1496045	chr1	152212228	152212228	C	T	UTR3	9.30937e-18	3	0.868580184713429	kruskall.test	0.0341198283336729	0.803959	.	.	NM_001009931:c.*848G>A	.	snv	0.565096	0.983460976829987	0.983460976829987	0.983460976829987
HRNR	rs4845744	chr1	152212619	152212619	T	A	UTR3	9.30937e-18	3	0.706465839045503	kruskall.test	0.0307749052753944	0.537412	.	.	NM_001009931:c.*457A>T	.	snv	0.565096	0.860351577152134	0.860351577152134	0.860351577152134
HRNR	vi1.152212380	chr1	152212380	152212380	-	T	UTR3	9.30937e-18	2	0.955960849309668	wilcox.test	0.0301899355345283	0.955961	.	.*	NM_001009931:c.*695_*696insA*	.	indel		NA	NA	NA
HRNR	rs12726613	chr1	152213024	152213024	C	G	UTR3	9.30937e-18	3	0.705379338664103	kruskall.test	0.0246691602406643	0.476299	.	.	NM_001009931:c.*52G>C	.	snv	0.377396	0.644031090251103	0.644031090251103	0.644031090251103
HRNR	rs4845423	chr1	152212474	152212474	T	G	UTR3	9.30937e-18	3	0.946934182951781	kruskall.test	0.0311916292864571	0.770749	.	.	NM_001009931:c.*602A>C	.	snv	0.549321	1	1	1
HSH2D	rs36088948	chr19	16154431	16154431	C	T	exonic	4.6294e-17	2	0.529999864764391	wilcox.test	0.131673952596805	0.53	nonsynonymous SNV	HSH2D:NM_001352266:exon5:c.C410T:p.S137F	.	.	snv	0.0646965	NA	NA	NA
HSH2D	rs74965546	chr19	16157916	16157916	G	A	UTR3	4.6294e-17	2	0.195838473051865	wilcox.test	0.777165480726891	0.195838	.	.	NM_032855:c.*122G>A;NM_001352265:c.*646G>A;NM_001352266:c.*646G>A;NM_001369808:c.*122G>A	.	snv	0.0109824	NA	NA	NA
HSH2D	rs8103852	chr19	16148813	16148813	C	T	exonic	4.6294e-17	3	0.43723109695727	kruskall.test	0.05869655434663	0.787973	synonymous SNV	HSH2D:NM_001352265:exon2:c.C63T:p.T21T,HSH2D:NM_001352266:exon2:c.C63T:p.T21T,HSH2D:NM_001369809:exon2:c.C63T:p.T21T,HSH2D:NM_032855:exon4:c.C63T:p.T21T	.	.	snv	0.123203	0.487578318719874	0.480928059921918	0.480928059921918
HSPA2	rs1473838985	chr14	64542418	64542418	G	A	exonic	8.39427e-18	2	0.299401247178407	wilcox.test	Only one observation	0.299401	synonymous SNV	HSPA2:NM_021979:exon1:c.G1569A:p.Q523Q	.	.	snv		NA	NA	NA
HTR3A	rs34327364	chr11	113986046	113986046	G	A	exonic	4.51588e-11	2	0.965688238690077	wilcox.test	Only one observation	0.965688	synonymous SNV	HTR3A:NM_000869:exon6:c.G576A:p.L192L,HTR3A:NM_001161772:exon6:c.G531A:p.L177L,HTR3A:NM_213621:exon6:c.G576A:p.L192L	.	.	snv	0.00259585	NA	NA	NA
ID2	rs2306067	chr2	8683423	8683423	A	G	intronic	3.31452e-09	2	0.812132195130474	wilcox.test	0.912430988707137	0.812132	.	.	.	.	snv	0.0926518	NA	NA	NA
IDO2	vi8.40015347	chr8	40015347	40015347	A	C	exonic	2.75927e-12	2	0.133656251770881	wilcox.test	Only one observation	0.133656	synonymous SNV	IDO2:NM_194294:exon11:c.A1008C:p.S336S*	.*	.	snv	0.97484	NA	NA	NA
IFI27	rs8006631	chr14	94113839	94113839	A	C	intronic	2.66075e-08	3	0.0621744956589048	kruskall.test	0.309468136623079	0.395639	.	.	.	.	snv	0.352835	0.86885389030413	0.0576923076923077	0.0576923076923077
IFI30	vi19.18174941	chr19	18174941	18174941	G	C	intronic	3.03401e-09	3	0.409994876035391	kruskall.test	0.966657210531314	0.86703	.	.*	.*	.	snv	0.225439	0.653340388196314	0.653340388196314	1
IFI30	vi19.18177512	chr19	18177512	18177512	T	G	intronic	3.03401e-09	3	0.555068034417429	kruskall.test	0.9728681741034	0.833542	.	.*	.*	.	snv	0.189896	0.862193087735415	0.673765802415435	0.673765802415435
IFI44	vi1.78649406	chr1	78649406	78649406	A	-	upstream	7.44211e-06	2	0.099618077523496	wilcox.test	Only one observation	0.0996181	.	.*	dist=425*	.	indel	0.0928514	NA	NA	NA
IFITM2	vi11.309010	chr11	309010	309010	C	A	intronic	1.22989e-05	2	0.535140455800504	wilcox.test	Only one observation	0.53514	.	.*	.*	.	snv		NA	NA	NA
IFITM2	vi11.309009	chr11	309009	309009	C	G	intronic	1.22989e-05	2	0.535140455800504	wilcox.test	Only one observation	0.53514	.	.*	.*	.	snv		NA	NA	NA
IGFLR1	rs12609803	chr19	35741974	35741974	G	A	intronic	5.24287e-15	2	0.135688826377537	wilcox.test	0.480849131130576	0.135689	.	.	.	.	snv	0.178115	NA	NA	NA
IGLL5	vi22.22893821	chr22	22893821	22893821	A	C	intronic	1.1567e-18	3	0.239495663811914	kruskall.test	0.76945019106906	0.10018	.	.*	.*	.	snv		0.926395668343952	0.256182129323697	0.926395668343952
IGSF6	vi16.21640031	chr16	21640031	21640031	T	C	UTR3	0.148567	2	0.0787778789550733	t.test	0.0787778789550733	0.120989	.	.*	NM_005849:c.*1503A>G*	.	snv		NA	NA	NA
IGSF6	vi16.21640133	chr16	21640133	21640133	T	C	UTR3	0.148567	2	0.942305413370766	t.test	0.942305413370766	0.928149	.	.*	NM_005849:c.*1401A>G*	.	snv		NA	NA	NA
IKBKB	rs201846544	chr8	42331415	42331415	C	T	UTR3	0.000260366	2	0.914846670810038	wilcox.test	Only one observation	0.914847	.	.	NM_001556:c.*436C>T;NM_001190720:c.*436C>T;NM_001242778:c.*436C>T	.	snv		NA	NA	NA	3.097
IL11	vi19.55364706	chr19	55364706	55364706	G	A	UTR3	1.08908e-14	3	0.289649965799275	kruskall.test	0.589398261850563	0.906184	.	.*	NM_000641:c.*1301C>T;NM_001267718:c.*1301C>T*	.	snv	0.768171	0.553280331342059	0.553280331342059	0.8
IL12RB1	rs404733	chr19	18059187	18059187	A	T	UTR3	1.40988e-14	3	0.653191745743541	kruskall.test	0.000601295133404907	0.589373	.	.	NM_001290023:c.*414T>A;NM_005535:c.*421T>A;NM_001290024:c.*421T>A	.	snv	0.463858	0.649735260464934	0.735747733991524	0.649735260464934
IL18	vi11.112143829	chr11	112143829	112143829	-	TAATTTTGTTCTCACAGGAGAGAGTTG	intronic	1.4028e-07	2	0.150423062175046	wilcox.test	4.94182926680126e-11	0.150423	.	.*	.*	.	indel		NA	NA	NA
IL18	vi11.112143823	chr11	112143823	112143823	G	A	intronic	1.4028e-07	2	0.150423062175046	wilcox.test	4.94182926680126e-11	0.150423	.	.*	.*	.	snv		NA	NA	NA
IL18	vi11.112143826	chr11	112143826	112143826	A	G	intronic	1.4028e-07	2	0.150423062175046	wilcox.test	4.94182926680126e-11	0.150423	.	.*	.*	.	snv		NA	NA	NA
IL18	vi11.112143832	chr11	112143832	112143832	-	TTTT	intronic	1.4028e-07	2	0.239496359153647	wilcox.test	Only one observation	0.239496	.	.*	.*	.	indel		NA	NA	NA
IL18	vi11.112143820	chr11	112143820	112143820	A	-	intronic	1.4028e-07	2	0.150423062175046	wilcox.test	4.94182926680126e-11	0.150423	.	.*	.*	.	indel		NA	NA	NA
IL19	vi1.206842880	chr1	206842880	206842880	A	G	UTR3	1.8927e-12	3	0.0534252269526708	kruskall.test	0.384980641721975	0.574865	.	.*	NM_153758:c.*258A>G;NM_013371:c.*258A>G;NM_001369605:c.*258A>G*	.	snv	0.588658	0.0764800199301148	0.391749039054545	0.150314267767522
IL19	vi1.206842612	chr1	206842612	206842612	T	C	exonic	1.8927e-12	3	0.0174021936036215	kruskall.test	0.1857738754932	0.153102	nonsynonymous SNV	IL19:NM_001369605:exon6:c.T524C:p.F175S,IL19:NM_013371:exon7:c.T524C:p.F175S,IL19:NM_153758:exon7:c.T638C:p.F213S*	.*	.	snv	0.672923	0.0153345922377961	0.770323978965097	0.0536551233487362	9.513
IL1B	rs1143643	chr2	112830725	112830725	C	T	intronic	6.61726e-11	3	0.43591125752463	kruskall.test	3.98287721755241e-08	0.253026	.	.	.	.	snv	0.28774	0.705046899630819	1	1
IL1B	rs1143642	chr2	112830976	112830976	A	G	intronic	6.61726e-11	2	0.550233191199668	wilcox.test	0.8963691616665	0.550233	.	.	.	.	snv	0.892372	NA	NA	NA
IL1B	rs1143639	chr2	112831216	112831216	C	T	intronic	6.61726e-11	2	0.769154683044456	wilcox.test	0.664377022190753	0.769155	.	.	.	.	snv	0.134984	NA	NA	NA
IL1B	rs2464906	chr2	112830955	112830955	A	G	intronic	6.61726e-11	2	0.172275703160838	wilcox.test	0.139344068020151	0.172276	.	.	.	.	snv	0.992812	NA	NA	NA
IL1RN	rs380092	chr2	113131323	113131323	T	A	intronic	1.86927e-07	2	0.188398569839004	wilcox.test	0.282283482592926	0.188399	.	.	.	.	snv	0.557308	NA	NA	NA
IL1RN	rs4251986	chr2	113119961	113119961	G	C	intronic	1.86927e-07	3	0.264478382559661	kruskall.test	0.157264044749932	0.106531	.	.	.	.	snv	0.1875	0.534884018489953	0.544571690496367	1
IL1RN	vi2.113124440	chr2	113124440	113124440	C	-	intronic	1.86927e-07	2	0.636571607500196	wilcox.test	0.01659158049858	0.636572	.	.*	.*	.	indel	0.485423	NA	NA	NA
IL1RN	vi2.113131429	chr2	113131429	113131429	T	G	intronic	1.86927e-07	3	0.227688349595006	kruskall.test	0.427928709844906	0.176356	.	.*	.*	.	snv	0.205272	1	0.277707391029519	1
IL24	rs1150258	chr1	206901560	206901560	T	C	exonic	4.57333e-17	3	0.680370589443648	kruskall.test	0.414612484103001	0.762792	nonsynonymous SNV	IL24:NM_001185156:exon5:c.T373C:p.Y125H,IL24:NM_006850:exon5:c.T370C:p.Y124H	.	.	snv	0.315695	0.626329254097896	0.626329254097896	0.626329254097896	23.9
IL32	vi16.3068183	chr16	3068183	3068183	G	A	exonic	1.6908e-05	2	0.207049365160922	wilcox.test	Only one observation	0.207049	nonsynonymous SNV	IL32:NM_001012636:exon4:c.G118A:p.D40N,IL32:NM_001012634:exon5:c.G85A:p.D29N,IL32:NM_001012635:exon5:c.G85A:p.D29N,IL32:NM_001308078:exon5:c.G283A:p.D95N,IL32:NM_001369587:exon5:c.G283A:p.D95N,IL32:NM_001369588:exon5:c.G283A:p.D95N,IL32:NM_001369591:exon5:c.G85A:p.D29N,IL32:NM_001369592:exon5:c.G85A:p.D29N,IL32:NM_001369593:exon5:c.G115A:p.D39N,IL32:NM_001369595:exon5:c.G85A:p.D29N,IL32:NM_001369…	.*	.	snv	0.000798722	NA	NA	NA	0.004
IL36A	vi2.113005998	chr2	113005998	113005998	A	G	exonic	9.74305e-11	3	0.549192957989545	kruskall.test	0.669274976707397	0.323674	nonsynonymous SNV	IL36A:NM_014440:exon2:c.A35G:p.Q12R*	.*	.	snv	0.840655	0.615567853227661	0.615567853227661	0.615567853227661	0.001
IL36RN	rs2515397	chr2	113061681	113061681	T	C	intronic	0.00204517	3	0.103269589596902	kruskall.test	0.10528463673164	0.055285	.	.	.	.	snv	0.803714	0.352380952380952	0.163930945639548	0.352380952380952
IL36RN	rs3820738	chr2	113061862	113061862	A	G	intronic	0.00204517	3	0.154684041282505	kruskall.test	0.0900688816595211	0.0544123	.	.	.	.	snv	0.661741	0.237139734874506	0.237139734874506	0.945221445221445
IL36RN	vi2.113061959	chr2	113061959	113061959	A	G	intronic	0.00204517	3	0.198629913296105	kruskall.test	0.120520532962713	0.0738698	.	.*	.*	.	snv	0.803514	0.323627357069043	0.323627357069043	0.914285714285714
IL36RN	rs2252007	chr2	113062037	113062037	T	C	intronic	0.00204517	3	0.0113749492163717	kruskall.test	0.00917083688916541	0.00313647	.	.	.	.	snv	0.803514	0.05018262261933	0.05018262261933	0.437562437562438
IL36RN	rs6748448	chr2	113061842	113061842	A	G	intronic	0.00204517	3	0.0798510341731312	kruskall.test	0.0485087646799415	0.0250833	.	.	.	.	snv	0.803714	0.223583876082922	0.208919847144568	1
IL4I1	vi19.49896064	chr19	49896064	49896064	-	TGTCTCC	intronic	0.0115936	2	0.207049365160922	wilcox.test	Only one observation	0.207049	.	.*	.*	.	indel		NA	NA	NA
IL4I1	vi19.49896054	chr19	49896054	49896054	-	CAATGGGGCCATGACTCTCGG	splicing	0.0115936	2	0.293732117162809	wilcox.test	0.447686946740677	0.293732	.	.*	NM_001258017:exon5:c.80-1->CCGAGAGTCATGGCCCCATTG;NM_001258018:exon5:c.80-1->CCGAGAGTCATGGCCCCATTG;NM_152899:exon3:c.14-1->CCGAGAGTCATGGCCCCATTG;NM_172374:exon5:c.80-1->CCGAGAGTCATGGCCCCATTG*	.	indel		NA	NA	NA
IL6R	vi1.154468576	chr1	154468576	154468579	CTTT	-	UTR3	5.25702e-09	2	0.914841401777913	wilcox.test	Only one observation	0.914841	.	.*	NM_181359:c.*3411_*3414delCTTT;NM_000565:c.*3196_*3199delCTTT*	.	indel		NA	NA	NA
INPP5F	rs12764679	chr10	119828554	119828554	G	A	UTR3	9.43097e-08	3	0.568815735903673	kruskall.test	0.204567061473572	0.314625	.	.	NM_014937:c.*774G>A;NM_001243194:c.*774G>A	.	snv	0.112021	0.896355978687495	0.925366037148069	0.925366037148069
INPP5K	rs4790156	chr17	1494946	1494946	G	A	UTR3	7.41554e-07	2	0.188858252767608	wilcox.test	0.25429431564684	0.188858	.	.	NM_016532:c.*877C>T;NM_130766:c.*877C>T;NM_001135642:c.*877C>T	.	snv	0.0221645	NA	NA	NA
INTS1	vi7.1471198	chr7	1471198	1471198	C	T	exonic	6.02508e-10	2	0.948828981932913	wilcox.test	Only one observation	0.948829	synonymous SNV	INTS1:NM_001080453:exon46:c.G6282A:p.S2094S*	.*	Benign	snv	0.00259585	NA	NA	NA
IPO5	rs776942130	chr13	97989145	97989145	G	A	exonic	1.30242e-09	2	0.222855201890652	wilcox.test	Only one observation	0.222855	nonsynonymous SNV	IPO5:NM_002271:exon7:c.G448A:p.A150T	.	.	snv		NA	NA	NA	20.3
IST1	vi16.71922602	chr16	71922602	71922602	G	A	exonic	2.30299e-12	2	0.569269668610166	wilcox.test	0.467776654093657	0.56927	synonymous SNV	IST1:NM_001270979:exon3:c.G237A:p.T79T,IST1:NM_001270978:exon4:c.G237A:p.T79T,IST1:NM_001270975:exon7:c.G681A:p.T227T,IST1:NM_001270977:exon7:c.G681A:p.T227T,IST1:NM_014761:exon7:c.G681A:p.T227T,IST1:NM_001270976:exon8:c.G720A:p.T240T*	.*	.	snv	0.00758786	NA	NA	NA
ITGA7	rs144983062	chr12	55693209	55693209	C	T	exonic	1.26889e-09	2	0.716193546758413	wilcox.test	Only one observation	0.716194	nonsynonymous SNV	ITGA7:NM_001367994:exon19:c.G1300A:p.E434K,ITGA7:NM_001144996:exon20:c.G2656A:p.E886K,ITGA7:NM_001144997:exon20:c.G2365A:p.E789K,ITGA7:NM_002206:exon20:c.G2644A:p.E882K,ITGA7:NM_001367993:exon21:c.G2317A:p.E773K	.	Conflicting_interpretations_of_pathogenicity	snv	0.00119808	NA	NA	NA	24.7
ITGAX	rs138137251	chr16	31371149	31371149	A	G	exonic	1.83088e-08	2	0.222857814212086	wilcox.test	Only one observation	0.222858	synonymous SNV	ITGAX:NM_000887:exon15:c.A1776G:p.Q592Q,ITGAX:NM_001286375:exon15:c.A1776G:p.Q592Q	.	.	snv	0.00638978	NA	NA	NA
ITGAX	rs11574637	chr16	31357553	31357553	T	C	intronic	1.83088e-08	2	0.662098151163472	wilcox.test	0.796997788786699	0.662098	.	.	.	.	snv	0.200679	NA	NA	NA	4.798
ITGB6	vi2.160137731	chr2	160137731	160137731	C	T	exonic	1.35586e-09	2	0.84582098089701	wilcox.test	Only one observation	0.845821	nonsynonymous SNV	ITGB6:NM_001282354:exon8:c.G1078A:p.D360N,ITGB6:NM_001282388:exon9:c.G1237A:p.D413N,ITGB6:NM_001282390:exon9:c.G949A:p.D317N,ITGB6:NM_000888:exon10:c.G1363A:p.D455N,ITGB6:NM_001282355:exon10:c.G1363A:p.D455N,ITGB6:NM_001282389:exon10:c.G1144A:p.D382N,ITGB6:NM_001282353:exon11:c.G1363A:p.D455N*	.*	.	snv		NA	NA	NA	12.87
ITGB7	rs552528072	chr12	53194282	53194282	G	A	exonic	3.35497e-07	2	0.914476429972657	wilcox.test	Only one observation	0.914476	synonymous SNV	ITGB7:NM_000889:exon10:c.C1224T:p.Y408Y	.	.	snv	0.000599042	NA	NA	NA
ITM2C	vi2.230877499	chr2	230877499	230877499	C	T	exonic	2.13585e-09	2	0.175567235459895	wilcox.test	Only one observation	0.175567	synonymous SNV	ITM2C:NM_001012514:exon4:c.C520T:p.L174L,ITM2C:NM_001012516:exon4:c.C550T:p.L184L,ITM2C:NM_001287240:exon5:c.C475T:p.L159L,ITM2C:NM_030926:exon5:c.C661T:p.L221L,ITM2C:NM_001287241:exon6:c.C661T:p.L221L*	.*	Benign	snv	0.0265575	NA	NA	NA
ITPK1	rs149380374	chr14	92962812	92962812	C	T	exonic	0.0777696	2	Only one observation	t.test	Only one observation	0.118497	synonymous SNV	ITPK1:NM_001363707:exon4:c.G45A:p.T15T,ITPK1:NM_001142593:exon6:c.G402A:p.T134T,ITPK1:NM_001142594:exon6:c.G402A:p.T134T,ITPK1:NM_014216:exon6:c.G402A:p.T134T	.	.	snv	0.00279553	NA	NA	NA
IVD	vi15.40420757	chr15	40420757	40420757	C	T	UTR3	0.00545395	2	0.294698691746443	wilcox.test	Only one observation	0.294699	.	.*	NM_002225:c.*2494C>T;NM_001159508:c.*2494C>T;NM_001354599:c.*2494C>T;NM_001354597:c.*2494C>T*	.	snv		NA	NA	NA
JAK3	rs3212802	chr19	17826295	17826295	G	T	UTR3	0.000154444	3	0.0960800215131081	kruskall.test	0.00319447545668285	0.0311616	.	.	NM_000215:c.*448C>A	Benign	snv	0.219449	0.140558665171111	0.579647805016827	1
JARID2	rs577993566	chr6	15520688	15520688	C	T	UTR3	1.10442e-06	2	0.615555437807876	wilcox.test	0.0850857731486615	0.615555	.	.	NM_004973:c.*437C>T;NM_001267040:c.*437C>T	.	snv	0.00439297	NA	NA	NA
KDM5B	rs757868173	chr1	202728474	202728474	A	G	UTR3	3.43506e-17	2	0.684435673981693	wilcox.test	Only one observation	0.684436	.	.	NM_001347591:c.*562T>C;NM_006618:c.*562T>C;NM_001314042:c.*562T>C	.	snv		NA	NA	NA
KDM6B	vi17.7854055	chr17	7854055	7854055	C	T	UTR3	3.95579e-17	2	1	wilcox.test	Only one observation	1	.	.*	NM_001348716:c.*534C>T;NM_001080424:c.*534C>T*	.	snv		NA	NA	NA
KIAA0513	rs11548970	chr16	85093437	85093437	A	G	UTR3	4.49869e-07	3	0.793256173838356	kruskall.test	0.742756890989233	0.971226	.	.	NM_014732:c.*5112A>G;NM_001286566:c.*5112A>G;NM_001286565:c.*5112A>G	.	snv	0.0577077	0.834663591826533	0.834663591826533	0.834663591826533
KIDINS220	rs188403872	chr2	8730009	8730009	G	A	UTR3	5.20819e-09	2	0.880991396048142	wilcox.test	Only one observation	0.880991	.	.	NM_020738:c.*711C>T;NM_001348735:c.*711C>T;NM_001348734:c.*711C>T;NM_001348729:c.*711C>T;NM_001348736:c.*711C>T;NM_001348731:c.*711C>T;NM_001348732:c.*711C>T	.	snv	0.000199681	NA	NA	NA
KIF18B	rs3169733	chr17	44926116	44926116	T	C	exonic	7.28235e-09	3	0.154011505608157	kruskall.test	0.0576631436403547	0.0553507	synonymous SNV	KIF18B:NM_001265577:exon16:c.A2523G:p.A841A	.	.	snv	0.359026	0.2838994349586	0.2838994349586	1
KIF3B	rs765800995	chr20	32334220	32334220	A	G	UTR3	1.02383e-11	2	0.847132462659465	wilcox.test	Only one observation	0.847132	.	.	NM_004798:c.*2901A>G	.	snv		NA	NA	NA
KIF4A	rs3752322	chrX	70420671	70420671	G	T	UTR3	4.03345e-11	2	0.578187328473183	wilcox.test	Only one observation	0.578187	.	.	NM_012310:c.*406G>T	.	snv	0.0227815	NA	NA	NA
KLF11	rs6722205	chr2	10054288	10054288	T	C	UTR3	4.16504e-05	2	1	wilcox.test	Only one observation	1	.	.	NM_003597:c.*1781T>C;NM_001177716:c.*1781T>C;NM_001177718:c.*1781T>C	Likely_benign	snv	0.0265575	NA	NA	NA
KLF13	rs750718095	chr15	31376805	31376805	A	G	UTR3	1.62112e-05	2	0.164519434447949	wilcox.test	Only one observation	0.164519	.	.	NM_015995:c.*4506A>G	.	snv		NA	NA	NA
KLK12	vi19.51034898	chr19	51034898	51034898	T	G	UTR5	5.93798e-10	3	0.893354635445634	kruskall.test	0.106003940042682	0.662975	.	.*	NM_019598:c.-277A>C;NM_145895:c.-792A>C;NM_145894:c.-277A>C;NM_001370125:c.-277A>C;NM_001370128:c.-792A>C;NM_001370127:c.-792A>C;NM_001370126:c.-792A>C*	.	snv	0.477236	0.904761904761905	0.904761904761905	0.904761904761905
KLK13	rs10416060	chr19	51056938	51056938	T	C	intronic	1.71807e-08	3	0.1997151245067	kruskall.test	0.190565965306852	0.0799819	.	.	.	.	snv	0.258387	0.302513661491902	0.661434631738107	0.714285714285714
KLK13	rs8110488	chr19	51057625	51057625	A	G	intronic	1.71807e-08	3	0.198751301549171	kruskall.test	0.162748695993184	0.075677	.	.	.	.	snv	0.27496	0.262130736425657	0.876537736254102	1
KNOP1	rs371288093	chr16	19707031	19707031	T	C	exonic	1.83773e-07	2	0.108712106971604	wilcox.test	Only one observation	0.108712	nonsynonymous SNV	KNOP1:NM_001348534:exon4:c.A1187G:p.D396G,KNOP1:NM_001348535:exon4:c.A1187G:p.D396G,KNOP1:NM_001348536:exon4:c.A1187G:p.D396G,KNOP1:NM_001012991:exon5:c.A1256G:p.D419G,KNOP1:NM_001348527:exon5:c.A1436G:p.D479G,KNOP1:NM_001348530:exon5:c.A1256G:p.D419G,KNOP1:NM_001348531:exon5:c.A1256G:p.D419G,KNOP1:NM_001348532:exon5:c.A1187G:p.D396G,KNOP1:NM_001348533:exon5:c.A1187G:p.D396G,KNOP1:NM_001348537:ex…	.	.	snv		NA	NA	NA	29.7
KRT1	vi12.52674733	chr12	52674733	52674735	GGA	-	downstream	2.21982e-18	2	0.425582383604942	wilcox.test	Only one observation	0.425582	.	.*	dist=1*	.	indel		NA	NA	NA
KRT16P3	rs879101573	chr17	20501681	20501681	G	A	ncRNA_exonic	9.20951e-11	2	0.0814543782334718	wilcox.test	0.0146150195145869	0.0814544	.	.	.	.	snv		NA	NA	NA
KRT6B	rs61914496	chr12	52449945	52449945	G	C	intronic	9.49536e-19	2	0.947853358894764	wilcox.test	0.0669191427402335	0.947853	.	.	.	.	snv	0.200479	NA	NA	NA
KRT6B	rs61914497	chr12	52449949	52449949	C	T	intronic	9.49536e-19	2	0.66588811298377	wilcox.test	0.0641552743798098	0.665888	.	.	.	.	snv	0.200479	NA	NA	NA
KRT6C	rs35481773	chr12	52469307	52469307	G	T	intronic	2.834e-18	3	0.143382947398727	kruskall.test	0.0392892142085672	0.0516423	.	.	.	.	snv	0.235024	0.271184930764792	0.271184930764792	0.714285714285714
KRT6C	rs34838670	chr12	52469376	52469376	G	A	intronic	2.834e-18	3	0.068752719735153	kruskall.test	0.034166921539677	0.0212086	.	.	.	.	snv	0.235024	0.163419657683404	0.255853675516177	0.833333333333333
KRT6C	rs3894847	chr12	52469780	52469780	C	T	exonic	2.834e-18	3	0.077141444039505	kruskall.test	0.0423535909303782	0.0250841	synonymous SNV	KRT6C:NM_173086:exon7:c.G1314A:p.K438K	.	.	snv	0.235024	0.181646257300178	0.264251474023975	0.6
KRT6C	vi12.52473406	chr12	52473406	52473406	C	T	exonic	2.834e-18	3	0.520828933139541	kruskall.test	0.0747291766280094	0.325696	nonsynonymous SNV	KRT6C:NM_173086:exon1:c.G332A:p.G111D*	.*	.	snv		0.963641638277324	0.797041608504049	0.963641638277324	21.3
KRT6C	rs394676	chr12	52470276	52470276	G	A	intronic	2.834e-18	3	0.0209910566476029	kruskall.test	0.0652407814814329	0.00928903	.	.	.	.	snv	0.627796	0.228425924145402	0.0307352507912203	0.228425924145402
KRT6C	rs376758	chr12	52470108	52470108	G	A	intronic	2.834e-18	3	0.134312361615252	kruskall.test	0.134741177107193	0.362604	.	.	.	.	snv	0.2502	0.948888353040411	0.0955074337427279	0.0955074337427279
KRT6C	rs367087	chr12	52470221	52470221	A	G	intronic	2.834e-18	3	0.113516247743419	kruskall.test	0.160257568786329	0.528188	.	.	.	.	snv	0.250399	0.584657120163316	0.089572239612359	0.0869130869130869
KRT6C	rs12427152	chr12	52470247	52470247	C	T	intronic	2.834e-18	3	0.174307875815327	kruskall.test	0.040760418884314	0.065157	.	.	.	.	snv	0.235224	0.286752078467398	0.286752078467398	0.571428571428571
KRT6C	rs12426284	chr12	52472964	52472964	G	C	intronic	2.834e-18	2	0.136815544188534	wilcox.test	0.0454108811255746	0.136816	.	.	.	.	snv		NA	NA	NA
KRT6C	rs613760	chr12	52470972	52470972	C	G	intronic	2.834e-18	3	0.584548827852797	kruskall.test	0.104053140179814	0.631917	.	.	.	.	snv	0.286741	0.975905935559151	0.571428571428571	0.571428571428571
KRT6C	rs4761899	chr12	52472361	52472361	T	G	intronic	2.834e-18	3	0.547468108143036	kruskall.test	0.0616844886906908	0.291447	.	.	.	.	snv	0.534944	0.721811594893092	0.721811594893092	1
KRT6C	rs12426285	chr12	52472981	52472981	G	A	intronic	2.834e-18	2	0.116053081534788	wilcox.test	0.0447690998799476	0.116053	.	.	.	.	snv	0.253994	NA	NA	NA
KRT6C	rs12426265	chr12	52472985	52472985	C	T	intronic	2.834e-18	2	0.156886403840078	wilcox.test	0.0478479328088697	0.156886	.	.	.	.	snv	0.253994	NA	NA	NA
KRT6C	rs415580	chr12	52470456	52470456	G	T	intronic	2.834e-18	3	0.124950666223499	kruskall.test	0.115764627753032	0.42769	.	.	.	.	snv	0.2502	0.735662614353165	0.089572239612359	0.0869130869130869
LAIR1	rs7257187	chr19	54355963	54355963	C	T	exonic	1.71805e-18	3	0.207383066813191	kruskall.test	0.113305011513294	0.12641	synonymous SNV	LAIR1:NM_001289023:exon8:c.G654A:p.T218T,LAIR1:NM_001289027:exon8:c.G654A:p.T218T,LAIR1:NM_021706:exon8:c.G657A:p.T219T,LAIR1:NM_001289025:exon9:c.G705A:p.T235T,LAIR1:NM_001289026:exon9:c.G687A:p.T229T,LAIR1:NM_002287:exon9:c.G708A:p.T236T	.	.	snv	0.234026	0.224009263215773	0.873567836711483	0.873567836711483
LAMA4	rs149615862	chr6	112191680	112191680	G	A	exonic	1.20306e-13	2	0.306653617126166	wilcox.test	Only one observation	0.306654	nonsynonymous SNV	LAMA4:NM_001105206:exon6:c.C674T:p.A225V,LAMA4:NM_001105207:exon6:c.C674T:p.A225V,LAMA4:NM_002290:exon6:c.C674T:p.A225V	.	Likely_benign	snv	0.00119808	NA	NA	NA	26
LAMA5	rs368660251	chr20	62309346	62309346	G	A	exonic	1.05236e-15	2	0.361711440575034	wilcox.test	Only one observation	0.361711	nonsynonymous SNV	LAMA5:NM_005560:exon80:c.C11078T:p.P3693L	.	.	snv		NA	NA	NA	23.3
LAMB1	rs34532909	chr7	107952162	107952162	G	A	exonic	1.68885e-17	2	0.289256796732832	wilcox.test	Only one observation	0.289257	synonymous SNV	LAMB1:NM_002291:exon23:c.C3141T:p.C1047C	.	Benign	snv	0.0227636	NA	NA	NA
LAMB1	rs74579769	chr7	107942497	107942497	G	C	intronic	1.68885e-17	2	0.289256796732832	wilcox.test	Only one observation	0.289257	.	.	.	.	snv	0.0373403	NA	NA	NA
LAMB3	rs2076231	chr1	209615973	209615973	T	C	intronic	3.59868e-15	2	0.0969028061393642	wilcox.test	0.000164949308069091	0.0969028	.	.	.	.	snv	0.77476	NA	NA	NA
LAMB3	vi1.209625646	chr1	209625646	209625646	A	G	splicing	3.59868e-15	2	0.247854234274468	wilcox.test	Only one observation	0.247854	.	.*	NM_000228:exon14:c.1976+2T>C;NM_001127641:exon14:c.1976+2T>C;NM_001017402:exon13:c.1976+2T>C*	.	snv		NA	NA	NA	23.3
LAMB3	rs2076227	chr1	209615741	209615741	G	A	intronic	3.59868e-15	2	0.247854234274468	wilcox.test	Only one observation	0.247854	.	.	.	.	snv	0.288538	NA	NA	NA
LAMC2	rs41314547	chr1	183243364	183243364	A	G	exonic	1.22722e-16	2	0.417579359502957	wilcox.test	0.560856403566541	0.417579	synonymous SNV	LAMC2:NM_005562:exon23:c.A3546G:p.P1182P	.	Conflicting_interpretations_of_pathogenicity	snv	0.00379393	NA	NA	NA
LAMC2	rs144572936	chr1	183223251	183223251	C	T	exonic	1.22722e-16	2	0.621040891586534	wilcox.test	Only one observation	0.621041	synonymous SNV	LAMC2:NM_005562:exon7:c.C880T:p.L294L,LAMC2:NM_018891:exon7:c.C880T:p.L294L	.	Conflicting_interpretations_of_pathogenicity	snv	0.00279553	NA	NA	NA
LAP3	rs4698624	chr4	17597833	17597833	G	C	intronic	2.13626e-16	2	0.272427616236215	wilcox.test	Only one observation	0.272428	.	.	.	.	snv	0.995807	NA	NA	NA
LARP4B	vi10.812389	chr10	812389	812389	G	C	UTR3	1.80151e-06	2	0.914848586579247	wilcox.test	Only one observation	0.914849	.	.*	NM_015155:c.*537C>G;NM_001351277:c.*537C>G*	.	snv	0.000199681	NA	NA	NA
LAX1	rs4950990	chr1	203777210	203777210	G	A	downstream	1.31819e-17	3	0.0116486568759785	kruskall.test	0.369715282727708	0.00297278	.	.	dist=858	.	snv	0.372404	0.0542185204165616	0.0542185204165616	0.457193123368074
LENG8	vi19.54457990	chr19	54457990	54457990	C	T	exonic	7.51469e-11	2	0.225170816504906	wilcox.test	1.05051392832869e-05	0.225171	synonymous SNV	LENG8:NM_052925:exon13:c.C1890T:p.I630I*	.*	.	snv	0.0163738	NA	NA	NA
LGALS3	rs74050920	chr14	55137522	55137522	T	C	intronic	1.14503e-17	2	0.186018519965523	wilcox.test	0.00961071024645054	0.186019	.	.	.	.	snv	0.0758786	NA	NA	NA
LGALS3	vi14.55137993	chr14	55137993	55137995	CTG	-	intronic	1.14503e-17	2	0.389869026165394	wilcox.test	0.0108735254046572	0.389869	.	.*	.*	.	indel	0.117013	NA	NA	NA
LGALS9	rs2304886	chr17	27645285	27645285	C	T	intronic	6.0799e-13	3	0.78122972922701	kruskall.test	0.0949016599693899	0.704864	.	.	.	.	snv		0.749612238156162	0.749612238156162	0.749612238156162
LGMN	rs148659834	chr14	92709697	92709697	G	A	exonic	6.46947e-05	2	0.222865651042394	wilcox.test	Only one observation	0.222866	nonsynonymous SNV	LGMN:NM_005606:exon11:c.C995T:p.T332M,LGMN:NM_001008530:exon12:c.C995T:p.T332M,LGMN:NM_001363696:exon12:c.C995T:p.T332M,LGMN:NM_001363699:exon12:c.C995T:p.T332M	.	.	snv	0.00798722	NA	NA	NA	6.024
LILRA2	rs748077295	chr19	54574907	54574907	T	C	exonic	1.98777e-07	2	0.119855565959248	wilcox.test	0.14541811755947	0.119856	nonsynonymous SNV	LILRA2:NM_001290270:exon3:c.T493C:p.W165R,LILRA2:NM_001130917:exon4:c.T529C:p.W177R,LILRA2:NM_001290271:exon5:c.T529C:p.W177R,LILRA2:NM_006866:exon5:c.T529C:p.W177R	.	.	snv		NA	NA	NA	0.016
LILRA2	rs1438318937	chr19	54575019	54575019	A	G	exonic	1.98777e-07	2	0.412776951345265	wilcox.test	0.329765201300091	0.412777	nonsynonymous SNV	LILRA2:NM_001290270:exon3:c.A605G:p.E202G,LILRA2:NM_001130917:exon4:c.A641G:p.E214G,LILRA2:NM_001290271:exon5:c.A641G:p.E214G,LILRA2:NM_006866:exon5:c.A641G:p.E214G	.	.	snv		NA	NA	NA	15.91
LILRA6	rs1132604	chr19	54240319	54240319	G	A	exonic	3.39379e-09	2	0.279647418256074	wilcox.test	5.68759662979702e-11	0.279647	nonsynonymous SNV	LILRA6:NM_001360167:exon6:c.C1204T:p.H402Y,LILRA6:NM_024318:exon6:c.C1213T:p.H405Y	.	.	snv	0.0980431	NA	NA	NA	0.001
LILRA6	vi19.54238862	chr19	54238862	54238862	G	C	UTR3	3.39379e-09	3	0.0848599433624805	kruskall.test	0.127740790366194	0.153975	.	.*	NM_024318:c.*91C>G*	.	snv	0.26897	0.165783775443944	0.302630075811945	0.302630075811945
LILRB1	vi19.54636939	chr19	54636939	54636939	C	A	UTR3	8.00519e-11	2	0.071323875599746	wilcox.test	1.21135554601509e-07	0.0713239	.	.*	NM_006669:c.*61C>A;NM_001081639:c.*61C>A;NM_001081638:c.*61C>A;NM_001278398:c.*61C>A;NM_001081637:c.*61C>A*	.	snv	0.10603	NA	NA	NA
LILRB1	rs8101605	chr19	54637036	54637036	G	A	UTR3	8.00519e-11	2	0.0749199568771524	wilcox.test	2.2751084110393e-05	0.07492	.	.	NM_006669:c.*158G>A;NM_001081639:c.*158G>A;NM_001081638:c.*158G>A;NM_001278398:c.*158G>A;NM_001081637:c.*158G>A	.	snv	0.126398	NA	NA	NA
LILRB1	vi19.54636880	chr19	54636880	54636880	C	T	UTR3	8.00519e-11	2	0.0999399523538471	wilcox.test	0.0191398255185937	0.09994	.	.*	NM_006669:c.*2C>T;NM_001081639:c.*2C>T;NM_001081638:c.*2C>T;NM_001278398:c.*2C>T;NM_001081637:c.*2C>T*	.	snv	0.123203	NA	NA	NA
LILRB1	rs8101469	chr19	54636927	54636927	G	A	UTR3	8.00519e-11	2	0.143557527639585	wilcox.test	0.0404144652235837	0.143558	.	.	NM_006669:c.*49G>A;NM_001081639:c.*49G>A;NM_001081638:c.*49G>A;NM_001278398:c.*49G>A;NM_001081637:c.*49G>A	.	snv	0.10603	NA	NA	NA
LILRB2	rs62134981	chr19	54274840	54274840	G	A	intronic	0.000468362	2	0.622818363415365	wilcox.test	Only one observation	0.622818	.	.	.	.	snv	0.197284	NA	NA	NA
LILRB3	vi19.54221873	chr19	54221873	54221873	A	G	exonic	2.23127e-09	3	0.275364334813078	kruskall.test	0.394577000067874	0.13676	nonsynonymous SNV	LILRB3:NM_001081450:exon4:c.T613C:p.W205R,LILRB3:NM_001320960:exon4:c.T613C:p.W205R,LILRB3:NM_006864:exon4:c.T613C:p.W205R*	.*	.	snv	0.402955	0.544952356934209	0.544952356934209	0.666666666666667	0.021
LILRB4	rs11540761	chr19	54663551	54663551	G	T	exonic	1.35321e-09	2	0.654981220587356	wilcox.test	0.985603776695494	0.654981	nonsynonymous SNV	LILRB4:NM_001278426:exon2:c.G54T:p.R18S,LILRB4:NM_001278427:exon2:c.G54T:p.R18S,LILRB4:NM_001278428:exon2:c.G54T:p.R18S,LILRB4:NM_001278430:exon2:c.G54T:p.R18S	.	.	snv	0.195487	NA	NA	NA	8.749
LILRB5	vi19.54251126	chr19	54251126	54251126	G	T	exonic	7.76835e-11	2	0.637120870772647	wilcox.test	0.750930788109577	0.637121	nonsynonymous SNV	LILRB5:NM_001304457:exon13:c.C1646A:p.P549Q*	.*	.	snv		NA	NA	NA
LILRB5	vi19.54251127	chr19	54251127	54251127	G	C	exonic	7.76835e-11	2	0.637120870772647	wilcox.test	0.750930788109577	0.637121	nonsynonymous SNV	LILRB5:NM_001304457:exon13:c.C1645G:p.P549A*	.*	.	snv		NA	NA	NA
LIMD2	rs368878805	chr17	63699311	63699311	G	A	UTR5	2.04087e-11	2	0.140061205955472	wilcox.test	Only one observation	0.140061	.	.	NM_030576:c.-13C>T	.	snv	0.000399361	NA	NA	NA
LINC00294	vi11.33079125	chr11	33079125	33079125	-	A	ncRNA_exonic	4.51368e-14	2	0.476007367010274	wilcox.test	0.507921506322569	0.476007	.	.*	.*	.	indel	0.0233626	NA	NA	NA
LINC01089	rs984533657	chr12	121796000	121796000	G	A	ncRNA_exonic	2.52568e-11	2	0.342894167287572	wilcox.test	Only one observation	0.342894	.	.	.	.	snv		NA	NA	NA
LLGL2	vi17.75573633	chr17	75573633	75573633	T	A	splicing	4.06927e-18	2	0.590968551900671	wilcox.test	Only one observation	0.590969	.	.*	NM_001031803:exon21:c.2876+2T>A;NM_004524:exon21:c.2876+2T>A*	.	snv		NA	NA	NA	21.8
LLGL2	rs143338056	chr17	75563152	75563152	G	A	exonic	4.06927e-18	2	0.590968551900671	wilcox.test	Only one observation	0.590969	nonsynonymous SNV	LLGL2:NM_001015002:exon7:c.G667A:p.V223M,LLGL2:NM_001031803:exon7:c.G667A:p.V223M,LLGL2:NM_004524:exon7:c.G667A:p.V223M	.	.	snv	0.00139776	NA	NA	NA	20.7
LLGL2	vi17.75573642	chr17	75573642	75573642	-	CAGCCC	intronic	4.06927e-18	2	0.590968551900671	wilcox.test	Only one observation	0.590969	.	.*	.*	.	indel		NA	NA	NA
LMO2	rs17768216	chr11	33859292	33859292	C	T	UTR3	3.33472e-17	2	0.74234381653749	wilcox.test	0.0557099041297751	0.742344	.	.	NM_005574:c.*64G>A;NM_001142316:c.*64G>A;NM_001142315:c.*64G>A	.	snv	0.00958466	NA	NA	NA
LOC101927751	vi15.100896056	chr15	100896056	100896056	-	CGGAGCAA	ncRNA_exonic	1.80709e-08	2	0.948789961275469	wilcox.test	Only one observation	0.94879	.	.*	.*	.	indel		NA	NA	NA
LOC101927751	vi15.100914804	chr15	100914804	100914804	G	C	ncRNA_exonic	1.80709e-08	3	0.38028171650969	kruskall.test	0.81384714046441	0.879333	.	.*	.*	.	snv	0.128994	0.827083722609079	0.293171082853928	0.293171082853928
LOC101927751	vi15.100896051	chr15	100896051	100896051	-	TGGTTAAAGAAGCTG	ncRNA_exonic	1.80709e-08	2	0.948789961275469	wilcox.test	Only one observation	0.94879	.	.*	.*	.	indel		NA	NA	NA
LOC102723704	rs537023630	chr4	102794667	102794667	A	G	ncRNA_intronic	4.69009e-11	2	0.179326308815852	wilcox.test	Only one observation	0.179326	.	.	.	.	snv		NA	NA	NA
LOC102723729	rs13265966	chr8	41544518	41544518	T	C	ncRNA_intronic	2.39075e-07	2	0.573519170539928	wilcox.test	0.44343681865909	0.573519	.	.	.	.	snv	0.1877	NA	NA	NA
LOC374443	vi12.9656601	chr12	9656601	9656601	G	A	ncRNA_exonic	1.08075e-11	2	0.786500588993061	wilcox.test	0.627109260378368	0.786501	.	.*	.*	.	snv	0.517372	NA	NA	NA
LOC729737	rs771537983	chr1	138565	138565	G	A	ncRNA_exonic	6.42166e-17	2	0.392070925120653	wilcox.test	Only one observation	0.392071	.	.	.	.	snv		NA	NA	NA
LPGAT1	rs147356466	chr1	211748360	211748360	T	C	UTR3	1.56101e-17	2	0.370808568637614	wilcox.test	Only one observation	0.370809	.	.	NM_001320808:c.*1539A>G;NM_014873:c.*1539A>G	.	snv	0.00479233	NA	NA	NA
LPXN	vi11.58528276	chr11	58528276	58528277	CA	-	intronic	6.76955e-11	3	0.256075952868757	kruskall.test	0.37822985615845	0.140862	.	.*	.*	.	indel	0.508586	0.343505573556041	0.680925156810095	0.6
LRRC40	rs145682711	chr1	70159388	70159388	G	A	exonic	0.0219724	2	0.653368919644372	wilcox.test	Only one observation	0.653369	nonsynonymous SNV	LRRC40:NM_017768:exon10:c.C1162T:p.P388S	.	Likely_benign	snv	0.000798722	NA	NA	NA	22.9
LSG1	vi3.194646257	chr3	194646257	194646257	-	GTTCTTCCGATGTTG	intronic	5.27624e-06	2	1	wilcox.test	Only one observation	1	.	.*	.*	.	indel		NA	NA	NA
LSG1	vi3.194646243	chr3	194646243	194646243	-	ATCCATAAG	exonic	5.27624e-06	2	1	wilcox.test	Only one observation	1	nonframeshift insertion	LSG1:NM_018385:exon12:c.1543_1544insCTTATGGAT:p.G514_Y515insSYG*	.*	.	indel		NA	NA	NA
LSG1	vi3.194646248	chr3	194646248	194646252	GGAGA	-	intronic	5.27624e-06	2	1	wilcox.test	Only one observation	1	.	.*	.*	.	indel		NA	NA	NA
LSM14B	vi20.62135235	chr20	62135235	62135235	T	G	UTR3	3.39707e-17	2	0.368166403468562	wilcox.test	Only one observation	0.368166	.	.*	NM_144703:c.*1087T>G*	.	snv		NA	NA	NA
LTBP3	rs140268486	chr11	65543445	65543445	C	T	exonic	2.02272e-17	2	0.403235664706836	wilcox.test	Only one observation	0.403236	nonsynonymous SNV	LTBP3:NM_001130144:exon17:c.G2458A:p.D820N,LTBP3:NM_001164266:exon17:c.G2107A:p.D703N,LTBP3:NM_021070:exon17:c.G2458A:p.D820N	.	.	snv		NA	NA	NA	23.8
LUC7L3	rs202178295	chr17	50751035	50751035	C	T	UTR3	5.89525e-15	2	0.118470332177285	wilcox.test	Only one observation	0.11847	.	.	NM_016424:c.*374C>T;NM_001330330:c.*98C>T	.	snv		NA	NA	NA
LUCAT1	vi5.91302897	chr5	91302897	91302897	-	TTTA	downstream	1.31681e-05	3	0.483465055946915	kruskall.test	0.410228224917871	0.253032	.	.*	dist=89*	.	indel	0.820487	0.908060512977767	0.705214836784352	0.908060512977767
LYSMD4	rs11852387	chr15	99729408	99729408	C	T	exonic	3.04762e-08	2	0.880502211803437	wilcox.test	0.75149316256998	0.880502	synonymous SNV	LYSMD4:NM_001284420:exon2:c.G423A:p.P141P,LYSMD4:NM_001284417:exon3:c.G606A:p.P202P,LYSMD4:NM_001284418:exon3:c.G606A:p.P202P,LYSMD4:NM_001284421:exon4:c.G228A:p.P76P,LYSMD4:NM_001284419:exon5:c.G594A:p.P198P,LYSMD4:NM_001284422:exon5:c.G228A:p.P76P,LYSMD4:NM_152449:exon6:c.G609A:p.P203P	.	.	snv	0.0894569	NA	NA	NA
MAEA	rs561841331	chr4	1340077	1340077	G	A	UTR3	6.00294e-10	2	0.164519434447949	wilcox.test	Only one observation	0.164519	.	.	NM_001017405:c.*908G>A;NM_001297431:c.*908G>A;NM_001297430:c.*908G>A;NM_005882:c.*908G>A;NM_001297432:c.*908G>A;NM_001297433:c.*908G>A	.	snv	0.000199681	NA	NA	NA
MAGT1	viX.77828417	chrX	77828417	77828417	T	C	UTR3	1.89609e-06	2	0.5636665370289	wilcox.test	Only one observation	0.563667	.	.*	NM_001367916:c.*803A>G;NM_032121:c.*803A>G*	.	snv		NA	NA	NA
MAN2A2	rs28446956	chr15	90905396	90905396	C	T	exonic	6.47436e-06	2	0.648015097578248	wilcox.test	0.457577602587685	0.648015	nonsynonymous SNV	MAN2A2:NM_006122:exon3:c.C278T:p.T93M,MAN2A2:NM_001320977:exon4:c.C278T:p.T93M	.	.	snv	0.0676917	NA	NA	NA	13.11
MAN2A2	rs74039155	chr15	90920742	90920742	T	G	UTR3	6.47436e-06	2	0.881001400725453	wilcox.test	Only one observation	0.881001	.	.	NM_001320977:c.*955T>G;NM_006122:c.*955T>G	.	snv	0.0189696	NA	NA	NA
MANBA	rs75826658	chr4	102632215	102632215	C	T	exonic	1.39415e-09	2	0.455890627060906	wilcox.test	0.882900134915138	0.455891	nonsynonymous SNV	MANBA:NM_005908:exon17:c.G2482A:p.V828I	.	Benign/Likely_benign	snv	0.00638978	NA	NA	NA	28.8
MAP7	rs1019338530	chr6	136343189	136343189	A	T	UTR3	2.3083e-06	2	0.507367924743612	wilcox.test	Only one observation	0.507368	.	.	NM_001198619:c.*1039T>A;NM_001198618:c.*1039T>A;NM_001198614:c.*1039T>A;NM_001198615:c.*1039T>A;NM_003980:c.*1039T>A;NM_001198616:c.*1039T>A;NM_001198609:c.*1039T>A;NM_001198608:c.*1039T>A;NM_001198617:c.*1039T>A;NM_001198611:c.*1039T>A	.	snv		NA	NA	NA
MAPK8IP3	rs202005400	chr16	1762883	1762883	G	A	exonic	6.33549e-13	2	0.493732193521214	wilcox.test	Only one observation	0.493732	nonsynonymous SNV	MAPK8IP3:NM_001040439:exon15:c.G1754A:p.R585H,MAPK8IP3:NM_001318852:exon16:c.G1775A:p.R592H,MAPK8IP3:NM_015133:exon16:c.G1772A:p.R591H	.	.	snv		NA	NA	NA	33
MARS	vi12.57515731	chr12	57515731	57515731	C	T	intronic	2.1795e-10	2	0.573416399930422	wilcox.test	0.775421705804288	0.573416	.	.*	.*	.	snv	0.0197684	NA	NA	NA
MBD1	rs1327319698	chr18	50270107	50270107	C	T	UTR3	8.0253e-06	2	0.814026571896881	wilcox.test	Only one observation	0.814027	.	.	NM_001204138:c.*1394G>A;NM_001204140:c.*1394G>A;NM_001204137:c.*1394G>A	.	snv		NA	NA	NA
MBD1	vi18.50273600	chr18	50273600	50273600	C	T	exonic	8.0253e-06	2	0.814026571896881	wilcox.test	Only one observation	0.814027	synonymous SNV	MBD1:NM_001323954:exon10:c.G1173A:p.P391P,MBD1:NM_001204141:exon11:c.G1260A:p.P420P,MBD1:NM_001204143:exon11:c.G1242A:p.P414P,MBD1:NM_001204151:exon11:c.G1341A:p.P447P,MBD1:NM_001323952:exon11:c.G1167A:p.P389P,MBD1:NM_001323953:exon11:c.G834A:p.P278P,MBD1:NM_002384:exon11:c.G1242A:p.P414P,MBD1:NM_015844:exon11:c.G1242A:p.P414P,MBD1:NM_015845:exon11:c.G1341A:p.P447P,MBD1:NM_015847:exon11:c.G1263A:…	.*	Likely_benign	snv	0.000798722	NA	NA	NA
MCL1	vi1.150575007	chr1	150575007	150575008	CA	-	UTR3	5.77006e-09	2	0.573414235346621	wilcox.test	8.76317835135383e-08	0.573414	.	.*	NM_182763:c.*2357_*2356delTG;NM_001197320:c.*2368_*2367delTG;NM_021960:c.*2368_*2367delTG*	.	indel	0.00698882	NA	NA	NA
MCL1	rs34645101	chr1	150578448	150578448	T	C	exonic	5.77006e-09	2	0.573414235346621	wilcox.test	8.76317835135383e-08	0.573414	synonymous SNV	MCL1:NM_021960:exon2:c.A732G:p.K244K,MCL1:NM_001197320:exon3:c.A273G:p.K91K	.	Benign	snv	0.0071885	NA	NA	NA
MCL1	rs34355066	chr1	150577050	150577050	C	A	UTR3	5.77006e-09	2	0.573414235346621	wilcox.test	8.76317835135383e-08	0.573414	.	.	NM_182763:c.*314G>T;NM_001197320:c.*325G>T;NM_021960:c.*325G>T	.	snv	0.00698882	NA	NA	NA
MCMBP	rs34665025	chr10	119830795	119830795	T	C	UTR3	2.05573e-15	2	0.86161827262598	wilcox.test	0.211999495462942	0.861618	.	.	NM_001256378:c.*679A>G;NM_001256379:c.*679A>G;NM_024834:c.*679A>G	.	snv	0.0261581	NA	NA	NA
MCMBP	vi10.119830401	chr10	119830401	119830401	C	T	UTR3	2.05573e-15	3	0.622839787713018	kruskall.test	0.0210022120608694	0.560257	.	.*	NM_001256378:c.*1073G>A;NM_001256379:c.*1073G>A;NM_024834:c.*1073G>A*	.	snv	0.115016	0.793122247728652	0.793122247728652	0.793122247728652
MCMBP	vi10.119830541	chr10	119830541	119830541	G	C	UTR3	2.05573e-15	2	0.817516874488386	wilcox.test	0.0433268525181089	0.817517	.	.*	NM_001256378:c.*933C>G;NM_001256379:c.*933C>G;NM_024834:c.*933C>G*	.	snv	0.115216	NA	NA	NA
MDM2	rs11556781	chr12	68843749	68843749	A	G	UTR3	2.56441e-05	2	0.00665947891450896	wilcox.test	3.58374922179952e-06	0.00665948	.	.	NM_001145339:c.*3900A>G;NM_002392:c.*3900A>G;NM_001367990:c.*3900A>G;NM_001278462:c.*3900A>G;NM_001145340:c.*3900A>G;NM_001145337:c.*3900A>G	.	snv		NA	NA	NA
MEA1	vi6.43012971	chr6	43012971	43012973	CCT	-	exonic	1.00998e-06	2	0.257042128437086	wilcox.test	Only one observation	0.257042	nonframeshift deletion	MEA1:NM_001318942:exon3:c.320_322del:p.E107del,MEA1:NM_001318943:exon3:c.320_322del:p.E107del,MEA1:NM_001363578:exon3:c.368_370del:p.E123del,MEA1:NM_014623:exon3:c.359_361del:p.E120del*	.*	.	indel	0.00299521	NA	NA	NA
MED22	rs622415	chr9	133341343	133341343	C	T	UTR3	0.56198	2	0.25241696971647	t.test	0.25241696971647	0.114154	.	.	NM_133640:c.*162G>A;NM_181491:c.*2772G>A	.	snv		NA	NA	NA
MEF2A	rs72760574	chr15	99713297	99713297	G	A	UTR3	5.71729e-05	2	0.222865651042394	wilcox.test	Only one observation	0.222866	.	.	NM_001352617:c.*526G>A;NM_001130926:c.*526G>A;NM_005587:c.*526G>A;NM_001352618:c.*526G>A;NM_001130927:c.*526G>A;NM_001365208:c.*526G>A;NM_001365209:c.*526G>A;NM_001365207:c.*526G>A;NM_001365206:c.*526G>A;NM_001365204:c.*526G>A;NM_001365203:c.*526G>A;NM_001171894:c.*526G>A;NM_001365202:c.*526G>A;NM_001365201:c.*526G>A;NM_001365205:c.*526G>A;NM_001319206:c.*526G>A;NM_001352614:c.*526G>A;NM_00135261…	.	snv	0.00339457	NA	NA	NA
MEF2A	vi15.99713346	chr15	99713346	99713346	G	-	UTR3	5.71729e-05	2	1	wilcox.test	0.860588743460667	1	.	.*	NM_001352617:c.*575delG;NM_001130926:c.*575delG;NM_005587:c.*575delG;NM_001352618:c.*575delG;NM_001130927:c.*575delG;NM_001365208:c.*575delG;NM_001365209:c.*575delG;NM_001365207:c.*575delG;NM_001365206:c.*575delG;NM_001365204:c.*575delG;NM_001365203:c.*575delG;NM_001171894:c.*575delG;NM_001365202:c.*575delG;NM_001365201:c.*575delG;NM_001365205:c.*575delG;NM_001319206:c.*575delG;NM_001352614:c.*57…	.	indel	0.0656949	NA	NA	NA
MEFV	vi16.3243310	chr16	3243310	3243310	A	G	exonic	1.38479e-05	2	0.428791192193463	wilcox.test	Only one observation	0.428791	nonsynonymous SNV	MEFV:NM_000243:exon10:c.T2177C:p.V726A*	.*	Conflicting_interpretations_of_pathogenicity	snv	0.000199681	NA	NA	NA	0.001
MEFV	vi16.3242666	chr16	3242666	3242666	T	C	UTR3	1.38479e-05	3	0.0682770127362039	kruskall.test	0.00206532650647457	0.0214654	.	.*	NM_000243:c.*475A>G;NM_001198536:c.*1025A>G*	Likely_benign	snv	0.651358	0.460472677206604	0.113497847222989	1
MEFV	vi16.3242667	chr16	3242667	3242667	G	C	UTR3	1.38479e-05	3	0.0682770127362039	kruskall.test	0.00206532650647457	0.0214654	.	.*	NM_000243:c.*474C>G;NM_001198536:c.*1024C>G*	Likely_benign	snv	0.651158	0.460472677206604	0.113497847222989	1
MFAP4	rs544773869	chr17	19384200	19384200	C	T	UTR3	1.61264e-09	2	0.507190429273874	wilcox.test	Only one observation	0.50719	.	.	NM_002404:c.*262G>A;NM_001198695:c.*262G>A	.	snv		NA	NA	NA
MIAT	rs35955962	chr22	26669261	26669261	G	A	ncRNA_exonic	4.91343e-10	3	0.671121807704408	kruskall.test	0.947206009908111	0.947847	.	.	.	.	snv	0.086861	1	1	1
MIAT	rs540008407	chr22	26670414	26670414	C	T	ncRNA_exonic	4.91343e-10	2	0.230965139081331	wilcox.test	Only one observation	0.230965	.	.	.	.	snv		NA	NA	NA
MIAT	rs9625066	chr22	26672739	26672739	C	A	ncRNA_exonic	4.91343e-10	3	0.177272764681968	kruskall.test	0.152417490469104	0.0991594	.	.	.	.	snv	0.27516	0.195760179463582	0.986131146025409	0.727272727272727
MIAT	rs4822767	chr22	26669718	26669718	G	A	ncRNA_exonic	4.91343e-10	3	0.00604882097327623	kruskall.test	0.00503952761304475	0.00142177	.	.	.	.	snv	0.911342	0.17741780451162	0.0110385889636323	0.858823529411765
MICA	rs113015830	chr6	31415259	31415259	T	A	UTR3	8.24184e-10	2	0.192063811205811	wilcox.test	Only one observation	0.192064	.	.	NM_001289154:c.*277T>A;NM_001289152:c.*277T>A;NM_001289153:c.*277T>A;NM_001177519:c.*277T>A;NM_000247:c.*120T>A	.	snv	0.00439297	NA	NA	NA
MICAL1	vi6.109446428	chr6	109446428	109446428	-	GTGGTCTGGTCAGTGACCTGCCCAGG	intronic	1.74096e-06	3	0.0588127082029203	kruskall.test	0.0477646547227777	0.0310433	.	.*	.*	.	indel	0.561901	0.108409058655693	0.329037306262223	0.547619047619048
MICAL2	rs754418691	chr11	12262676	12262676	G	A	UTR3	7.76802e-08	2	0.847367105663544	wilcox.test	Only one observation	0.847367	.	.	NM_001346298:c.*156G>A;NM_001346299:c.*156G>A;NM_001282665:c.*156G>A;NM_001282667:c.*2504G>A;NM_001282666:c.*2504G>A	.	snv		NA	NA	NA
MICALL2	rs118132501	chr7	1440649	1440649	C	T	exonic	5.94583e-16	2	0.831652044285412	wilcox.test	0.01153349101538	0.831652	nonsynonymous SNV	MICALL2:NM_182924:exon8:c.G1747A:p.G583R	.	.	snv	0.00958466	NA	NA	NA	8.65
MID1IP1	rs143008624	chrX	38805491	38805491	G	A	exonic	1.81369e-17	2	0.430774094300773	wilcox.test	Only one observation	0.430774	nonsynonymous SNV	MID1IP1:NM_001098791:exon2:c.G545A:p.G182D,MID1IP1:NM_001098790:exon3:c.G545A:p.G182D,MID1IP1:NM_021242:exon3:c.G545A:p.G182D	.	Benign	snv	0.00211921	NA	NA	NA	25.3
MIPEPP3	vi13.21375348	chr13	21375348	21375348	-	GT	ncRNA_intronic	1.80633e-06	2	0.380601338524962	wilcox.test	Only one observation	0.380601	.	.*	.*	.	indel		NA	NA	NA
MIR650	rs377263383	chr22	22823087	22823087	A	C	downstream	6.64411e-08	2	0.912833363095083	wilcox.test	Only one observation	0.912833	.	.	dist=216	.	snv		NA	NA	NA	0.129
MIR650	vi22.22823131	chr22	22823131	22823131	A	C	downstream	6.64411e-08	2	0.912833363095083	wilcox.test	Only one observation	0.912833	.	.*	dist=260*	.	snv		NA	NA	NA	13.87
MIR650	vi22.22823152	chr22	22823152	22823152	A	G	downstream	6.64411e-08	2	0.912833363095083	wilcox.test	Only one observation	0.912833	.	.*	dist=281*	.	snv		NA	NA	NA	10.99
MIR650	vi22.22823181	chr22	22823181	22823181	C	G	downstream	6.64411e-08	2	0.912833363095083	wilcox.test	Only one observation	0.912833	.	.*	dist=310*	.	snv		NA	NA	NA
MIR650	vi22.22823090	chr22	22823090	22823090	A	T	downstream	6.64411e-08	2	0.912833363095083	wilcox.test	Only one observation	0.912833	.	.*	dist=219*	.	snv		NA	NA	NA	15.61
MIR650	vi22.22823137	chr22	22823137	22823137	A	T	downstream	6.64411e-08	2	0.912833363095083	wilcox.test	Only one observation	0.912833	.	.*	dist=266*	.	snv		NA	NA	NA	0.001
MIR650	vi22.22823114	chr22	22823114	22823114	A	C	downstream	6.64411e-08	2	0.912833363095083	wilcox.test	Only one observation	0.912833	.	.*	dist=243*	.	snv		NA	NA	NA	0.001
MKNK2	rs56307191	chr19	2046434	2046434	G	A	exonic	1.88105e-09	2	0.914297791293705	wilcox.test	Only one observation	0.914298	synonymous SNV	MKNK2:NM_017572:exon4:c.C174T:p.D58D,MKNK2:NM_199054:exon4:c.C174T:p.D58D	.	.	snv	0.00359425	NA	NA	NA
MLKL	rs7184423	chr16	74675839	74675839	C	A	intronic	3.31796e-18	3	0.557517004287759	kruskall.test	0.0268942087327172	0.287534	.	.	.	.	snv	0.364217	0.458278050031893	0.458278050031893	NaN
MME	rs61761960	chr3	155183096	155183096	G	A	UTR3	1.40411e-07	2	0.587247274423101	wilcox.test	Only one observation	0.587247	.	.	NM_001354642:c.*2637G>A;NM_000902:c.*2637G>A;NM_007287:c.*2637G>A;NM_007289:c.*2637G>A;NM_001354643:c.*2637G>A;NM_007288:c.*2637G>A	.	snv		NA	NA	NA
MMP10	vi11.102779693	chr11	102779693	102779693	C	T	exonic	3.56468e-15	2	0.0862638460260886	wilcox.test	0.419556991235511	0.0862638	nonsynonymous SNV	MMP10:NM_002425:exon2:c.G158A:p.R53K*	.*	.	snv	0.0453275	NA	NA	NA	11.07
MMP10	rs470171	chr11	102770721	102770721	G	C	UTR3	3.56468e-15	3	0.54590405936337	kruskall.test	0.507725779102402	0.499526	.	.	NM_002425:c.*72C>G	.	snv	0.247404	0.722803078630413	0.569822719198605	0.569822719198605
MMP9	vi20.46014472	chr20	46014472	46014472	G	A	exonic	7.03104e-19	3	0.555838449426945	kruskall.test	0.55264442219146	0.427881	nonsynonymous SNV	MMP9:NM_004994:exon12:c.G2003A:p.R668Q*	.*	Benign	snv	0.190895	0.562537702422231	0.562537702422231	0.562537702422231	10.94
MMP9	rs13925	chr20	46016326	46016326	G	A	exonic	7.03104e-19	3	0.332636684325116	kruskall.test	0.0902995492638082	0.173472	synonymous SNV	MMP9:NM_004994:exon13:c.G2082A:p.V694V	.	Benign	snv	0.165136	0.539250172309314	0.539250172309314	0.623671623983585
MOB1A	rs35241844	chr2	74153872	74153872	T	C	UTR3	1.58033e-07	2	0.359017219997184	wilcox.test	0.018836729101377	0.359017	.	.	NM_001317110:c.*2696A>G;NM_018221:c.*2696A>G;NM_001317112:c.*2766A>G;NM_001317111:c.*2696A>G	.	snv	0.0127796	NA	NA	NA
MOGS	rs142032474	chr2	74461951	74461951	C	T	exonic	6.44836e-13	2	0.572290735810038	wilcox.test	0.941295406711677	0.572291	nonsynonymous SNV	MOGS:NM_006302:exon4:c.G1838A:p.R613Q,MOGS:NM_001146158:exon5:c.G1520A:p.R507Q	.	Conflicting_interpretations_of_pathogenicity	snv	0.00339457	NA	NA	NA	0.003
MPEG1	vi11.59209755	chr11	59209755	59209756	GT	-	UTR3	5.28045e-18	2	0.746779382392161	wilcox.test	Only one observation	0.746779	.	.*	NM_001039396:c.*960_*959delAC*	.	indel		NA	NA	NA
MPHOSPH6	vi16.82148624	chr16	82148624	82148624	A	C	UTR3	7.83941e-18	3	0.491672937636044	kruskall.test	0.015689168851362	0.483496	.	.*	NM_005792:c.*107T>G*	.	snv	0.119209	0.69263278404196	0.69263278404196	0.69263278404196
MPZL1	rs142735758	chr1	167789426	167789426	G	A	UTR3	6.68256e-17	2	0.252139307927355	wilcox.test	0.01070651923439	0.252139	.	.	NM_003953:c.*1505G>A;NM_001146191:c.*1505G>A;NM_024569:c.*1582G>A	.	snv	0.00678914	NA	NA	NA
MRPL39	rs116425917	chr21	25606567	25606567	C	T	exonic	7.81338e-17	2	0.931809519044535	wilcox.test	Only one observation	0.93181	synonymous SNV	MRPL39:NM_017446:exon2:c.G162A:p.R54R,MRPL39:NM_080794:exon2:c.G162A:p.R54R	.	.	snv	0.000199681	NA	NA	NA
MRPL49	rs145835467	chr11	65122358	65122358	C	T	exonic	2.16625e-10	2	0.182402149359759	wilcox.test	Only one observation	0.182402	synonymous SNV	MRPL49:NM_004927:exon1:c.C12T:p.T4T	.	.	snv		NA	NA	NA
MRPS18B	rs774164487	chr6	30625888	30625888	C	T	UTR3	1.53599e-15	2	0.948819451787494	wilcox.test	Only one observation	0.948819	.	.	NM_014046:c.*91C>T	.	snv		NA	NA	NA
MRPS34	rs144283119	chr16	1772293	1772293	C	T	exonic	8.29749e-07	2	0.880966039567944	wilcox.test	Only one observation	0.880966	synonymous SNV	MRPS34:NM_001300900:exon3:c.G606A:p.R202R,MRPS34:NM_023936:exon3:c.G585A:p.R195R	.	.	snv	0.000199681	NA	NA	NA
MS4A14	rs3825020	chr11	60416718	60416718	G	A	exonic	5.23653e-12	3	0.165365194226794	kruskall.test	0.938296054816484	0.161234	nonsynonymous SNV	MS4A14:NM_001079692:exon4:c.G1699A:p.G567R,MS4A14:NM_001261827:exon5:c.G1798A:p.G600R,MS4A14:NM_032597:exon5:c.G1750A:p.G584R,MS4A14:NM_001261828:exon6:c.G1849A:p.G617R	.	.	snv	0.498203	0.172491613194328	0.753721080885079	0.579714346156849	2.54
MS4A7	rs4938939	chr11	60393365	60393365	G	A	intronic	1.88098e-12	3	0.949060765015112	kruskall.test	0.137835196369661	0.752304	.	.	.	.	snv	0.305711	1	1	1
MSRB1	rs577983930	chr16	1938424	1938424	T	C	UTR3	0.000372043	2	0.325242340972068	wilcox.test	Only one observation	0.325242	.	.	NM_016332:c.*688A>G	.	snv		NA	NA	NA
MTA1	vi14.105438842	chr14	105438842	105438842	A	C	intronic	5.17234e-07	2	0.00779316111900578	wilcox.test	0.0140759391988776	0.00779316	.	.*	.*	.	snv		NA	NA	NA
MTA1	vi14.105438843	chr14	105438843	105438843	T	C	intronic	5.17234e-07	2	0.00779316111900578	wilcox.test	0.0140759391988776	0.00779316	.	.*	.*	.	snv		NA	NA	NA
MTG1	rs76722721	chr10	133401714	133401714	G	A	intronic	5.72608e-09	2	0.00990251851009432	wilcox.test	2.70775248144433e-11	0.00990252	.	.	.	.	snv	0.0295527	NA	NA	NA
MTG1	rs144012069	chr10	133402163	133402163	C	T	exonic	5.72608e-09	2	0.0427113214400112	wilcox.test	3.06416692027496e-11	0.0427113	synonymous SNV	MTG1:NM_138384:exon8:c.C588T:p.P196P	.	Benign	snv	0.00599042	NA	NA	NA
MX1	vi21.41447278	chr21	41447278	41447278	G	A	intronic	6.05521e-06	3	0.456610154934434	kruskall.test	0.385918200283149	0.234841	.	.*	.*	.	snv	0.227436	0.845523435476484	0.803654374359391	1
MYC	vi8.127738281	chr8	127738281	127738281	T	C	exonic	2.1759e-09	2	0.232384661800522	wilcox.test	Only one observation	0.232385	nonsynonymous SNV	MYC:NM_001354870:exon2:c.T61C:p.F21L,MYC:NM_002467:exon2:c.T64C:p.F22L*	.*	Benign	snv	0.000798722	NA	NA	NA	6.314
MYO1D	vi17.32494284	chr17	32494284	32494284	C	A	UTR3	0.000344681	2	0.982938560579395	wilcox.test	Only one observation	0.982939	.	.*	NM_015194:c.*475G>T*	.	snv	0.00858626	NA	NA	NA
MYO1E	vi15.59173918	chr15	59173918	59173918	A	T	intronic	5.26063e-07	2	0.982937790028608	wilcox.test	Only one observation	0.982938	.	.*	.*	.	snv		NA	NA	NA
MYO1F	rs4804311	chr19	8550705	8550705	A	G	intronic	6.83178e-05	2	0.963588333843883	wilcox.test	0.935990743154912	0.963588	.	.	.	.	snv	0.0377396	NA	NA	NA
MYO1F	rs35778736	chr19	8553226	8553226	G	A	exonic	6.83178e-05	2	0.275428705816958	wilcox.test	Only one observation	0.275429	synonymous SNV	MYO1F:NM_001348355:exon6:c.C417T:p.H139H,MYO1F:NM_012335:exon6:c.C417T:p.H139H	.	Likely_benign	snv	0.0195687	NA	NA	NA
MYO1G	rs10253506	chr7	44968907	44968907	T	C	intronic	8.94518e-08	3	0.562055752335821	kruskall.test	0.0803893884886439	0.303324	.	.	.	.	snv	0.89996	0.811188811188811	0.811188811188811	0.811188811188811
MZB1	rs9327847	chr5	139388862	139388862	T	C	intronic	3.08951e-17	2	0.261569538274481	wilcox.test	0.396956488477785	0.26157	.	.	.	.	snv	0.969449	NA	NA	NA
MZB1	rs9327846	chr5	139388768	139388768	A	G	intronic	3.08951e-17	2	0.014744422711338	wilcox.test	0.594922599708323	0.0147444	.	.	.	.	snv	0.998802	NA	NA	NA
NAE1	rs779920705	chr16	66802930	66802930	G	A	UTR3	2.7215e-06	2	0.4935857447349	wilcox.test	Only one observation	0.493586	.	.	NM_001018160:c.*79C>T;NM_003905:c.*79C>T;NM_001286500:c.*79C>T;NM_001018159:c.*79C>T	.	snv		NA	NA	NA
NAPA	vi19.47503422	chr19	47503422	47503422	C	G	splicing	8.90464e-09	2	0.222849977180787	wilcox.test	Only one observation	0.22285	.	.*	NM_003827:exon2:c.178+1G>C*	.	snv		NA	NA	NA	27.1
NBAS	rs146449593	chr2	15292651	15292651	C	T	exonic	5.5654e-09	2	0.253547901647123	wilcox.test	0.400726166102112	0.253548	nonsynonymous SNV	NBAS:NM_015909:exon41:c.G4913A:p.R1638H	.	Benign/Likely_benign	snv	0.00179712	NA	NA	NA	25.7
NDC80	rs9051	chr18	2616458	2616458	G	C	exonic	1.55638e-08	3	0.838994364644274	kruskall.test	0.519068864280687	0.582285	nonsynonymous SNV	NDC80:NM_006101:exon17:c.G1813C:p.A605P	.	.	snv	0.183506	1	1	1	13.17
NDOR1	rs773190262	chr9	137219052	137219052	G	A	UTR3	3.41388e-07	2	0.36682286860267	wilcox.test	Only one observation	0.366823	.	.	NM_014434:c.*2636G>A;NM_001144026:c.*2636G>A;NM_001144027:c.*2740G>A;NM_001144028:c.*2636G>A	.	snv		NA	NA	NA
NDUFAB1	rs141475669	chr16	23596189	23596189	G	A	exonic	4.4185e-09	2	0.89106769100994	wilcox.test	0.832764747491236	0.891068	synonymous SNV	NDUFAB1:NM_005003:exon1:c.C102T:p.T34T	.	.	snv	0.00559105	NA	NA	NA
NECAP1	vi12.8096534	chr12	8096534	8096534	A	T	UTR3	5.42273e-08	2	0.335884254909055	wilcox.test	Only one observation	0.335884	.	.*	NM_015509:c.*444A>T*	.	snv		NA	NA	NA
NEIL1	rs77463819	chr15	75356985	75356985	G	A	UTR3	1.8398e-06	2	0.607285765812561	wilcox.test	0.554648781196801	0.607286	.	.	NM_024608:c.*1951G>A;NM_001352520:c.*1951G>A	.	snv	0.118011	NA	NA	NA
NLRC5	rs35756276	chr16	57080759	57080759	G	A	intronic	4.13034e-12	2	0.990023415784593	wilcox.test	0.0851925490013731	0.990023	.	.	.	.	snv	0.0670927	NA	NA	NA
NOC2L	rs74047418	chr1	945122	945122	C	T	exonic	1.31949e-07	2	0.792769940746571	wilcox.test	Only one observation	0.79277	nonsynonymous SNV	NOC2L:NM_015658:exon18:c.G2078A:p.R693Q	.	.	snv	0.00119808	NA	NA	NA	3.375
NPEPPS	vi17.47622565	chr17	47622565	47622565	-	A	UTR3	2.5224e-10	2	0.219658487184181	wilcox.test	0.288907757102085	0.219658	.	.*	NM_001330257:c.*645_*646insA;NM_006310:c.*645_*646insA*	.	indel		NA	NA	NA
NPL	rs10911142	chr1	182818816	182818816	C	T	exonic	2.67021e-08	3	0.236241121350012	kruskall.test	0.0824015450679155	0.157469	synonymous SNV	NPL:NM_001200050:exon8:c.C553T:p.L185L,NPL:NM_001200052:exon10:c.C610T:p.L204L,NPL:NM_001200056:exon10:c.C610T:p.L204L,NPL:NM_030769:exon10:c.C610T:p.L204L	.	.	snv	0.0926518	0.292855607928946	0.910409733766673	0.414750720125149
NPL	rs115966362	chr1	182829479	182829479	A	G	UTR3	2.67021e-08	2	0.437488327188155	wilcox.test	0.525671884804506	0.437488	.	.	NM_030769:c.*571A>G;NM_001200052:c.*756A>G;NM_001200050:c.*571A>G	.	snv	0.0179712	NA	NA	NA
NPL	rs1128759	chr1	182816730	182816730	C	T	exonic	2.67021e-08	3	0.275897392722914	kruskall.test	0.38685001104721	0.42603	synonymous SNV	NPL:NM_001200050:exon6:c.C324T:p.F108F,NPL:NM_001200051:exon8:c.C381T:p.F127F,NPL:NM_001200052:exon8:c.C381T:p.F127F,NPL:NM_001200056:exon8:c.C381T:p.F127F,NPL:NM_030769:exon8:c.C381T:p.F127F	.	.	snv	0.0926518	0.450010363372544	0.450010363372544	0.450010363372544
NPLOC4	rs527992687	chr17	81559080	81559080	G	A	UTR3	1.45073e-17	2	0.306458891327384	wilcox.test	Only one observation	0.306459	.	.	NM_017921:c.*179C>T;NM_001369698:c.*179C>T	.	snv	0.000399361	NA	NA	NA
NT5DC1	rs150293032	chr6	116237068	116237068	G	A	exonic	1.596e-10	2	0.361742257604812	wilcox.test	Only one observation	0.361742	nonsynonymous SNV	NT5DC1:NM_152729:exon9:c.G905A:p.G302D	.	.	snv		NA	NA	NA	25.4
NUB1	rs2302129	chr7	151374753	151374753	T	A	intronic	3.20277e-10	2	0.328035596569211	wilcox.test	0.435598309449057	0.328036	.	.	.	.	snv	0.275559	NA	NA	NA
NUDC	rs41311274	chr1	26921782	26921782	C	A	UTR5	1.11844e-17	2	0.731468732259821	wilcox.test	0.00870694576872133	0.731469	.	.	NM_006600:c.-67C>A	.	snv	0.0325479	NA	NA	NA
NUDT5	vi10.12172763	chr10	12172763	12172763	A	C	splicing	1.60699e-16	2	0.197419002571918	wilcox.test	0.000877707720071786	0.197419	.	.*	NM_001321647:exon7:c.487+2T>G;NM_001321648:exon8:c.229+2T>G;NM_014142:exon7:c.487+2T>G*	.	snv		NA	NA	NA	23
NUMBL	rs944725512	chr19	40667258	40667258	C	T	UTR3	1.71001e-17	2	0.159806659288248	wilcox.test	Only one observation	0.159807	.	.	NM_001289980:c.*210G>A;NM_004756:c.*210G>A;NM_001289979:c.*210G>A	.	snv		NA	NA	NA
NUP188	rs200712113	chr9	129006298	129006298	G	A	exonic	8.86794e-12	2	0.197555685432279	wilcox.test	1.2448729414483e-07	0.197556	nonsynonymous SNV	NUP188:NM_015354:exon43:c.G5003A:p.R1668Q	.	.	snv	0.000399361	NA	NA	NA	35
OASL	rs2259697	chr12	121020335	121020335	G	A	UTR3	1.60919e-07	3	0.789275969493424	kruskall.test	0.755883834053271	0.912397	.	.	NM_003733:c.*226C>T;NM_001261825:c.*226C>T;NM_198213:c.*761C>T	.	snv	0.784744	0.810916179685937	0.810916179685937	0.810916179685937
OGFOD1	rs11076155	chr16	56451642	56451642	C	G	exonic	2.52468e-09	3	0.392249183114173	kruskall.test	0.5100252396672	0.590315	synonymous SNV	OGFOD1:NM_001324357:exon1:c.C30G:p.G10G,OGFOD1:NM_001324363:exon1:c.C30G:p.G10G,OGFOD1:NM_018233:exon1:c.C30G:p.G10G	.	.	snv	0.0529153	0.53382942174414	0.53382942174414	0.53382942174414
OLFML2A	vi9.124814247	chr9	124814247	124814247	G	A	UTR3	4.75149e-09	2	0.0995970449102583	wilcox.test	Only one observation	0.099597	.	.*	NM_182487:c.*3835G>A;NM_001282715:c.*3835G>A*	.	snv	0.00698882	NA	NA	NA
OLFML2A	rs186230217	chr9	124814027	124814027	C	T	UTR3	4.75149e-09	2	0.0995970449102583	wilcox.test	Only one observation	0.099597	.	.	NM_182487:c.*3615C>T;NM_001282715:c.*3615C>T	.	snv	0.00219649	NA	NA	NA
OPA1	vi3.193655031	chr3	193655031	193655031	A	G	intronic	2.42953e-09	2	0.0514372742364198	wilcox.test	1.22835915551628e-10	0.0514373	.	.*	.*	.	snv		NA	NA	NA
OSBPL11	rs764161590	chr3	125538604	125538604	G	T	exonic	1.20181e-15	2	0.498240828641311	wilcox.test	Only one observation	0.498241	nonsynonymous SNV	OSBPL11:NM_022776:exon11:c.C1871A:p.T624N	.	.	snv		NA	NA	NA	23.7
P2RY8	rs35544304	chrX	1465276	1465276	T	C	UTR3	2.04982e-17	2	0.510188111768748	wilcox.test	0.165976100105704	0.510188	.	.	NM_178129:c.*203A>G	.	snv	0.0557109	NA	NA	NA
PABPC1	rs375486997	chr8	100718041	100718041	T	C	intronic	1.18547e-17	2	0.94748310369997	wilcox.test	Only one observation	0.947483	.	.	.	.	snv		NA	NA	NA
PAK4	rs569624934	chr19	39179100	39179100	G	A	UTR3	5.85257e-06	2	0.428799011530972	wilcox.test	Only one observation	0.428799	.	.	NM_001014831:c.*521G>A;NM_001014832:c.*521G>A;NM_005884:c.*521G>A;NM_001014834:c.*521G>A;NM_001014835:c.*521G>A	.	snv	0.000199681	NA	NA	NA
PARP12	rs73734181	chr7	140025358	140025358	C	T	intronic	8.94723e-06	2	0.982938367951485	wilcox.test	Only one observation	0.982938	.	.	.	.	snv	0.0327476	NA	NA	NA
PARP14	rs10934615	chr3	122729356	122729356	C	T	UTR3	2.04441e-15	3	0.142667308574901	kruskall.test	0.575051232075189	0.39526	.	.	NM_017554:c.*759C>T	.	snv	0.150958	0.134553943948343	0.421843246221374	0.134553943948343
PARP15	rs2650954	chr3	122636889	122636889	C	G	UTR3	4.42732e-07	3	0.665919246303252	kruskall.test	0.895650179049231	0.7191	.	.	NM_001308320:c.*789C>G;NM_001113523:c.*789C>G;NM_001308321:c.*789C>G;NM_152615:c.*789C>G	.	snv	0.324481	1	1	1
PASK	rs7566357	chr2	241109200	241109200	T	C	intronic	0.00307907	2	0.870869232884923	wilcox.test	0.700404490499527	0.870869	.	.	.	.	snv	0.41853	NA	NA	NA
PBXIP1	rs143183944	chr1	154948279	154948279	T	G	exonic	4.33172e-12	2	0.4541131051061	wilcox.test	Only one observation	0.454113	nonsynonymous SNV	PBXIP1:NM_001317735:exon3:c.A32C:p.E11A,PBXIP1:NM_001317734:exon5:c.A410C:p.E137A,PBXIP1:NM_020524:exon6:c.A497C:p.E166A	.	.	snv		NA	NA	NA	8.487
PCBD2	rs76185560	chr5	134926909	134926909	T	C	intronic	1.39889e-07	2	0.113978617567282	wilcox.test	0.0385861031894969	0.113979	.	.	.	.	snv	0.0221645	NA	NA	NA
PCBD2	rs77129222	chr5	134926789	134926789	T	C	intronic	1.39889e-07	2	0.113978617567282	wilcox.test	0.0385861031894969	0.113979	.	.	.	.	snv	0.00279553	NA	NA	NA
PCED1B	rs2004683	chr12	47206378	47206378	A	G	intronic	0.000134967	3	0.0766134461153265	kruskall.test	0.0803294857469782	0.0613471	.	.	.	.	snv	0.123602	0.421389623224098	0.121084404815054	0.5
PDCD11	rs569744740	chr10	103445617	103445617	A	G	UTR3	4.70743e-07	2	0.982938271635084	wilcox.test	Only one observation	0.982938	.	.	NM_014976:c.*68A>G	.	snv	0.000199681	NA	NA	NA
PDZD11	rs140803562	chrX	70286659	70286659	G	A	UTR3	0.00156773	2	0.914846191847531	wilcox.test	Only one observation	0.914846	.	.	NM_016484:c.*423C>T;NM_001370175:c.*423C>T;NM_001370174:c.*423C>T;NM_001370177:c.*423C>T;NM_001370176:c.*423C>T;NM_001370178:c.*423C>T	.	snv	0.0230464	NA	NA	NA
PERP	rs28740831	chr6	138090151	138090151	A	C	UTR3	2.84633e-17	2	0.206828766765444	wilcox.test	Only one observation	0.206829	.	.	NM_022121:c.*1891T>G	.	snv	0.0247604	NA	NA	NA
PERP	rs138161541	chr6	138092016	138092016	G	A	UTR3	2.84633e-17	2	0.206828766765444	wilcox.test	Only one observation	0.206829	.	.	NM_022121:c.*26C>T	.	snv	0.00579073	NA	NA	NA
PFKL	rs183812669	chr21	44327087	44327087	G	A	UTR3	2.12646e-07	2	0.747829007362071	wilcox.test	Only one observation	0.747829	.	.	NM_002626:c.*225G>A;NM_001002021:c.*225G>A	.	snv	0.0131789	NA	NA	NA
PGM2	vi4.37861564	chr4	37861564	37861564	A	G	exonic	4.53722e-11	2	0.416162240733141	wilcox.test	Only one observation	0.416162	synonymous SNV	PGM2:NM_018290:exon14:c.A1791G:p.E597E*	.*	.	snv	0.000599042	NA	NA	NA
PGM3	rs144813438	chr6	83165786	83165786	G	C	UTR3	6.61848e-12	2	0.261607044299568	wilcox.test	0.695660710312801	0.261607	.	.	NM_015599:c.*3448C>G;NM_001199918:c.*3512C>G;NM_001367286:c.*3448C>G;NM_001367287:c.*3448C>G;NM_001199917:c.*3448C>G	.	snv	0.0167732	NA	NA	NA
PHAX	vi5.126600980	chr5	126600980	126600980	C	T	exonic	0.000606353	2	0.275434126987951	wilcox.test	Only one observation	0.275434	synonymous SNV	PHAX:NM_032177:exon1:c.C18T:p.G6G*	.*	.	snv	0.00698882	NA	NA	NA
PI3	rs6032040	chr20	45175673	45175673	A	T	intronic	6.14128e-14	3	0.11520831654484	kruskall.test	0.140138942680659	0.07238	.	.	.	.	snv	0.815895	0.675539855331534	0.127855609061463	1
PI3	vi20.45175084	chr20	45175084	45175084	T	A	intronic	6.14128e-14	3	0.0300918962033477	kruskall.test	8.17436861742888e-07	0.0097929	.	.*	.*	.	snv	0.515176	0.0392104927892124	0.5	0.5
PIGQ	rs144593426	chr16	583290	583290	G	A	exonic	2.7206e-09	2	0.563668738778006	wilcox.test	Only one observation	0.563669	nonsynonymous SNV	PIGQ:NM_148920:exon10:c.G1939A:p.G647S	.	.	snv		NA	NA	NA	20.5
PIGT	vi20.45420332	chr20	45420332	45420332	A	C	exonic	1.62927e-06	2	0.622816400084521	wilcox.test	Only one observation	0.622816	nonsynonymous SNV	PIGT:NM_001184730:exon5:c.A464C:p.D155A,PIGT:NM_001184728:exon6:c.A602C:p.D201A,PIGT:NM_001184729:exon7:c.A770C:p.D257A,PIGT:NM_015937:exon7:c.A770C:p.D257A*	.*	Benign	snv	0.0109824	NA	NA	NA	26.5
PIH1D1	rs549378868	chr19	49448217	49448217	A	C	intronic	7.01007e-07	2	0.780987098333226	wilcox.test	Only one observation	0.780987	.	.	.	.	snv	0.000199681	NA	NA	NA
PIK3R2	vi19.18170215	chr19	18170215	18170218	AAAT	-	UTR3	5.88621e-07	2	0.377488479024909	wilcox.test	0.549878633832296	0.377488	.	.*	NM_005027:c.*921_*924delAAAT*	.	indel	0.00139776	NA	NA	NA
PIP4K2A	vi10.22535175	chr10	22535175	22535175	G	A	UTR3	9.23425e-08	2	0.910398075537405	wilcox.test	0.289548613757212	0.910398	.	.*	NM_001330062:c.*2026C>T;NM_005028:c.*2026C>T*	.	snv	0.0706869	NA	NA	NA
PIP4K2C	vi12.57602956	chr12	57602956	57602956	T	-	UTR3	3.31149e-07	2	0.101417270005771	wilcox.test	0.239642796736372	0.101417	.	.*	NM_001146258:c.*1061delT;NM_001146260:c.*1350delT;NM_001146259:c.*1350delT;NM_024779:c.*1350delT*	.	indel		NA	NA	NA
PKM	vi15.72210346	chr15	72210346	72210346	C	T	splicing	4.39066e-14	3	0.390654451672592	kruskall.test	0.508791939509093	0.58098	.	.*	NM_001316318:exon4:c.483+1G>A;NM_001206799:exon4:c.393+1G>A;NM_001206798:exon4:c.333+1G>A;NM_002654:exon4:c.378+1G>A;NM_001206796:exon5:c.600+1G>A;NM_182471:exon4:c.378+1G>A;NM_182470:exon4:c.378+1G>A*	.	snv		0.415580522883571	0.415580522883571	0.415580522883571	29.2
PKM	vi15.72207115	chr15	72207115	72207115	G	A	intronic	4.39066e-14	2	0.390200054713927	wilcox.test	Only one observation	0.3902	.	.*	.*	.	snv		NA	NA	NA
PKNOX1	vi21.43032314	chr21	43032314	43032314	T	G	UTR3	1.38576e-15	2	0.294334134944654	wilcox.test	Only one observation	0.294334	.	.*	NM_001286258:c.*2213T>G;NM_001320694:c.*2213T>G;NM_004571:c.*2213T>G*	.	snv		NA	NA	NA
PLA2G4D	vi15.42066421	chr15	42066421	42066421	-	AG	downstream	1.83888e-05	3	0.511802581520009	kruskall.test	0.429368316183076	0.345648	.	.*	dist=588*	.	indel	0.290136	0.757096986074023	0.969275079008384	0.898351648351648
PLA2G4D	vi15.42086804	chr15	42086804	42086804	T	G	intronic	1.83888e-05	3	0.068279082258827	kruskall.test	3.33914230493006e-14	0.0214661	.	.*	.*	.	snv	0.0509185	0.162800193896064	0.296584741264876	1
PLA2G4D	rs74897117	chr15	42066070	42066070	C	T	downstream	1.83888e-05	3	0.188063827926047	kruskall.test	0.279673648912798	0.116047	.	.	dist=939	.	snv	0.0634984	0.205263942083274	0.935341265426479	0.857142857142857
PLA2G4D	rs7180420	chr15	42080674	42080674	A	G	intronic	1.83888e-05	2	0.335878798072627	wilcox.test	Only one observation	0.335879	.	.	.	.	snv	0.091853	NA	NA	NA
PLCB2	rs2229691	chr15	40296801	40296801	A	G	exonic	8.13294e-10	3	0.00578587286512099	kruskall.test	0.00105157636382281	0.00154505	synonymous SNV	PLCB2:NM_001284297:exon14:c.T1431C:p.T477T,PLCB2:NM_001284298:exon14:c.T1431C:p.T477T,PLCB2:NM_004573:exon14:c.T1431C:p.T477T	.	.	snv	0.355232	0.00462947309419069	0.727272727272727	0.727272727272727
PLEC	rs781910589	chr8	143916026	143916026	G	A	UTR3	1.6722e-16	2	0.369084714993679	wilcox.test	Only one observation	0.369085	.	.	NM_201380:c.*151C>T;NM_000445:c.*151C>T;NM_201378:c.*151C>T;NM_201381:c.*151C>T;NM_201384:c.*151C>T;NM_201383:c.*151C>T;NM_201382:c.*151C>T;NM_201379:c.*151C>T	.	snv		NA	NA	NA
PLEK	vi2.68396149	chr2	68396149	68396149	A	-	UTR3	0.0495978	2	0.285322407660717	wilcox.test	0.293323334419944	0.285322	.	.*	NM_002664:c.*333delA*	.	indel		NA	NA	NA
PLEKHG2	vi19.39428022	chr19	39428022	39428022	A	G	UTR3	0.000488086	2	0.711617544687578	wilcox.test	0.699722752214236	0.711618	.	.*	NM_001351693:c.*2643A>G;NM_022835:c.*2728A>G;NM_001351694:c.*2728A>G*	.	snv		NA	NA	NA
PLEKHJ1	vi19.2230581	chr19	2230581	2230581	G	A	exonic	1.35518e-17	2	0.259636649811444	wilcox.test	Only one observation	0.259637	nonsynonymous SNV	PLEKHJ1:NM_001300836:exon6:c.C416T:p.P139L*	.*	.	snv	0.00219649	NA	NA	NA	5.91
PLEKHM1	rs2868645	chr17	45478006	45478006	C	T	exonic	6.93255e-08	2	0.108674172828181	wilcox.test	Only one observation	0.108674	nonsynonymous SNV	PLEKHM1:NM_001352825:exon3:c.G190A:p.A64T,PLEKHM1:NM_014798:exon3:c.G190A:p.A64T	.	.	snv		NA	NA	NA	23.1
PLEKHO1	rs6693817	chr1	150154910	150154910	T	A	intronic	1.0048e-08	3	0.210362600165694	kruskall.test	0.266269629364844	0.210069	.	.	.	.	snv		0.218170669634912	1	1
PLIN3	rs113906234	chr19	4838643	4838643	C	T	UTR3	5.31395e-17	2	0.273185348146223	wilcox.test	0.00392064903171514	0.273185	.	.	NM_001164194:c.*549G>A;NM_005817:c.*549G>A;NM_001164189:c.*549G>A	.	snv	0.00419329	NA	NA	NA
PLIN3	rs200887974	chr19	4847778	4847778	G	A	exonic	5.31395e-17	2	0.780981071920354	wilcox.test	Only one observation	0.780981	synonymous SNV	PLIN3:NM_001164189:exon6:c.C747T:p.H249H,PLIN3:NM_001164194:exon6:c.C711T:p.H237H,PLIN3:NM_005817:exon6:c.C747T:p.H249H	.	.	snv		NA	NA	NA
PLTP	rs6065903	chr20	45902304	45902304	G	A	exonic	1.01758e-09	2	0.4199424405013	wilcox.test	0.427537546822556	0.419942	nonsynonymous SNV	PLTP:NM_001242920:exon10:c.C853T:p.R285W,PLTP:NM_001242921:exon10:c.C874T:p.R292W,PLTP:NM_182676:exon11:c.C982T:p.R328W,PLTP:NM_006227:exon12:c.C1138T:p.R380W	.	.	snv	0.00119808	NA	NA	NA	33
PLVAP	rs117401486	chr19	17360554	17360554	A	G	exonic	0.0666152	2	0.642148398880122	t.test	0.642148398880122	0.512902	synonymous SNV	PLVAP:NM_031310:exon5:c.T1296C:p.P432P	.	.	snv	0.00579073	NA	NA	NA
PLXNB2	vi22.50286075	chr22	50286075	50286075	C	T	exonic	0.00224184	2	0.48037216371951	wilcox.test	Only one observation	0.480372	nonsynonymous SNV	PLXNB2:NM_012401:exon10:c.G1901A:p.R634H*	.*	.	snv	0.00459265	NA	NA	NA	23.1
PLXND1	vi3.129555471	chr3	129555471	129555471	C	G	UTR3	3.51137e-10	2	0.335886983279348	wilcox.test	Only one observation	0.335887	.	.*	NM_015103:c.*841G>C*	.	snv	0.00119808	NA	NA	NA
PLXND1	rs143899582	chr3	129557179	129557179	C	T	exonic	3.51137e-10	2	0.335886983279348	wilcox.test	Only one observation	0.335887	synonymous SNV	PLXND1:NM_015103:exon34:c.G5490A:p.E1830E	.	Likely_benign	snv	0.000199681	NA	NA	NA
PMPCA	rs11545501	chr9	136423316	136423316	C	T	UTR3	2.31991e-07	2	0.241315458920928	wilcox.test	0.00119546937638859	0.241315	.	.	NM_001282946:c.*52C>T;NM_001282944:c.*52C>T;NM_015160:c.*52C>T	.	snv	0.0113818	NA	NA	NA
PNISR	vi6.99400160	chr6	99400160	99400160	A	-	UTR3	3.90118e-09	2	0.231584456394416	wilcox.test	4.26868411883342e-11	0.231584	.	.*	NM_032870:c.*380delT;NM_001322405:c.*380delT;NM_001322408:c.*380delT;NM_001322414:c.*380delT;NM_001322406:c.*380delT;NM_001322415:c.*380delT;NM_001322416:c.*114delT;NM_001322412:c.*121delT;NM_001322410:c.*121delT;NM_001322413:c.*121delT;NM_015491:c.*380delT*	.	indel		NA	NA	NA
POGK	rs183083267	chr1	166853917	166853917	A	G	UTR3	0.000347844	2	0.914848586579247	wilcox.test	Only one observation	0.914849	.	.	NM_001314014:c.*1347A>G;NM_017542:c.*1347A>G	.	snv	0.000599042	NA	NA	NA
POLR3E	rs749953687	chr16	22318873	22318873	A	G	exonic	4.21435e-10	2	0.914845233898272	wilcox.test	Only one observation	0.914845	nonsynonymous SNV	POLR3E:NM_001258034:exon12:c.A805G:p.I269V,POLR3E:NM_001258035:exon12:c.A805G:p.I269V,POLR3E:NM_001258033:exon13:c.A913G:p.I305V,POLR3E:NM_001258036:exon13:c.A913G:p.I305V,POLR3E:NM_018119:exon13:c.A913G:p.I305V	.	.	snv		NA	NA	NA	0.002
POP5	vi12.120579759	chr12	120579759	120579759	C	T	intronic	1.68448e-07	2	0.454164075051447	wilcox.test	Only one observation	0.454164	.	.*	.*	.	snv		NA	NA	NA
POU2AF1	rs12417556	chr11	111352720	111352720	G	A	UTR3	5.8818e-17	3	0.0467507366515537	kruskall.test	0.591542454205742	0.0137046	.	.	NM_006235:c.*1541C>T	.	snv	0.284145	0.0846373287120424	0.280688640624598	0.949709632780006
POU2AF1	rs1042752	chr11	111352386	111352386	A	G	UTR3	5.8818e-17	3	0.0199674195107785	kruskall.test	0.39375065528315	0.00586768	.	.	NM_006235:c.*1875T>C	.	snv	0.282748	0.0658432438493003	0.0846637997276774	0.852106681238879
PPARD	rs9348974	chr6	35392837	35392837	A	T	intronic	5.66118e-09	2	0.78401598769518	wilcox.test	0.812990365676803	0.784016	.	.	.	.	snv	0.117212	NA	NA	NA
PPIL2	rs45621440	chr22	21696818	21696818	C	A	UTR3	6.82109e-06	2	0.145887813353012	wilcox.test	Only one observation	0.145888	.	.	NM_001317996:c.*958C>A;NM_014337:c.*1328C>A;NM_148175:c.*78C>A	.	snv	0.00119808	NA	NA	NA
PPP1R15B	rs113697838	chr1	204404272	204404272	A	G	UTR3	6.66343e-09	2	0.643615389798716	wilcox.test	0.839954098596011	0.643615	.	.	NM_032833:c.*1820T>C	.	snv	0.0263578	NA	NA	NA
PPP2R1A	rs41275804	chr19	52226117	52226117	C	T	UTR3	2.25566e-07	2	0.256578391870914	wilcox.test	0.147431533361868	0.256578	.	.	NM_014225:c.*136C>T;NM_001363656:c.*136C>T	.	snv	0.00179712	NA	NA	NA
PPP2R5C	rs992350235	chr14	101925579	101925579	C	T	UTR3	5.41665e-07	2	0.653246311733682	wilcox.test	Only one observation	0.653246	.	.	NM_001352914:c.*307C>T;NM_001352913:c.*307C>T;NM_001161726:c.*307C>T;NM_001161725:c.*307C>T;NM_001352915:c.*307C>T;NM_001352916:c.*307C>T;NM_002719:c.*307C>T;NM_178586:c.*307C>T;NM_001352912:c.*307C>T	.	snv		NA	NA	NA
PRAMENP	rs1292305629	chr22	22031425	22031425	T	G	ncRNA_intronic	4.77095e-12	2	0.0995435056522028	wilcox.test	Only one observation	0.0995435	.	.	.	.	snv		NA	NA	NA
PRAMENP	vi22.22031177	chr22	22031177	22031177	C	G	ncRNA_intronic	4.77095e-12	3	0.0494561387328562	kruskall.test	0.655741001228227	0.608096	.	.*	.*	.	snv		0.149978132404148	0.149978132404148	0.666666666666667
PRAMENP	vi22.22031357	chr22	22031357	22031357	A	G	ncRNA_intronic	4.77095e-12	2	0.483828885029353	wilcox.test	0.607065847412058	0.483829	.	.*	.*	.	snv	0.000199681	NA	NA	NA
PRAMENP	vi22.22031395	chr22	22031395	22031395	G	C	ncRNA_intronic	4.77095e-12	2	0.00452374912809363	wilcox.test	0.00226475378848234	0.00452375	.	.*	.*	.	snv		NA	NA	NA
PRAMENP	vi22.22031183	chr22	22031183	22031183	C	T	ncRNA_intronic	4.77095e-12	2	0.0995435056522028	wilcox.test	Only one observation	0.0995435	.	.*	.*	.	snv		NA	NA	NA
PRAMENP	vi22.22031319	chr22	22031319	22031319	A	G	ncRNA_intronic	4.77095e-12	3	0.204122499276801	kruskall.test	0.130096331458525	0.0806361	.	.*	.*	.	snv		0.335088764656809	0.603077360261413	0.8
PRAMENP	vi22.22031344	chr22	22031344	22031344	C	G	ncRNA_intronic	4.77095e-12	2	0.0233351923906848	wilcox.test	0.100524394202773	0.0233352	.	.*	.*	.	snv		NA	NA	NA
PRAMENP	vi22.22031350	chr22	22031350	22031350	G	T	ncRNA_intronic	4.77095e-12	2	0.0971018680128971	wilcox.test	0.490225707567153	0.0971019	.	.*	.*	.	snv		NA	NA	NA
PRAMENP	vi22.22031428	chr22	22031428	22031428	G	C	ncRNA_intronic	4.77095e-12	2	0.772431750774437	wilcox.test	0.619355967793287	0.772432	.	.*	.*	.	snv		NA	NA	NA
PRAMENP	vi22.22031191	chr22	22031191	22031191	A	G	ncRNA_intronic	4.77095e-12	2	0.271057812980097	wilcox.test	0.414645424158667	0.271058	.	.*	.*	.	snv	0.000399361	NA	NA	NA
PRAMENP	rs538033660	chr22	22031446	22031446	C	T	ncRNA_intronic	4.77095e-12	3	0.521113518695032	kruskall.test	0.450427274192476	0.35469	.	.	.	.	snv		1	0.847540057017418	1
PRAMENP	vi22.22031268	chr22	22031268	22031268	C	G	ncRNA_intronic	4.77095e-12	2	0.0995435056522028	wilcox.test	Only one observation	0.0995435	.	.*	.*	.	snv		NA	NA	NA
PRKCB	rs748016236	chr16	24220115	24220115	T	C	UTR3	1.33552e-14	2	0.275366354383689	wilcox.test	Only one observation	0.275366	.	.	NM_212535:c.*2T>C;NM_002738:c.*5299T>C	.	snv		NA	NA	NA
PRKCQ	rs4750439	chr10	6427362	6427362	C	T	UTR3	0.0011272	3	0.0209900756689723	kruskall.test	0.0184191021294947	0.00602325	.	.	NM_001242413:c.*845G>A;NM_001282645:c.*845G>A;NM_001323265:c.*845G>A;NM_001323266:c.*845G>A;NM_006257:c.*845G>A;NM_001282644:c.*845G>A	.	snv	0.145168	0.0203495157242468	0.768281316836789	0.826238365918728
PRMT1	vi19.49684841	chr19	49684841	49684841	-	G	exonic	3.46186e-09	2	0.583530953411756	wilcox.test	0.676595983995466	0.583531	frameshift insertion	PRMT1:NM_198318:exon6:c.590dupG:p.W198Vfs*18,PRMT1:NM_001536:exon7:c.644dupG:p.W216Vfs*18*	.*	.	indel		NA	NA	NA
PRMT1	rs71353323	chr19	49688250	49688250	C	T	UTR3	3.46186e-09	2	0.324881478117309	wilcox.test	Only one observation	0.324881	.	.	NM_001207042:c.*5C>T;NM_001536:c.*5C>T;NM_198318:c.*5C>T	.	snv	0.000998403	NA	NA	NA
PROM2	rs200062940	chr2	95288546	95288546	G	A	exonic	1.33847e-07	2	0.335886983279348	wilcox.test	Only one observation	0.335887	nonsynonymous SNV	PROM2:NM_001165977:exon22:c.G2398A:p.V800I,PROM2:NM_001165978:exon22:c.G2398A:p.V800I,PROM2:NM_001321070:exon22:c.G1360A:p.V454I,PROM2:NM_144707:exon22:c.G2398A:p.V800I	.	.	snv	0.000199681	NA	NA	NA	17.1
PSAP	vi10.71834371	chr10	71834371	71834371	C	T	splicing	3.5238e-17	2	0.603022563548597	wilcox.test	0.025714120586193	0.603023	.	.*	NM_002778:exon2:c.174+1G>A;NM_001042466:exon2:c.174+1G>A;NM_001042465:exon2:c.174+1G>A*	.	snv		NA	NA	NA	25.5
PSEN2	vi1.226894073	chr1	226894073	226894073	C	A	exonic	1.43333e-06	2	0.428801617906939	wilcox.test	Only one observation	0.428802	nonsynonymous SNV	PSEN2:NM_000447:exon12:c.C1139A:p.T380K,PSEN2:NM_012486:exon12:c.C1136A:p.T379K*	.*	Conflicting_interpretations_of_pathogenicity	snv		NA	NA	NA	27.3
PSME1	rs11548692	chr14	24137719	24137719	G	A	exonic	2.29009e-09	2	0.317104577119781	wilcox.test	0.763606742076282	0.317105	synonymous SNV	PSME1:NM_001281528:exon6:c.G312A:p.V104V,PSME1:NM_001281529:exon6:c.G312A:p.V104V,PSME1:NM_006263:exon6:c.G312A:p.V104V,PSME1:NM_176783:exon6:c.G312A:p.V104V	.	.	snv	0.0221645	NA	NA	NA
PSME1	rs11574511	chr14	24138131	24138131	C	G	intronic	2.29009e-09	2	0.726318136542732	wilcox.test	0.929525868230213	0.726318	.	.	.	.	snv	0.0217652	NA	NA	NA
PSME3	vi17.42839030	chr17	42839030	42839030	-	ATATTACAAG	intronic	1.49975e-07	2	0.253743663271451	wilcox.test	2.82835799389978e-07	0.253744	.	.*	.*	.	indel		NA	NA	NA
PSME3	vi17.42839016	chr17	42839016	42839028	GGGCTGCTTGGGC	-	intronic	1.49975e-07	2	0.253743663271451	wilcox.test	2.82835799389978e-07	0.253744	.	.*	.*	.	indel		NA	NA	NA
PSPC1	vi13.19705781	chr13	19705781	19705781	C	G	exonic	4.29109e-06	2	0.0911403358597208	wilcox.test	Only one observation	0.0911403	nonsynonymous SNV	PSPC1:NM_001354909:exon8:c.G1267C:p.G423R,PSPC1:NM_001042414:exon9:c.G1267C:p.G423R*	.*	.	snv		NA	NA	NA	25.6
PSTPIP1	vi15.77032329	chr15	77032329	77032329	G	C	exonic	0.00143846	2	0.493496088639687	wilcox.test	0.559737516284217	0.493496	nonsynonymous SNV	PSTPIP1:NM_001321135:exon11:c.G773C:p.G258A,PSTPIP1:NM_003978:exon11:c.G773C:p.G258A,PSTPIP1:NM_001321136:exon12:c.G746C:p.G249A,PSTPIP1:NM_001321137:exon12:c.G968C:p.G323A*	.*	Benign/Likely_benign	snv	0.0147764	NA	NA	NA	3.648
PSTPIP1	rs79732372	chr15	77031551	77031551	C	T	intronic	0.00143846	2	0.493496088639687	wilcox.test	0.559737516284217	0.493496	.	.	.	Benign	snv	0.0275559	NA	NA	NA
PTCD3	rs921991016	chr2	86137897	86137897	G	A	UTR3	6.89713e-07	2	0.912368329184944	wilcox.test	Only one observation	0.912368	.	.	NM_017952:c.*338G>A	.	snv		NA	NA	NA
PTGIR	rs144126196	chr19	46620857	46620857	G	A	UTR3	1.23089e-07	2	0.177783547295383	wilcox.test	Only one observation	0.177784	.	.	NM_000960:c.*423C>T	.	snv	0.00519169	NA	NA	NA
PTHLH	rs6246	chr12	27969960	27969960	A	G	UTR5	5.04925e-08	2	0.229066157508278	wilcox.test	0.366368768014731	0.229066	.	.	NM_198966:c.-466T>C;NM_198964:c.-466T>C	.	snv	0.319089	NA	NA	NA
PTMA	vi2.231712877	chr2	231712877	231712877	A	-	UTR3	7.73653e-07	2	0.748239720248738	wilcox.test	Only one observation	0.74824	.	.*	NM_002823:c.*26delA;NM_001099285:c.*26delA*	.	indel		NA	NA	NA
PTMA	vi2.231710125	chr2	231710125	231710125	C	T	intronic	7.73653e-07	2	0.939316783915756	wilcox.test	0.800155999142833	0.939317	.	.*	.*	.	snv	0.0061901	NA	NA	NA
PTPN12	rs200193200	chr7	77632403	77632403	G	A	exonic	4.28857e-06	2	0.668862908718053	wilcox.test	Only one observation	0.668863	synonymous SNV	PTPN12:NM_001131009:exon13:c.G1662A:p.S554S,PTPN12:NM_001131008:exon14:c.G1695A:p.S565S,PTPN12:NM_002835:exon14:c.G2052A:p.S684S	.	.	snv	0.000199681	NA	NA	NA
PTPRZ1	vi7.122055008	chr7	122055008	122055008	C	T	exonic	5.83824e-10	2	0.648629825605309	wilcox.test	Only one observation	0.64863	nonsynonymous SNV	PTPRZ1:NM_001206839:exon26:c.C3848T:p.T1283I,PTPRZ1:NM_001369395:exon26:c.C6428T:p.T2143I,PTPRZ1:NM_001206838:exon27:c.C3869T:p.T1290I,PTPRZ1:NM_002851:exon27:c.C6449T:p.T2150I,PTPRZ1:NM_001369396:exon28:c.C6407T:p.T2136I*	.*	.	snv		NA	NA	NA	25.1
PYCR2	rs148023221	chr1	225922234	225922234	C	T	exonic	1.05632e-06	2	0.184875874765335	wilcox.test	Only one observation	0.184876	synonymous SNV	PYCR2:NM_001271681:exon3:c.G288A:p.A96A,PYCR2:NM_013328:exon3:c.G288A:p.A96A	.	Likely_benign	snv		NA	NA	NA
PYGL	vi14.50909893	chr14	50909893	50909893	A	C	splicing	5.38688e-14	2	0.880811549359005	wilcox.test	Only one observation	0.880812	.	.*	NM_001163940:exon16:c.2075+2T>G;NM_002863:exon17:c.2177+2T>G*	.	snv		NA	NA	NA	23.4
QPCT	rs146420099	chr2	37367355	37367355	G	C	exonic	6.68897e-10	2	0.164507519024766	wilcox.test	Only one observation	0.164508	nonsynonymous SNV	QPCT:NM_012413:exon4:c.G670C:p.A224P	.	.	snv		NA	NA	NA	24.8
QSOX1	rs201015928	chr1	180196803	180196803	C	T	exonic	1.79713e-17	2	0.622168799829126	wilcox.test	Only one observation	0.622169	synonymous SNV	QSOX1:NM_002826:exon12:c.C2010T:p.R670R	.	.	snv		NA	NA	NA
RAB10	rs147233049	chr2	26136524	26136524	C	T	UTR3	5.7837e-13	2	0.578084271671809	wilcox.test	Only one observation	0.578084	.	.	NM_016131:c.*1503C>T	.	snv	0.00379393	NA	NA	NA
RAB31	vi18.9861104	chr18	9861104	9861104	A	-	UTR3	2.61843e-07	2	0.552775747953697	wilcox.test	0.260312236482579	0.552776	.	.*	NM_006868:c.*1779delA*	.	indel		NA	NA	NA
RAB40B	vi17.82657772	chr17	82657772	82657772	G	A	UTR3	7.4284e-10	2	0.60483640730765	wilcox.test	0.605107146911693	0.604836	.	.*	NM_006822:c.*91C>T*	.	snv	0.00299521	NA	NA	NA
RAB5A	rs563802419	chr3	19983898	19983898	C	T	UTR3	0.00303903	2	0.294695965578552	wilcox.test	Only one observation	0.294696	.	.	NM_001292048:c.*75C>T;NM_004162:c.*75C>T	.	snv	0.000199681	NA	NA	NA
RAB7A	vi3.128813590	chr3	128813590	128813603	CACACACACACACG	-	UTR3	4.37412e-15	2	0.703610164491916	wilcox.test	0.000953316885207952	0.70361	.	.*	NM_004637:c.*168_*181delCACACACACACACG*	.	indel		NA	NA	NA
RAB8B	rs10851726	chr15	63256588	63256588	G	A	exonic	9.75801e-10	3	0.273871832847321	kruskall.test	0.248510515824197	0.187018	synonymous SNV	RAB8B:NM_016530:exon5:c.G408A:p.G136G	.	.	snv	0.274561	0.328312410996387	0.987054722910442	0.857142857142857
RABAC1	vi19.41958825	chr19	41958825	41958825	C	A	exonic	3.67355e-09	2	0.371336689361394	wilcox.test	Only one observation	0.371337	synonymous SNV	RABAC1:NM_006423:exon2:c.G180T:p.L60L*	.*	.	snv	0.00798722	NA	NA	NA
RAC1	rs539108343	chr7	6402871	6402871	C	T	UTR3	3.24935e-14	2	0.280692360268384	wilcox.test	Only one observation	0.280692	.	.	NM_018890:c.*425C>T;NM_006908:c.*425C>T	.	snv		NA	NA	NA
RALB	vi2.120294678	chr2	120294678	120294678	-	T	UTR3	0.00117892	2	0.51288806815976	wilcox.test	0.683103629636904	0.512888	.	.*	NM_002881:c.*1418_*1419insT;NM_001369400:c.*1418_*1419insT*	.	indel		NA	NA	NA
RALGAPB	rs550277376	chr20	38578034	38578034	T	C	UTR3	8.27386e-14	2	0.256988402356447	wilcox.test	Only one observation	0.256988	.	.	NM_001282918:c.*3067T>C;NM_020336:c.*3067T>C;NM_001282917:c.*3067T>C	.	snv	0.000199681	NA	NA	NA
RALGDS	vi9.133102838	chr9	133102838	133102838	C	T	exonic	9.54385e-10	2	0.879009181927418	wilcox.test	0.874859850450366	0.879009	synonymous SNV	RALGDS:NM_001042368:exon13:c.G1689A:p.A563A,RALGDS:NM_001271774:exon13:c.G1767A:p.A589A,RALGDS:NM_001271775:exon13:c.G1851A:p.A617A,RALGDS:NM_001271776:exon13:c.G1818A:p.A606A,RALGDS:NM_006266:exon13:c.G1854A:p.A618A*	.*	.	snv	0.000199681	NA	NA	NA
RARS2	vi6.87524643	chr6	87524643	87524643	C	G	exonic	7.17457e-05	2	0.563670940493963	wilcox.test	Only one observation	0.563671	synonymous SNV	RARS2:NM_001350509:exon9:c.G363C:p.T121T,RARS2:NM_001318785:exon10:c.G363C:p.T121T,RARS2:NM_001350505:exon11:c.G888C:p.T296T,RARS2:NM_001350506:exon11:c.G363C:p.T121T,RARS2:NM_001350510:exon11:c.G363C:p.T121T,RARS2:NM_020320:exon11:c.G888C:p.T296T,RARS2:NM_001350507:exon12:c.G363C:p.T121T,RARS2:NM_001350508:exon12:c.G363C:p.T121T,RARS2:NM_001350511:exon12:c.G363C:p.T121T*	.*	Conflicting_interpretations_of_pathogenicity	snv	0.000199681	NA	NA	NA
RASSF2	rs145260875	chr20	4787732	4787732	G	A	exonic	6.78408e-16	2	0.239477785329817	wilcox.test	Only one observation	0.239478	synonymous SNV	RASSF2:NM_170774:exon9:c.C714T:p.T238T,RASSF2:NM_014737:exon10:c.C714T:p.T238T	.	.	snv		NA	NA	NA
RASSF2	vi20.4780980	chr20	4780980	4780983	AAAG	-	UTR3	6.78408e-16	2	0.239477785329817	wilcox.test	Only one observation	0.239478	.	.*	NM_170774:c.*3293_*3290delCTTT;NM_014737:c.*3293_*3290delCTTT*	.	indel	0.00559105	NA	NA	NA
RASSF4	rs865908631	chr10	44971140	44971140	G	A	intronic	2.62038e-08	2	0.716192013711259	wilcox.test	Only one observation	0.716192	.	.	.	.	snv		NA	NA	NA
RASSF7	rs7109278	chr11	563649	563649	C	T	UTR3	1.51474e-09	3	0.505594940257376	kruskall.test	0.738864328719529	0.974743	.	.	NM_003475:c.*4C>T;NM_001143993:c.*269C>T;NM_001143994:c.*80C>T	.	snv	0.117013	0.739866583153322	0.454536328733367	0.454536328733367
RASSF7	vi11.563257	chr11	563257	563257	G	A	exonic	1.51474e-09	3	0.505594940257376	kruskall.test	0.738864328719529	0.974743	synonymous SNV	RASSF7:NM_001143993:exon4:c.G891A:p.Q297Q,RASSF7:NM_001143994:exon4:c.G891A:p.Q297Q,RASSF7:NM_003475:exon4:c.G891A:p.Q297Q*	.*	.	snv	0.116613	0.739866583153322	0.454536328733367	0.454536328733367
RAVER1	rs979766070	chr19	10317144	10317144	A	T	UTR3	1.59639e-06	2	0.164402647814018	wilcox.test	Only one observation	0.164403	.	.	NM_133452:c.*310T>A;NM_001366174:c.*310T>A	.	snv		NA	NA	NA
RBCK1	rs2295493	chr20	421796	421796	A	G	intronic	4.61546e-08	2	0.772484234885882	wilcox.test	0.907980992427065	0.772484	.	.	.	.	snv	0.111621	NA	NA	NA
RBL2	rs61747629	chr16	53470624	53470624	A	T	exonic	1.62452e-10	2	0.256972282502755	wilcox.test	Only one observation	0.256972	nonsynonymous SNV	RBL2:NM_001323608:exon16:c.A2487T:p.R829S,RBL2:NM_001323609:exon16:c.A2487T:p.R829S,RBL2:NM_001323611:exon16:c.A2265T:p.R755S,RBL2:NM_005611:exon16:c.A2487T:p.R829S	.	Benign	snv	0.00379393	NA	NA	NA	15.13
RBM14	vi11.66627205	chr11	66627205	66627205	C	G	UTR3	1.18785e-09	2	0.0996314617176398	wilcox.test	Only one observation	0.0996315	.	.*	NM_001198837:c.*722C>G;NM_006328:c.*537C>G;NM_001198836:c.*722C>G*	.	snv		NA	NA	NA
RBM25	rs189570876	chr14	73102675	73102675	G	A	intronic	5.48781e-09	2	0.416407129910361	wilcox.test	Only one observation	0.416407	.	.	.	.	snv	0.00139776	NA	NA	NA
RBM39	rs187413187	chr20	35704353	35704353	G	T	UTR3	1.29966e-10	2	0.257039442380211	wilcox.test	Only one observation	0.257039	.	.	NM_001323422:c.*128C>A;NM_001242599:c.*128C>A;NM_184234:c.*128C>A;NM_001323423:c.*128C>A;NM_001323424:c.*128C>A;NM_004902:c.*128C>A;NM_001242600:c.*128C>A	.	snv	0.00259585	NA	NA	NA
RBM39	vi20.35741987	chr20	35741987	35741987	-	TGC	UTR5	1.29966e-10	2	0.257039442380211	wilcox.test	Only one observation	0.257039	.	.*	NM_001323422:c.-1114_-1113insGCA;NM_001242599:c.-1114_-1113insGCA;NM_184234:c.-1114_-1113insGCA;NM_001323423:c.-16888_-16887insGCA;NM_001323424:c.-1114_-1113insGCA;NM_004902:c.-1114_-1113insGCA;NM_001242600:c.-1114_-1113insGCA*	.	indel		NA	NA	NA
RBM4	rs72923084	chr11	66666242	66666242	A	G	UTR3	6.69184e-06	2	0.474487542770123	wilcox.test	0.233488651572282	0.474488	.	.	NM_001198844:c.*277A>G	.	snv	0.0151757	NA	NA	NA
RBM47	rs140561416	chr4	40424542	40424542	T	A	UTR3	7.37988e-07	2	0.446319137684343	wilcox.test	0.438940952021119	0.446319	.	.	NM_019027:c.*1362A>T;NM_001371114:c.*1362A>T;NM_001371113:c.*1362A>T;NM_001098634:c.*1362A>T	.	snv	0.00539137	NA	NA	NA
RCAN1	rs6741	chr21	34516806	34516806	G	C	UTR3	2.36132e-06	2	0.187018268496873	wilcox.test	0.329687670070966	0.187018	.	.	NM_001285391:c.*1278C>G;NM_001285389:c.*1278C>G;NM_001285393:c.*1278C>G;NM_001285392:c.*1278C>G;NM_203418:c.*1278C>G;NM_203417:c.*1278C>G;NM_004414:c.*1278C>G	.	snv	0.0383387	NA	NA	NA
RDX	rs746061486	chr11	110229908	110229908	C	T	UTR3	1.56146e-07	2	0.81402141787825	wilcox.test	Only one observation	0.814021	.	.	NM_001260494:c.*1961G>A;NM_002906:c.*1961G>A	Uncertain_significance	snv		NA	NA	NA
RER1	rs1212273505	chr1	2404721	2404721	T	A	UTR3	6.36445e-13	2	0.222863038787957	wilcox.test	Only one observation	0.222863	.	.	NM_007033:c.*1597T>A	.	snv		NA	NA	NA
RGP1	vi9.35754694	chr9	35754694	35754694	C	G	UTR3	1.42635e-14	2	0.763717893152847	wilcox.test	Only one observation	0.763718	.	.*	NM_001080496:c.*1820C>G*	.	snv	0.0061901	NA	NA	NA
RGS12	rs2269497	chr4	3428129	3428129	A	G	exonic	5.07567e-05	2	0.0305210651888552	wilcox.test	0.00028991211552745	0.0305211	nonsynonymous SNV	RGS12:NM_198227:exon13:c.A1427G:p.N476S,RGS12:NM_002926:exon15:c.A3371G:p.N1124S,RGS12:NM_198229:exon15:c.A3371G:p.N1124S	.	.	snv	0.0411342	NA	NA	NA	0.001
RILP	rs571564621	chr17	1646255	1646255	A	G	UTR3	1.72439e-16	2	0.174295844809733	wilcox.test	Only one observation	0.174296	.	.	NM_031430:c.*187T>C	.	snv		NA	NA	NA
RNF114	rs189289767	chr20	49953051	49953051	G	A	UTR3	1.14569e-09	2	0.28926550291598	wilcox.test	Only one observation	0.289266	.	.	NM_018683:c.*910G>A	.	snv	0.000399361	NA	NA	NA
RNF121	vi11.71996420	chr11	71996420	71996420	G	T	UTR3	3.09237e-16	2	0.828416410665236	wilcox.test	0.0293022156793341	0.828416	.	.*	NM_001300926:c.*251G>T;NM_018320:c.*105G>T*	.	snv	0.0403355	NA	NA	NA
RNF135	rs554431293	chr17	30999604	30999604	C	G	UTR3	6.76966e-10	2	0.390092023617485	wilcox.test	Only one observation	0.390092	.	.	NM_032322:c.*413C>G;NM_001184992:c.*916C>G;NM_197939:c.*916C>G	.	snv	0.000199681	NA	NA	NA
RNF166	vi16.88703257	chr16	88703257	88703257	T	G	UTR5	6.36472e-17	3	0.475272265085136	kruskall.test	0.0319881172153163	0.285094	.	.*	NM_001171816:c.-3540A>C*	.	snv	0.615216	0.561245242930923	0.561245242930923	0.561245242930923
RNF175	rs1337	chr4	153710435	153710435	C	G	exonic	5.77985e-11	3	0.488914674574115	kruskall.test	0.415547182037607	0.236507	nonsynonymous SNV	RNF175:NM_173662:exon9:c.G921C:p.L307F	.	.	snv	0.0796725	0.720382989781848	0.720382989781848	1	24.2
RNF216	rs77248118	chr7	5620416	5620416	C	T	UTR3	1.98731e-11	2	0.245623804271036	wilcox.test	0.0813418143219535	0.245624	.	.	NM_207116:c.*2444G>A;NM_207111:c.*2444G>A	.	snv	0.0636981	NA	NA	NA
RNF222	vi17.8391107	chr17	8391107	8391107	C	G	UTR3	1.07654e-10	2	0.33366246290914	wilcox.test	Only one observation	0.333662	.	.*	NM_001146684:c.*1692G>C*	.	snv	0.0389377	NA	NA	NA
ROCK2	rs72785465	chr2	11180214	11180214	C	T	UTR3	1.4508e-09	2	0.747923350348495	wilcox.test	0.905015340472435	0.747923	.	.	NM_004850:c.*3223G>A;NM_001321643:c.*3223G>A	.	snv	0.0157748	NA	NA	NA
RPL31	rs17025173	chr2	101006165	101006165	C	A	UTR3	1.74846e-17	2	0.781542527182228	wilcox.test	0.010078582851239	0.781543	.	.	NM_001099693:c.*74C>A	.	snv	0.0329473	NA	NA	NA
RPL7	rs74460527	chr8	73292874	73292874	T	C	intronic	1.08829e-17	2	0.931705517018915	wilcox.test	Only one observation	0.931706	.	.	.	.	snv	0.0061901	NA	NA	NA
RPS14	rs2070843	chr5	150444449	150444449	C	A	intronic	1.11981e-17	2	0.292282785770664	wilcox.test	Only one observation	0.292283	.	.	.	.	snv	0.109824	NA	NA	NA
RPS15	vi19.1438809	chr19	1438809	1438809	-	AGAT	exonic	6.14598e-17	2	0.467141207795526	wilcox.test	Only one observation	0.467141	stopgain	RPS15:NM_001018:exon2:c.6_7insAGAT:p.E3Rfs*2,RPS15:NM_001308226:exon2:c.27_28insAGAT:p.E10Rfs*2*	.*	.	indel		NA	NA	NA
RPS4X	viX.72274751	chrX	72274751	72274751	G	T	intronic	1.19079e-17	2	0.30397424701382	wilcox.test	Only one observation	0.303974	.	.*	.*	.	snv	0.000529801	NA	NA	NA
RRAGC	vi1.38838876	chr1	38838876	38838876	A	-	UTR3	2.29714e-17	3	0.507143565893044	kruskall.test	0.00866732630484865	0.953969	.	.*	NM_001271851:c.*677delT;NM_022157:c.*677delT*	.	indel	0.0501198	0.709812307485908	0.4626213965318	0.4626213965318
RSAD2	rs140101242	chr2	6897890	6897890	A	T	UTR3	1.88119e-10	2	0.681178621383722	wilcox.test	0.746965385888876	0.681179	.	.	NM_080657:c.*1948A>T	.	snv	0.028754	NA	NA	NA
RSAD2	rs146497370	chr2	6897140	6897140	A	C	UTR3	1.88119e-10	2	0.465256313343662	wilcox.test	0.693241708813342	0.465256	.	.	NM_080657:c.*1198A>C	.	snv	0.028754	NA	NA	NA
RTCB	rs752280902	chr22	32387874	32387874	G	T	UTR3	1.22783e-10	2	0.0909448804722422	wilcox.test	Only one observation	0.0909449	.	.	NM_014306:c.*118C>A	.	snv		NA	NA	NA
RTN4	rs15028	chr2	54972374	54972374	A	C	UTR3	1.34269e-09	2	0.608186987759319	wilcox.test	0.175779192979943	0.608187	.	.	NM_153828:c.*782T>G;NM_001321904:c.*782T>G;NM_001321862:c.*782T>G;NM_001321861:c.*782T>G;NM_001321860:c.*782T>G;NM_207521:c.*782T>G;NM_207520:c.*782T>G;NM_001321859:c.*782T>G;NM_007008:c.*782T>G;NM_001321863:c.*782T>G;NM_020532:c.*782T>G	.	snv	0.0441294	NA	NA	NA
RTN4	rs73936817	chr2	55050401	55050401	C	A	UTR5	1.34269e-09	2	0.428799011530972	wilcox.test	Only one observation	0.428799	.	.	NM_153828:c.-101G>T;NM_207520:c.-101G>T;NM_020532:c.-101G>T	.	snv	0.0273562	NA	NA	NA
S100A8	rs41264638	chr1	153390312	153390312	T	C	intronic	1.98846e-12	3	0.0501023051753604	kruskall.test	0.108353651656869	0.0387423	.	.	.	.	snv	0.091254	0.192549906507281	0.14369732688598	0.228571428571429
SAAL1	vi11.18080467	chr11	18080467	18080467	G	A	exonic	8.2284e-13	2	0.173439226657373	wilcox.test	Only one observation	0.173439	nonsynonymous SNV	SAAL1:NM_138421:exon12:c.C1357T:p.R453C*	.*	.	snv	0.00998403	NA	NA	NA	16.67
SAMD9L	rs142642466	chr7	93134064	93134064	G	A	exonic	1.46453e-09	2	0.158072614209781	wilcox.test	Only one observation	0.158073	synonymous SNV	SAMD9L:NM_001303500:exon4:c.C1908T:p.P636P,SAMD9L:NM_001350083:exon4:c.C1908T:p.P636P,SAMD9L:NM_001303496:exon5:c.C1908T:p.P636P,SAMD9L:NM_001303498:exon5:c.C1908T:p.P636P,SAMD9L:NM_001350085:exon5:c.C1908T:p.P636P,SAMD9L:NM_152703:exon5:c.C1908T:p.P636P,SAMD9L:NM_001303497:exon6:c.C1908T:p.P636P,SAMD9L:NM_001350082:exon6:c.C1908T:p.P636P,SAMD9L:NM_001350084:exon6:c.C1908T:p.P636P	.	Benign	snv	0.00419329	NA	NA	NA
SCAF11	rs78984577	chr12	45920705	45920705	T	C	UTR3	2.42971e-05	2	0.939186813455771	wilcox.test	0.90300940394102	0.939187	.	.	NM_004719:c.*1343A>G	.	snv	0.0139776	NA	NA	NA
SCNN1D	rs140170231	chr1	1287277	1287277	G	A	exonic	6.67564e-06	2	1	wilcox.test	Only one observation	1	nonsynonymous SNV	SCNN1D:NM_001130413:exon9:c.G1288A:p.D430N	.	.	snv	0.00219649	NA	NA	NA	4.656
SCRN2	vi17.47838652	chr17	47838652	47838652	C	G	exonic	6.84695e-10	2	0.441362888925002	wilcox.test	Only one observation	0.441363	nonsynonymous SNV	SCRN2:NM_001145023:exon6:c.G817C:p.E273Q,SCRN2:NM_138355:exon6:c.G817C:p.E273Q*	.*	.	snv	0.0311502	NA	NA	NA	14.6
SDCBP2	rs35367003	chr20	1312497	1312497	C	T	exonic	1.00289e-06	2	0.109735949500722	wilcox.test	0.0228921019421538	0.109736	nonsynonymous SNV	SDCBP2:NM_015685:exon3:c.G317A:p.R106Q,SDCBP2:NM_001199784:exon7:c.G572A:p.R191Q,SDCBP2:NM_080489:exon7:c.G572A:p.R191Q	.	.	snv	0.0199681	NA	NA	NA	35
SDS	rs142280424	chr12	113392690	113392690	G	A	UTR3	1.00708e-12	2	0.74836748565064	wilcox.test	Only one observation	0.748367	.	.	NM_006843:c.*251C>T	.	snv	0.00179712	NA	NA	NA
SEC23IP	rs71484605	chr10	119940689	119940689	T	A	UTR3	1.40421e-10	3	0.92371022537997	kruskall.test	0.730490629160554	0.820461	.	.	NM_007190:c.*124T>A	.	snv	0.116613	0.871535721826883	0.871535721826883	0.871535721826883
SEC23IP	rs34826964	chr10	119933734	119933734	A	G	exonic	1.40421e-10	2	0.738621088406701	wilcox.test	0.920250919909803	0.738621	synonymous SNV	SEC23IP:NM_007190:exon18:c.A2970G:p.T990T	.	.	snv	0.116613	NA	NA	NA
SEC23IP	rs35177417	chr10	119940624	119940624	A	G	UTR3	1.40421e-10	3	0.975631906201794	kruskall.test	0.557487832443347	0.993684	.	.	NM_007190:c.*59A>G	.	snv	0.116613	1	1	1
SEC23IP	rs41314505	chr10	119940732	119940732	A	G	UTR3	1.40421e-10	2	0.922171244904253	wilcox.test	0.412545231848481	0.922171	.	.	NM_007190:c.*167A>G	.	snv	0.095647	NA	NA	NA
SERPINB1	vi6.2832742	chr6	2832742	2832742	G	C	UTR3	1.0419e-17	2	0.386591628451998	wilcox.test	Only one observation	0.386592	.	.*	NM_030666:c.*866C>G*	.	snv		NA	NA	NA
SERPINB13	vi18.63592274	chr18	63592274	63592274	C	T	intronic	3.90052e-16	2	0.180240931215498	wilcox.test	0.0006033236381173	0.180241	.	.*	.*	.	snv	0.0167732	NA	NA	NA
SERPINB3	vi18.63657618	chr18	63657618	63657618	G	A	intronic	2.60503e-18	2	0.948805002022022	wilcox.test	Only one observation	0.948805	.	.*	.*	.	snv	0.170727	NA	NA	NA
SERPINE1	rs536144892	chr7	101138392	101138392	C	T	UTR3	2.34889e-11	2	0.297828371083344	wilcox.test	Only one observation	0.297828	.	.	NM_000602:c.*950C>T	Uncertain_significance	snv	0.00119808	NA	NA	NA
SERPINE2	rs12436	chr2	224001859	224001859	C	A	exonic	2.15594e-09	3	0.00441339885337688	kruskall.test	5.64504900116451e-07	0.00105788	synonymous SNV	SERPINE2:NM_001136528:exon2:c.G42T:p.T14T,SERPINE2:NM_001136530:exon2:c.G78T:p.T26T,SERPINE2:NM_006216:exon2:c.G42T:p.T14T	.	.	snv	0.23742	0.0075154264910086	0.261480646707865	0.790882322940624
SETDB1	rs41272023	chr1	150964598	150964598	G	A	UTR3	7.02697e-09	2	0.659001945598393	wilcox.test	0.224778261515446	0.659002	.	.	NM_001366417:c.*234G>A;NM_012432:c.*234G>A;NM_001145415:c.*234G>A;NM_001366418:c.*234G>A	.	snv	0.00738818	NA	NA	NA
SETX	vi9.132262173	chr9	132262173	132262173	-	T	UTR3	3.35888e-14	2	0.914844275916682	wilcox.test	Only one observation	0.914844	.	.*	NM_001351528:c.*2065_*2066insA;NM_015046:c.*2065_*2066insA;NM_001351527:c.*2065_*2066insA*	Uncertain_significance	indel		NA	NA	NA
SFXN1	rs566118637	chr5	175528441	175528441	C	T	UTR3	4.3706e-12	2	0.948846584255526	wilcox.test	Only one observation	0.948847	.	.	NM_022754:c.*1707C>T;NM_001322981:c.*1762C>T;NM_001322980:c.*1762C>T;NM_001322978:c.*1707C>T;NM_001322977:c.*1707C>T;NM_001322982:c.*1707C>T	.	snv	0.000599042	NA	NA	NA
SGPP2	rs79365310	chr2	222561411	222561411	T	C	UTR3	3.04162e-09	2	0.582650114924856	wilcox.test	0.672408799115242	0.58265	.	.	NM_001320834:c.*2513T>C;NM_001320833:c.*2513T>C;NM_152386:c.*2513T>C	.	snv	0.0273562	NA	NA	NA
SGPP2	rs147837674	chr2	222560946	222560946	T	C	UTR3	3.04162e-09	2	0.582650114924856	wilcox.test	0.672408799115242	0.58265	.	.	NM_001320834:c.*2048T>C;NM_001320833:c.*2048T>C;NM_152386:c.*2048T>C	.	snv	0.0273562	NA	NA	NA
SGPP2	rs112236399	chr2	222561203	222561203	G	A	UTR3	3.04162e-09	2	0.582650114924856	wilcox.test	0.672408799115242	0.58265	.	.	NM_001320834:c.*2305G>A;NM_001320833:c.*2305G>A;NM_152386:c.*2305G>A	.	snv	0.0265575	NA	NA	NA
SGPP2	rs3738999	chr2	222521859	222521859	C	T	exonic	3.04162e-09	3	0.828629425875619	kruskall.test	0.152748188755283	0.575936	synonymous SNV	SGPP2:NM_001320834:exon3:c.C87T:p.I29I,SGPP2:NM_152386:exon3:c.C471T:p.I157I,SGPP2:NM_001320833:exon4:c.C87T:p.I29I	.	.	snv	0.0966454	1	1	1
SGPP2	rs76841138	chr2	222558934	222558934	A	G	UTR3	3.04162e-09	2	0.9424913964159	wilcox.test	0.940474081596788	0.942491	.	.	NM_001320834:c.*36A>G;NM_001320833:c.*36A>G;NM_152386:c.*36A>G	.	snv	0.0273562	NA	NA	NA
SGPP2	vi2.222560253	chr2	222560253	222560253	-	G	UTR3	3.04162e-09	2	0.54161201882655	wilcox.test	0.48785760364642	0.541612	.	.*	NM_001320834:c.*1355_*1356insG;NM_001320833:c.*1355_*1356insG;NM_152386:c.*1355_*1356insG*	.	indel	0.0273562	NA	NA	NA
SGPP2	rs61438762	chr2	222561873	222561873	T	C	UTR3	3.04162e-09	2	0.9424913964159	wilcox.test	0.940474081596788	0.942491	.	.	NM_001320834:c.*2975T>C;NM_001320833:c.*2975T>C;NM_152386:c.*2975T>C	.	snv	0.023762	NA	NA	NA
SGPP2	rs3739000	chr2	222521838	222521838	A	G	exonic	3.04162e-09	3	0.939346806431587	kruskall.test	0.337408115990909	0.751936	synonymous SNV	SGPP2:NM_001320834:exon3:c.A66G:p.V22V,SGPP2:NM_152386:exon3:c.A450G:p.V150V,SGPP2:NM_001320833:exon4:c.A66G:p.V22V	.	.	snv	0.0978435	1	1	1
SGPP2	rs59732277	chr2	222562363	222562363	A	G	UTR3	3.04162e-09	2	0.9424913964159	wilcox.test	0.940474081596788	0.942491	.	.	NM_001320834:c.*3465A>G;NM_001320833:c.*3465A>G;NM_152386:c.*3465A>G	.	snv	0.0263578	NA	NA	NA
SGPP2	rs60636230	chr2	222561899	222561899	C	A	UTR3	3.04162e-09	2	0.9424913964159	wilcox.test	0.940474081596788	0.942491	.	.	NM_001320834:c.*3001C>A;NM_001320833:c.*3001C>A;NM_152386:c.*3001C>A	.	snv	0.0273562	NA	NA	NA
SH3PXD2A	rs17738042	chr10	103596274	103596274	G	A	UTR3	3.04385e-09	2	0.914048289470611	wilcox.test	0.363374366788964	0.914048	.	.	NM_014631:c.*5542C>T;NM_001365079:c.*5542C>T	.	snv	0.0153754	NA	NA	NA
SHMT1	rs112604682	chr17	18328698	18328698	G	A	UTR3	2.00015e-11	2	1	wilcox.test	0.425244543088588	1	.	.	NM_148918:c.*52C>T;NM_001281786:c.*52C>T;NM_004169:c.*52C>T	.	snv	0.00958466	NA	NA	NA
SHMT1	rs9902011	chr17	18328338	18328338	T	C	UTR3	2.00015e-11	3	0.851279143324906	kruskall.test	0.450860558898178	0.630644	.	.	NM_148918:c.*412A>G;NM_001281786:c.*412A>G;NM_004169:c.*412A>G	.	snv	0.0658946	0.8	0.8	0.8
SIPA1L1	rs78375992	chr14	71702435	71702435	A	G	exonic	2.34241e-09	2	0.199449996745013	wilcox.test	Only one observation	0.19945	synonymous SNV	SIPA1L1:NM_001284246:exon12:c.A3576G:p.S1192S,SIPA1L1:NM_001284247:exon14:c.A3576G:p.S1192S,SIPA1L1:NM_001354285:exon15:c.A3576G:p.S1192S,SIPA1L1:NM_001354287:exon15:c.A3576G:p.S1192S,SIPA1L1:NM_001354288:exon15:c.A3576G:p.S1192S,SIPA1L1:NM_001354289:exon15:c.A2094G:p.S698S,SIPA1L1:NM_001354286:exon16:c.A3576G:p.S1192S,SIPA1L1:NM_001284245:exon17:c.A3576G:p.S1192S,SIPA1L1:NM_015556:exon17:c.A3576…	.	.	snv	0.00139776	NA	NA	NA
SIRPG	rs6043409	chr20	1635560	1635560	A	G	exonic	1.91447e-10	3	0.000334799169731893	kruskall.test	4.34886634295528e-05	8.0809e-05	nonsynonymous SNV	SIRPG:NM_018556:exon4:c.T788C:p.V263A	.	.	snv	0.797125	0.0488440596418224	0.00163440329529062	0.181818181818182	0.004
SIRPG	rs6043374	chr20	1629306	1629306	C	T	UTR3	1.91447e-10	2	0.027774036421019	wilcox.test	0.0739049377411962	0.027774	.	.	NM_080816:c.*333G>A;NM_001039508:c.*333G>A;NM_018556:c.*333G>A	.	snv	0.151358	NA	NA	NA
SKA3	rs1327179	chr13	21154181	21154181	A	G	UTR3	3.04763e-16	3	0.21814742919447	kruskall.test	0.493133808993013	0.160722	.	.	NM_001166017:c.*922T>C;NM_145061:c.*969T>C	.	snv	0.754593	0.355214297031762	0.400490810605283	0.400490810605283
SLAMF8	rs3795331	chr1	159832893	159832893	G	A	exonic	1.3213e-08	2	0.931791833757279	wilcox.test	Only one observation	0.931792	nonsynonymous SNV	SLAMF8:NM_001330741:exon2:c.G58A:p.V20M,SLAMF8:NM_020125:exon3:c.G385A:p.V129M	.	.	snv	0.0589058	NA	NA	NA	11.78
SLC24A3	rs74861337	chr20	19722709	19722709	G	C	UTR3	1.53393e-05	2	0.128902370460688	wilcox.test	Only one observation	0.128902	.	.	NM_020689:c.*1569G>C	.	snv	0.00379393	NA	NA	NA
SLC31A1	vi9.113262254	chr9	113262254	113262254	C	T	UTR3	6.07362e-17	2	0.847323864207971	wilcox.test	0.0611220518616883	0.847324	.	.*	NM_001859:c.*1781C>T*	.	snv	0.00798722	NA	NA	NA
SLC35C1	vi11.45812409	chr11	45812409	45812409	C	T	UTR3	5.64897e-16	3	0.427805077248017	kruskall.test	0.0415566320904839	0.834816	.	.*	NM_001145266:c.*1074C>T;NM_001145265:c.*1074C>T;NM_018389:c.*1074C>T*	Likely_benign	snv	0.124601	0.787444098576328	0.414435649977317	0.257612354142432
SLC43A2	rs1057123	chr17	1575203	1575203	C	T	UTR3	2.91346e-17	3	0.496306486188901	kruskall.test	0.0439202342051119	0.962731	.	.	NM_001284499:c.*401G>A;NM_001284498:c.*401G>A;NM_152346:c.*401G>A;NM_001321365:c.*401G>A;NM_001321364:c.*401G>A	.	snv	0.0954473	0.607225443646869	0.607225443646869	0.607225443646869
SLC7A8	rs117728271	chr14	23125672	23125672	G	A	UTR3	1.12925e-16	2	0.78646963461478	wilcox.test	0.034054284915689	0.78647	.	.	NM_012244:c.*1505C>T;NM_182728:c.*1505C>T;NM_001267036:c.*1505C>T;NM_001267037:c.*1505C>T	.	snv	0.00459265	NA	NA	NA
SLFN5	rs148155981	chr17	35259188	35259188	T	C	exonic	1.21047e-09	2	0.169096430835312	wilcox.test	Only one observation	0.169096	synonymous SNV	SLFN5:NM_001330183:exon2:c.T498C:p.G166G,SLFN5:NM_144975:exon2:c.T498C:p.G166G	.	.	snv	0.00119808	NA	NA	NA
SLFN5	vi17.35267876	chr17	35267876	35267876	C	T	UTR3	1.21047e-09	2	0.169096430835312	wilcox.test	Only one observation	0.169096	.	.*	NM_001330183:c.*2773C>T;NM_144975:c.*1988C>T*	.	snv	0.000599042	NA	NA	NA
SMPD1	rs370828368	chr11	6394550	6394550	G	A	exonic	0.0292471	2	0.881004068213303	wilcox.test	Only one observation	0.881004	nonsynonymous SNV	SMPD1:NM_001365135:exon5:c.G1707A:p.M569I,SMPD1:NM_000543:exon6:c.G1839A:p.M613I,SMPD1:NM_001007593:exon6:c.G1836A:p.M612I,SMPD1:NM_001318088:exon6:c.G918A:p.M306I	.	Likely_benign	snv		NA	NA	NA	13.14
SMYD5	rs942369254	chr2	73226165	73226165	C	G	UTR3	1.36264e-10	2	0.23241999832136	wilcox.test	Only one observation	0.23242	.	.	NM_006062:c.*219C>G	.	snv		NA	NA	NA
SNHG16	rs566832359	chr17	76565188	76565188	C	T	ncRNA_exonic	2.73999e-10	2	0.658899099683035	wilcox.test	0.674821083458066	0.658899	.	.	.	.	snv	0.00259585	NA	NA	NA
SNHG17	rs755466773	chr20	38420692	38420692	C	G	ncRNA_exonic	1.51054e-16	2	0.732171187887344	wilcox.test	Only one observation	0.732171	.	.	.	.	snv		NA	NA	NA
SNHG3	rs72661791	chr1	28510006	28510006	G	A	ncRNA_exonic	1.13639e-16	2	0.975617020054585	wilcox.test	0.0450555888025244	0.975617	.	.	.	.	snv	0.0125799	NA	NA	NA
SNW1	rs61745425	chr14	77751355	77751355	A	G	exonic	2.44152e-17	2	0.333433084685235	wilcox.test	Only one observation	0.333433	synonymous SNV	SNW1:NM_001318844:exon3:c.T294C:p.Y98Y,SNW1:NM_012245:exon3:c.T294C:p.Y98Y	.	.	snv	0.00738818	NA	NA	NA
SNX2	rs546496338	chr5	122829775	122829775	T	C	UTR3	5.77992e-17	2	0.239050259653479	wilcox.test	Only one observation	0.23905	.	.	NM_001278199:c.*127T>C;NM_003100:c.*127T>C	.	snv	0.00958466	NA	NA	NA
SOGA1	rs74958659	chr20	36778407	36778407	G	A	UTR3	1.99913e-10	2	0.615481632331741	wilcox.test	0.329465207003535	0.615482	.	.	NM_080627:c.*8078C>T	.	snv	0.00239617	NA	NA	NA
SP100	rs56009782	chr2	230544709	230544709	G	A	UTR3	1.25527e-17	3	0.917731941663477	kruskall.test	0.0206249596920849	0.88501	.	.	NM_001080391:c.*1763G>A	.	snv	0.0297524	1	1	1
SP110	rs9061	chr2	230212395	230212395	C	T	exonic	1.16274e-08	2	0.0759779638193626	wilcox.test	0.0798941516806162	0.075978	nonsynonymous SNV	SP110:NM_004509:exon5:c.G619A:p.E207K,SP110:NM_004510:exon5:c.G619A:p.E207K,SP110:NM_080424:exon5:c.G619A:p.E207K,SP110:NM_001185015:exon6:c.G637A:p.E213K	.	Benign	snv	0.130591	NA	NA	NA	11.56
SPI1	vi11.47357892	chr11	47357892	47357895	TCAT	-	intronic	1.00034e-15	2	0.306568074661096	wilcox.test	Only one observation	0.306568	.	.*	.*	.	indel	0.00758786	NA	NA	NA
SPINK6	vi5.148213934	chr5	148213934	148213934	C	A	exonic	2.77826e-08	3	0.666385675647638	kruskall.test	3.72305738676244e-09	0.377437	nonsynonymous SNV	SPINK6:NM_205841:exon3:c.C106A:p.P36T,SPINK6:NM_001195290:exon4:c.C106A:p.P36T*	.*	.	snv	0.679313	0.838177561010688	0.838177561010688	1	23.7
SPOCK2	rs15256	chr10	72060790	72060790	T	C	UTR3	1.41029e-13	3	0.216292761137869	kruskall.test	0.281569509409232	0.202168	.	.	NM_001244950:c.*1970A>G;NM_014767:c.*1970A>G	.	snv	0.312899	0.259930747476548	0.705086546707848	0.705086546707848
SPRR2C	rs2928	chr1	153140330	153140330	A	C	ncRNA_exonic	2.30672e-08	3	0.802464217006325	kruskall.test	0.484569489451955	0.561067	.	.	.	.	snv	0.432308	0.900186606331763	0.900186606331763	0.900186606331763
SPRR2G	vi1.153149581	chr1	153149581	153149581	G	T	downstream	2.49422e-18	2	0.48105642598246	wilcox.test	0.128248201307665	0.481056	.	.*	dist=1*	.	snv		NA	NA	NA
SPRR2G	rs516280	chr1	153150454	153150454	C	A	intronic	2.49422e-18	3	0.630188512197014	kruskall.test	0.0597969467217418	0.3975	.	.	.	.	snv	0.426518	0.671002955050821	0.671002955050821	0.671002955050821
SPRR3	rs28924721	chr1	153001778	153001778	C	T	UTR5	2.4156e-13	3	0.69445424714857	kruskall.test	0.0123298388679839	0.732955	.	.	NM_005416:c.-1243C>T;NM_001097589:c.-1243C>T	.	snv	0.201278	0.72426862413917	0.819719215575048	0.72426862413917
SPRR3	rs2339495	chr1	153002640	153002640	A	T	UTR5	2.4156e-13	2	0.455580027828609	wilcox.test	0.784412998122174	0.45558	.	.	NM_005416:c.-381A>T	.	snv	0.52496	NA	NA	NA
SPRR3	rs2075739	chr1	153003019	153003019	G	A	UTR5	2.4156e-13	3	0.702298786094365	kruskall.test	0.0229206446267061	0.553924	.	.	NM_005416:c.-2G>A;NM_001097589:c.-2G>A	.	snv	0.52496	0.678419437788347	0.953819237883438	0.678419437788347
SPRR3	rs1970328	chr1	153003353	153003353	A	G	exonic	2.4156e-13	3	0.813418764769622	kruskall.test	0.500902690361782	0.630064	synonymous SNV	SPRR3:NM_001097589:exon2:c.A333G:p.E111E,SPRR3:NM_005416:exon3:c.A333G:p.E111E	.	.	snv	0.52496	0.971389359733476	0.971389359733476	0.971389359733476
SPRR3	rs1055935	chr1	153003465	153003465	C	G	exonic	2.4156e-13	3	0.287019440245719	kruskall.test	0.680098689232737	0.275301	nonsynonymous SNV	SPRR3:NM_001097589:exon2:c.C445G:p.L149V,SPRR3:NM_005416:exon3:c.C445G:p.L149V	.	.	snv	0.583466	0.342287448213459	0.899768706932551	0.342287448213459	0.002
SPRR3	rs1015996	chr1	153003632	153003632	C	T	UTR3	2.4156e-13	3	0.981660614124807	kruskall.test	0.0156003532966063	0.870946	.	.	NM_005416:c.*102C>T;NM_001097589:c.*102C>T	.	snv	0.52496	0.937300511341209	0.937300511341209	0.937300511341209
SPRR3	rs6671524	chr1	153001771	153001771	C	G	UTR5	2.4156e-13	3	0.996259939796114	kruskall.test	0.186951428078113	0.951933	.	.	NM_005416:c.-1250C>G;NM_001097589:c.-1250C>G	.	snv	0.527356	0.970071222949773	0.970071222949773	0.970071222949773
SPRR3	rs1134220	chr1	153003830	153003830	T	G	UTR3	2.4156e-13	3	0.76492115378642	kruskall.test	0.0104944576200733	0.596255	.	.	NM_005416:c.*300T>G;NM_001097589:c.*300T>G	.	snv	0.52496	0.777666986080925	0.952412878022845	0.777666986080925
SPRR3	vi1.153003287	chr1	153003287	153003287	C	A	exonic	2.4156e-13	3	0.762210832708109	kruskall.test	0.871436891796031	0.472513	synonymous SNV	SPRR3:NM_001097589:exon2:c.C267A:p.G89G,SPRR3:NM_005416:exon3:c.C267A:p.G89G*	.*	.	snv	0.524561	0.876262626262626	0.876262626262626	0.876262626262626
SPRR3	rs1015995	chr1	153003638	153003638	G	C	UTR3	2.4156e-13	3	0.981660614124807	kruskall.test	0.0156003532966063	0.870946	.	.	NM_005416:c.*108G>C;NM_001097589:c.*108G>C	.	snv	0.52496	0.937300511341209	0.937300511341209	0.937300511341209
SREBF1	rs114001633	chr17	17819659	17819659	G	A	exonic	2.74005e-15	2	0.357262465207197	wilcox.test	Only one observation	0.357262	nonsynonymous SNV	SREBF1:NM_001321096:exon3:c.C518T:p.P173L,SREBF1:NM_004176:exon3:c.C590T:p.P197L,SREBF1:NM_001005291:exon4:c.C680T:p.P227L	.	Likely_benign	snv	0.00219649	NA	NA	NA	10.23
SREBF1	rs779068780	chr17	17817041	17817041	C	T	exonic	2.74005e-15	2	0.357262465207197	wilcox.test	Only one observation	0.357262	nonsynonymous SNV	SREBF1:NM_001321096:exon9:c.G1630A:p.G544S,SREBF1:NM_004176:exon9:c.G1702A:p.G568S,SREBF1:NM_001005291:exon10:c.G1792A:p.G598S	.	.	snv		NA	NA	NA	33
SRGN	rs912651180	chr10	69104761	69104761	G	A	UTR3	1.73782e-18	2	0.139745560387725	wilcox.test	Only one observation	0.139746	.	.	NM_001321053:c.*641G>A;NM_001321054:c.*641G>A;NM_002727:c.*641G>A	.	snv		NA	NA	NA
SRM	vi1.11054883	chr1	11054883	11054927	GGCCTGGAGGGACATGAGGCCAGTCAGGAGGGCGCTCTGGGTCCC	-	exonic	1.19243e-13	2	0.594308932930487	wilcox.test	0.097791405920644	0.594309	nonframeshift deletion	SRM:NM_003132:exon8:c.889_891del:p.A297del*	.*	.	indel		NA	NA	NA
SRR	rs528591388	chr17	2322626	2322626	G	A	intronic	1.0436e-07	2	0.324952600418529	wilcox.test	Only one observation	0.324953	.	.	.	.	snv	0.000399361	NA	NA	NA
SRSF1	vi17.58007146	chr17	58007146	58007146	-	A	UTR5	2.42387e-10	2	0.0996295496992479	wilcox.test	Only one observation	0.0996295	.	.*	NM_001078166:c.-10_-9insT;NM_006924:c.-10_-9insT*	.	indel		NA	NA	NA
SSBP1	vi7.141750309	chr7	141750309	141750309	A	T	splicing	6.12992e-07	2	0.658541122358957	wilcox.test	0.888640941833825	0.658541	.	.*	NM_001256513:exon7:c.404-2A>T;NM_001256511:exon7:c.404-2A>T;NM_001256512:exon7:c.404-2A>T;NM_003143:exon7:c.404-2A>T;NM_001256510:exon7:c.404-2A>T*	.	snv		NA	NA	NA	24.8
SSH1	rs567506248	chr12	108784178	108784178	T	C	UTR3	1.91932e-10	2	0.293704859640037	wilcox.test	0.617501762685781	0.293705	.	.	NM_018984:c.*3810A>G	.	snv	0.000399361	NA	NA	NA
SSH3	rs61731165	chr11	67306922	67306922	G	A	exonic	2.12377e-07	2	0.151907696503185	wilcox.test	Only one observation	0.151908	nonsynonymous SNV	SSH3:NM_017857:exon4:c.G424A:p.D142N	.	.	snv	0.00678914	NA	NA	NA	11.17
ST14	rs150230720	chr11	130210024	130210024	G	C	UTR3	1.29529e-12	2	0.658994731370636	wilcox.test	3.15302767122406e-06	0.658995	.	.	NM_021978:c.*201G>C	.	snv	0.00179712	NA	NA	NA
ST5	vi11.8700068	chr11	8700068	8700068	G	C	intronic	3.24966e-12	2	0.698556657940555	wilcox.test	Only one observation	0.698557	.	.*	.*	.	snv		NA	NA	NA
STARD3	rs36015615	chr17	39658434	39658434	G	A	exonic	1.39149e-12	2	0.982937886353166	wilcox.test	Only one observation	0.982938	nonsynonymous SNV	STARD3:NM_001165937:exon6:c.G446A:p.C149Y	.	.	snv		NA	NA	NA	12.39
STIP1	vi11.64197853	chr11	64197853	64197853	G	A	splicing	4.14045e-10	2	0.787307083494493	wilcox.test	0.805157505772032	0.787307	.	.*	NM_001282652:exon8:c.1044-1G>A;NM_006819:exon8:c.903-1G>A;NM_001282653:exon8:c.831-1G>A*	.	snv		NA	NA	NA	23.4
STK10	vi5.172044949	chr5	172044949	172044949	C	T	exonic	1.05907e-09	2	0.324518544964117	wilcox.test	Only one observation	0.324519	nonsynonymous SNV	STK10:NM_005990:exon19:c.G2840A:p.C947Y*	.*	.	snv		NA	NA	NA	13.51
STK36	rs12993599	chr2	218698879	218698879	G	A	exonic	1.1339e-08	2	0.341184572816754	wilcox.test	0.343209271281213	0.341185	nonsynonymous SNV	STK36:NM_001243313:exon26:c.G3272A:p.R1091Q,STK36:NM_001369423:exon26:c.G3335A:p.R1112Q,STK36:NM_015690:exon26:c.G3335A:p.R1112Q	.	.	snv	0.0766773	NA	NA	NA	14.18
STRIP2	rs3173904	chr7	129488024	129488024	A	G	UTR3	9.37895e-18	2	0.577770925683238	wilcox.test	Only one observation	0.577771	.	.	NM_020704:c.*2195A>G	.	snv		NA	NA	NA
STX5	rs10484	chr11	62807115	62807115	C	A	UTR3	2.91247e-10	2	0.53032089838648	wilcox.test	0.98658922388667	0.530321	.	.	NM_001244666:c.*494G>T;NM_003164:c.*354G>T;NM_001330294:c.*354G>T	.	snv	0.0101837	NA	NA	NA
SUN1	vi7.873379	chr7	873379	873379	G	A	UTR3	2.05487e-12	2	0.592732093416257	wilcox.test	Only one observation	0.592732	.	.*	NM_001367665:c.*48G>A;NM_001367664:c.*48G>A;NM_001367662:c.*48G>A;NM_001367697:c.*48G>A;NM_001367696:c.*48G>A;NM_001367666:c.*48G>A;NM_001367668:c.*48G>A;NM_001367667:c.*48G>A;NM_001367660:c.*48G>A;NM_001367669:c.*48G>A;NM_001367691:c.*48G>A;NM_001367678:c.*48G>A;NM_025154:c.*48G>A;NM_001367701:c.*48G>A;NM_001367680:c.*48G>A;NM_001367636:c.*48G>A;NM_001367670:c.*48G>A;NM_001367648:c.*48G>A;NM_001…	.	snv		NA	NA	NA
SURF1	vi9.133354897	chr9	133354897	133354897	G	C	exonic	7.58386e-11	2	0.360407335962035	wilcox.test	0.533926072067386	0.360407	nonsynonymous SNV	SURF1:NM_003172:exon3:c.C167G:p.A56G*	.*	Benign	snv	0.0101837	NA	NA	NA	3.413
SURF1	rs41296099	chr9	133352440	133352440	A	G	intronic	7.58386e-11	3	0.156927755112078	kruskall.test	0.533926072067386	0.360407	.	.	.	Benign	snv	0.0113818	0.624320847616613	0.259733009754957	0.666666666666667
SURF4	vi9.133362950	chr9	133362950	133362950	-	T	UTR3	1.49567e-09	2	0.402137902038387	wilcox.test	0.713449616225541	0.402138	.	.*	NM_001280788:c.*542_*543insA;NM_001280791:c.*542_*543insA;NM_001280792:c.*778_*779insA;NM_001280790:c.*542_*543insA;NM_001280793:c.*542_*543insA;NM_033161:c.*542_*543insA;NM_001280789:c.*513_*514insA*	.	indel	0.0101837	NA	NA	NA
SURF4	rs41306724	chr9	133361789	133361789	C	T	UTR3	1.49567e-09	2	0.402137902038387	wilcox.test	0.713449616225541	0.402138	.	.	NM_001280788:c.*1704G>A;NM_001280791:c.*1704G>A;NM_001280792:c.*1940G>A;NM_001280790:c.*1704G>A;NM_001280793:c.*1704G>A;NM_033161:c.*1704G>A;NM_001280789:c.*1675G>A	.	snv	0.0107827	NA	NA	NA
SUZ12P1	rs9911885	chr17	30783515	30783515	C	G	ncRNA_intronic	2.93171e-10	3	0.7310406427748	kruskall.test	0.498360939009646	0.677756	.	.	.	.	snv	0.161741	0.890013431152357	0.890013431152357	0.890013431152357
SYNJ2	rs200841167	chr6	158028975	158028975	G	A	exonic	7.5979e-12	2	0.748370231158552	wilcox.test	Only one observation	0.74837	nonsynonymous SNV	SYNJ2:NM_003898:exon3:c.G434A:p.R145H	.	.	snv		NA	NA	NA	24.2
SYNRG	rs1471064296	chr17	37515570	37515570	T	C	UTR3	0.000178753	2	0.948845430561342	wilcox.test	Only one observation	0.948845	.	.	NM_001163544:c.*3370A>G;NM_001163546:c.*3370A>G;NM_198882:c.*3370A>G;NM_080550:c.*3370A>G;NM_007247:c.*3370A>G;NM_001163545:c.*3370A>G;NM_001163547:c.*3370A>G	.	snv		NA	NA	NA
SYTL1	rs113120872	chr1	27350918	27350918	G	A	exonic	3.86954e-09	2	0.548879310214576	wilcox.test	0.983519075532239	0.548879	nonsynonymous SNV	SYTL1:NM_001193308:exon11:c.G1130A:p.G377D,SYTL1:NM_032872:exon11:c.G1094A:p.G365D	.	.	snv	0.0157748	NA	NA	NA	0.06
TACC3	rs200539908	chr4	1728068	1728068	A	G	exonic	2.99265e-09	2	0.948846007418191	wilcox.test	Only one observation	0.948846	synonymous SNV	TACC3:NM_006342:exon4:c.A666G:p.E222E	.	.	snv	0.0383387	NA	NA	NA
TACC3	rs2290011	chr4	1744502	1744502	G	T	intronic	2.99265e-09	3	0.670520916548084	kruskall.test	0.746908950813465	0.498873	.	.	.	.	snv	0.387979	0.855315390327361	0.855315390327361	0.855315390327361
TACC3	rs8389	chr4	1745117	1745117	A	T	UTR3	2.99265e-09	3	0.0162148072750612	kruskall.test	0.0499982699627126	0.00540602	.	.	NM_006342:c.*104A>T	.	snv	0.673522	0.0554000219277143	0.130800206820467	0.628571428571429
TANK	rs10183668	chr2	161231324	161231324	G	A	exonic	6.31572e-09	2	0.347598367908651	wilcox.test	0.698528022147147	0.347598	nonsynonymous SNV	TANK:NM_001199135:exon7:c.G874A:p.G292R,TANK:NM_004180:exon7:c.G874A:p.G292R	.	.	snv	0.0495208	NA	NA	NA	6.14
TARBP1	vi1.234391534	chr1	234391534	234391534	A	T	UTR3	0.000116694	2	0.948846007418191	wilcox.test	Only one observation	0.948846	.	.*	NM_005646:c.*43T>A*	.	snv	0.019369	NA	NA	NA
TATDN2	rs536085783	chr3	10280653	10280653	T	A	UTR3	1.37162e-09	2	1	wilcox.test	Only one observation	1	.	.	NM_014760:c.*1471T>A	.	snv		NA	NA	NA
TBC1D2B	rs61732053	chr15	78044961	78044961	C	T	exonic	6.11285e-08	2	0.293625796306699	wilcox.test	0.656292000098085	0.293626	nonsynonymous SNV	TBC1D2B:NM_015079:exon3:c.G622A:p.A208T,TBC1D2B:NM_144572:exon3:c.G622A:p.A208T	.	.	snv	0.0736821	NA	NA	NA	18.69
TBC1D8	vi2.101007870	chr2	101007870	101007870	-	AAG	exonic	0.0130041	2	0.623810768267976	wilcox.test	0.548082305522622	0.623811	nonframeshift insertion	TBC1D8:NM_001102426:exon20:c.3373_3374insCTT:p.T1124_F1125insS,TBC1D8:NM_001330348:exon20:c.3418_3419insCTT:p.T1139_F1140insS*	.*	.	indel	0.0589058	NA	NA	NA
TBP	rs55985680	chr6	170572767	170572767	A	G	UTR3	1.77296e-08	2	0.603024610092745	wilcox.test	0.588772458211833	0.603025	.	.	NM_001172085:c.*502A>G;NM_003194:c.*502A>G	.	snv	0.0355431	NA	NA	NA
TCF25	rs149408054	chr16	89894882	89894882	T	G	intronic	2.12371e-09	2	0.313583405529699	wilcox.test	Only one observation	0.313583	.	.	.	.	snv	0.0275559	NA	NA	NA
TCF3	vi19.1625623	chr19	1625623	1625623	G	A	exonic	4.42826e-07	2	0.454156430454884	wilcox.test	Only one observation	0.454156	nonsynonymous SNV	TCF3:NM_001136139:exon7:c.C452T:p.P151L,TCF3:NM_001351778:exon7:c.C452T:p.P151L,TCF3:NM_001351779:exon7:c.C452T:p.P151L,TCF3:NM_003200:exon7:c.C452T:p.P151L*	.*	.	snv		NA	NA	NA	20.6
TCN1	rs34528912	chr11	59864062	59864062	C	T	exonic	1.08947e-07	2	0.381306760755258	wilcox.test	0.397662195511275	0.381307	nonsynonymous SNV	TCN1:NM_001062:exon2:c.G104A:p.R35H	.	Benign	snv	0.0171725	NA	NA	NA	0.047
TCN2	rs2072195	chr22	30626746	30626746	A	T	UTR3	1.48751e-07	2	0.880651349454037	wilcox.test	0.877015499048634	0.880651	.	.	NM_001184726:c.*225A>T;NM_000355:c.*225A>T	Benign	snv	0.171925	NA	NA	NA
TCP1	rs2181197	chr6	159789567	159789567	C	T	UTR5	2.34203e-11	2	0.680907816860617	wilcox.test	0.859468324465983	0.680908	.	.	NM_030752:c.-99G>A;NM_001008897:c.-4159G>A	.	snv	0.00299521	NA	NA	NA
TCTN3	rs141088838	chr10	95684564	95684564	C	T	exonic	9.51066e-09	2	0.604740511130045	wilcox.test	0.913946526693948	0.604741	nonsynonymous SNV	TCTN3:NM_015631:exon9:c.G1030A:p.G344R	.	Benign/Likely_benign	snv	0.00359425	NA	NA	NA	11.38
TEAD3	rs41270068	chr6	35474782	35474782	G	A	UTR3	1.18801e-08	2	0.812210281069565	wilcox.test	0.810601855716936	0.81221	.	.	NM_003214:c.*262C>T	.	snv	0.00978435	NA	NA	NA
TENM4	rs1015029340	chr11	78653516	78653516	C	T	UTR3	1.28404e-05	2	0.84737136190494	wilcox.test	Only one observation	0.847371	.	.	NM_001098816:c.*4542G>A	.	snv		NA	NA	NA
TET3	rs200888819	chr2	74106104	74106104	C	T	UTR3	4.60873e-09	2	0.15096316250698	wilcox.test	Only one observation	0.150963	.	.	NM_001287491:c.*3928C>T;NM_001366022:c.*3928C>T	.	snv		NA	NA	NA
TEX2	rs61736718	chr17	64154916	64154916	G	A	exonic	3.66144e-09	2	0.324862326177088	wilcox.test	Only one observation	0.324862	synonymous SNV	TEX2:NM_001288732:exon9:c.C2856T:p.S952S,TEX2:NM_001288733:exon9:c.C2856T:p.S952S,TEX2:NM_018469:exon9:c.C2877T:p.S959S	.	.	snv	0.00239617	NA	NA	NA
TFRC	rs143888949	chr3	196049686	196049686	C	T	UTR3	2.30831e-09	2	0.247904187659178	wilcox.test	Only one observation	0.247904	.	.	NM_003234:c.*2256G>A;NM_001128148:c.*2256G>A;NM_001313965:c.*2256G>A;NM_001313966:c.*2256G>A	.	snv	0.000599042	NA	NA	NA
TGFBI	rs781333365	chr5	136060832	136060832	A	T	splicing	1.51277e-09	2	0.341890483698332	wilcox.test	0.489134611285969	0.34189	.	.	NM_000358:exon14:c.1804-2A>T	.	snv		NA	NA	NA	23.5
TGFBI	rs373984033	chr5	136063298	136063298	T	C	UTR3	1.51277e-09	2	0.325187699920132	wilcox.test	Only one observation	0.325188	.	.	NM_000358:c.*72T>C	Uncertain_significance	snv		NA	NA	NA
TGFBR2	rs35719192	chr3	30672302	30672302	G	A	exonic	2.37507e-08	2	0.716193546758413	wilcox.test	Only one observation	0.716194	nonsynonymous SNV	TGFBR2:NM_003242:exon4:c.G1119A:p.M373I,TGFBR2:NM_001024847:exon5:c.G1194A:p.M398I	.	Conflicting_interpretations_of_pathogenicity	snv	0.00119808	NA	NA	NA	15.51
TGM1	vi14.24260449	chr14	24260449	24260449	C	T	splicing	2.40093e-07	2	0.361408275966058	wilcox.test	0.505705450644595	0.361408	.	.*	NM_000359:exon4:c.757+1G>A*	.	snv		NA	NA	NA	28.4
TGM3	vi20.2311132	chr20	2311132	2311165	AAAAGGGTCATAAGGAAGCTAAGGGTAATGTCCC	-	intronic	1.18934e-10	2	0.467156297096804	wilcox.test	Only one observation	0.467156	.	.*	.*	.	indel		NA	NA	NA
TGM3	vi20.2311130	chr20	2311130	2311130	G	T	splicing	1.18934e-10	2	0.467156297096804	wilcox.test	Only one observation	0.467156	.	.*	NM_003245:exon4:c.540+1G>T*	.	snv		NA	NA	NA	25.8
TGM3	vi20.2311168	chr20	2311168	2311173	TTACCC	-	intronic	1.18934e-10	2	0.467156297096804	wilcox.test	Only one observation	0.467156	.	.*	.*	.	indel		NA	NA	NA
TGM3	vi20.2311180	chr20	2311180	2311215	CTCAGCAGCTTGCCCCACAGATCAATGGGAAGTCCC	-	intronic	1.18934e-10	2	0.467156297096804	wilcox.test	Only one observation	0.467156	.	.*	.*	.	indel		NA	NA	NA
TGM3	rs2076403	chr20	2326368	2326368	C	G	intronic	1.18934e-10	3	0.0212003042984819	kruskall.test	1.40059149288291e-08	0.00582474	.	.	.	.	snv	0.171925	0.0635640759476226	0.180072180280349	1
TGM3	rs6417528	chr20	2327451	2327451	T	G	intronic	1.18934e-10	2	0.0911946886394441	wilcox.test	1.9901295838289e-08	0.0911947	.	.	.	.	snv	0.181909	NA	NA	NA
THSD4	rs571161668	chr15	71165109	71165109	G	A	intronic	3.58407e-09	2	0.639696792077302	wilcox.test	0.187943407071108	0.639697	.	.	.	.	snv	0.000199681	NA	NA	NA
TK2	rs886052209	chr16	66511373	66511373	C	T	UTR3	2.7203e-08	2	1	wilcox.test	Only one observation	1	.	.	NM_004614:c.*595G>A;NM_001172645:c.*595G>A;NM_001271935:c.*690G>A;NM_001172643:c.*595G>A;NM_001272050:c.*595G>A;NM_001271934:c.*595G>A;NM_001172644:c.*595G>A	Uncertain_significance	snv		NA	NA	NA
TM2D1	rs11539585	chr1	61681347	61681347	A	T	UTR3	1.65193e-09	2	0.812201956883369	wilcox.test	0.000241337276619936	0.812202	.	.	NM_032027:c.*23T>A	.	snv	0.0611022	NA	NA	NA
TM4SF19	vi3.196327568	chr3	196327568	196327568	T	G	exonic	4.33702e-10	3	0.388216373681637	kruskall.test	0.812741377997016	0.486212	nonsynonymous SNV	TM4SF19:NM_001204897:exon2:c.A23C:p.Q8P,TM4SF19:NM_001204898:exon2:c.A23C:p.Q8P,TM4SF19:NM_138461:exon2:c.A23C:p.Q8P*	.*	.	snv	0.630791	0.972105832877052	0.31103933463651	0.2	1.179
TMBIM1	rs200444652	chr2	218282055	218282055	T	C	exonic	1.86286e-06	2	0.257028697892562	wilcox.test	Only one observation	0.257029	synonymous SNV	TMBIM1:NM_001321428:exon2:c.A87G:p.P29P,TMBIM1:NM_001321432:exon2:c.A87G:p.P29P,TMBIM1:NM_022152:exon2:c.A87G:p.P29P,TMBIM1:NM_001321427:exon3:c.A87G:p.P29P,TMBIM1:NM_001321429:exon3:c.A87G:p.P29P,TMBIM1:NM_001321430:exon3:c.A87G:p.P29P,TMBIM1:NM_001321433:exon3:c.A87G:p.P29P,TMBIM1:NM_001321435:exon3:c.A87G:p.P29P,TMBIM1:NM_001321436:exon3:c.A87G:p.P29P	.	.	snv	0.000399361	NA	NA	NA
TMBIM6	rs17123947	chr12	49763108	49763108	C	T	UTR3	1.34219e-13	2	0.74836748565064	wilcox.test	Only one observation	0.748367	.	.	NM_003217:c.*212C>T;NM_001098576:c.*212C>T	.	snv	0.0123802	NA	NA	NA
TMED2	vi12.123597848	chr12	123597848	123597849	TT	-	UTR3	2.18873e-09	2	0.222860426511187	wilcox.test	Only one observation	0.22286	.	.*	NM_001321445:c.*1119_*1120delTT;NM_006815:c.*1119_*1120delTT*	.	indel		NA	NA	NA
TMED2	vi12.123597849	chr12	123597849	123597849	T	-	UTR3	2.18873e-09	2	0.222860426511187	wilcox.test	Only one observation	0.22286	.	.*	NM_001321445:c.*1120delT;NM_006815:c.*1120delT*	.	indel		NA	NA	NA
TMEM120A	rs376816660	chr7	75989185	75989185	C	T	exonic	1.60977e-11	2	0.239525544193556	wilcox.test	Only one observation	0.239526	synonymous SNV	TMEM120A:NM_001317803:exon4:c.G357A:p.T119T,TMEM120A:NM_001363462:exon4:c.G357A:p.T119T,TMEM120A:NM_031925:exon4:c.G357A:p.T119T	.	.	snv		NA	NA	NA
TMEM171	vi5.73131577	chr5	73131577	73131577	C	G	exonic	2.31421e-10	2	0.164521817489485	wilcox.test	Only one observation	0.164522	nonsynonymous SNV	TMEM171:NM_001161342:exon4:c.C819G:p.D273E,TMEM171:NM_173490:exon4:c.C822G:p.D274E*	.*	.	snv	0.0313498	NA	NA	NA	0.004
TMEM63B	rs149854068	chr6	44154929	44154929	C	T	UTR3	3.8499e-14	2	0.749250240290069	wilcox.test	0.399254110646253	0.74925	.	.	NM_001318792:c.*46C>T;NM_018426:c.*46C>T	.	snv	0.000998403	NA	NA	NA
TMEM86A	rs72880716	chr11	18703852	18703852	C	T	UTR3	1.20999e-09	2	1	wilcox.test	0.765490275033486	1	.	.	NM_153347:c.*1843C>T	.	snv	0.00858626	NA	NA	NA
TMEM87B	rs750122283	chr2	112116140	112116140	G	A	exonic	6.98643e-11	2	0.653367090629716	wilcox.test	Only one observation	0.653367	nonsynonymous SNV	TMEM87B:NM_001329914:exon19:c.G1665A:p.M555I,TMEM87B:NM_032824:exon19:c.G1665A:p.M555I	.	.	snv		NA	NA	NA	23.4
TNC	vi9.115086434	chr9	115086434	115086434	C	T	exonic	2.12757e-18	2	0.736263988244288	wilcox.test	Only one observation	0.736264	nonsynonymous SNV	TNC:NM_002160:exon3:c.G1297A:p.D433N*	.*	.	snv		NA	NA	NA	24
TNFAIP2	vi14.103132883	chr14	103132883	103132883	T	-	intronic	2.93398e-09	2	0.352261313477397	wilcox.test	Only one observation	0.352261	.	.*	.*	.	indel		NA	NA	NA
TNFAIP2	vi14.103132887	chr14	103132887	103132887	-	CACCTGCA	intronic	2.93398e-09	2	0.352261313477397	wilcox.test	Only one observation	0.352261	.	.*	.*	.	indel		NA	NA	NA
TNFAIP2	vi14.103132875	chr14	103132875	103132875	-	CTCA	intronic	2.93398e-09	2	0.180257543040374	wilcox.test	2.93841694281255e-11	0.180258	.	.*	.*	.	indel		NA	NA	NA
TNFAIP2	vi14.103136521	chr14	103136521	103136521	T	-	UTR3	2.93398e-09	2	0.0163457932402662	wilcox.test	1.9544195750088e-11	0.0163458	.	.*	NM_001371221:c.*518delT;NM_001371220:c.*518delT;NM_006291:c.*1161delT*	.	indel	0.686502	NA	NA	NA
TNFAIP8	rs1047322	chr5	119399412	119399412	A	G	UTR3	3.40439e-17	3	0.274521685140039	kruskall.test	0.0400127538891479	0.121127	.	.	NM_001077654:c.*6031A>G;NM_001286817:c.*6031A>G;NM_001286815:c.*6031A>G;NM_001286813:c.*6031A>G;NM_014350:c.*6031A>G	.	snv	0.757987	0.476573229181952	0.476573229181952	1
TNFAIP8L1	vi19.4654733	chr19	4654733	4654733	C	T	UTR3	2.89086e-09	2	0.342882012519859	wilcox.test	Only one observation	0.342882	.	.*	NM_152362:c.*2303C>T;NM_001167942:c.*2303C>T*	.	snv	0.00419329	NA	NA	NA
TNFRSF18	rs200680636	chr1	1204485	1204485	C	T	exonic	1.42924e-14	2	0.544409738643474	wilcox.test	Only one observation	0.54441	synonymous SNV	TNFRSF18:NM_004195:exon3:c.G312A:p.G104G,TNFRSF18:NM_148901:exon3:c.G312A:p.G104G,TNFRSF18:NM_148902:exon3:c.G312A:p.G104G	.	.	snv	0.000599042	NA	NA	NA
TNFRSF1B	rs1061622	chr1	12192898	12192898	T	G	exonic	3.64559e-18	3	0.102582411435707	kruskall.test	0.0557575582424033	0.0714153	nonsynonymous SNV	TNFRSF1B:NM_001066:exon6:c.T587G:p.M196R	.	.	snv	0.194688	0.155116431682557	0.155116431682557	0.155116431682557	6.341
TNFRSF1B	vi1.12207966	chr1	12207966	12207966	-	TGAA	UTR3	3.64559e-18	2	0.897222936337854	wilcox.test	0.0369116455441443	0.897223	.	.*	NM_001066:c.*946_*947insTGAA*	.	indel	0.0319489	NA	NA	NA
TNFRSF1B	rs1800621	chr1	12208514	12208514	A	G	UTR3	3.64559e-18	2	0.746085570152213	wilcox.test	0.44837420067121	0.746086	.	.	NM_001066:c.*1494A>G	.	snv	0.0521166	NA	NA	NA
TNFRSF1B	rs5746074	chr1	12208664	12208664	G	A	UTR3	3.64559e-18	2	0.746085570152213	wilcox.test	0.44837420067121	0.746086	.	.	NM_001066:c.*1644G>A	.	snv	0.0427316	NA	NA	NA
TNIP1	rs8177458	chr5	151030106	151030106	G	A	UTR3	7.47227e-18	2	0.893778072452098	wilcox.test	0.013552098474068	0.893778	.	.	NM_001258455:c.*607C>T;NM_001252385:c.*675C>T;NM_001258456:c.*558C>T;NM_006058:c.*607C>T;NM_001252390:c.*607C>T;NM_001252392:c.*536C>T;NM_001252391:c.*607C>T;NM_001252393:c.*536C>T;NM_001364486:c.*536C>T;NM_001252386:c.*607C>T;NM_001364487:c.*607C>T;NM_001258454:c.*607C>T	.	snv	0.00978435	NA	NA	NA
TNPO2	rs185580176	chr19	12701448	12701448	G	A	exonic	6.55767e-17	2	0.342888089984084	wilcox.test	Only one observation	0.342888	synonymous SNV	TNPO2:NM_001136196:exon24:c.C2592T:p.L864L,TNPO2:NM_013433:exon24:c.C2562T:p.L854L,TNPO2:NM_001136195:exon25:c.C2562T:p.L854L	.	Benign	snv	0.00399361	NA	NA	NA
TNS3	rs565799607	chr7	47277451	47277451	C	T	UTR3	3.03024e-10	2	0.928898401216918	wilcox.test	Only one observation	0.928898	.	.	NM_022748:c.*625G>A	.	snv	0.000798722	NA	NA	NA
TOMM40	rs1220358223	chr19	44903414	44903414	C	T	UTR3	8.32771e-16	2	0.217279864092417	wilcox.test	Only one observation	0.21728	.	.	NM_001128916:c.*245C>T;NM_001128917:c.*245C>T;NM_006114:c.*245C>T	.	snv		NA	NA	NA
TOR4A	rs13301565	chr9	137282588	137282588	A	T	UTR3	1.75703e-10	3	0.0476403095290471	kruskall.test	0.00847708898967622	0.0140812	.	.	NM_017723:c.*2627A>T	.	snv	0.892572	0.490118176760415	0.0571331196071949	0.949144963802933
TPM1	rs11632190	chr15	63070824	63070824	C	A	UTR3	3.74526e-10	2	0.371339792161681	wilcox.test	Only one observation	0.37134	.	.	NM_001365776:c.*881C>A;NM_001330351:c.*881C>A;NM_001018008:c.*881C>A	.	snv	0.0101837	NA	NA	NA
TPM2	rs145192064	chr9	35684584	35684584	G	A	intronic	2.39918e-09	2	0.333659446233405	wilcox.test	Only one observation	0.333659	.	.	.	.	snv	0.00559105	NA	NA	NA
TRAF1	rs3747841	chr9	120913523	120913523	G	A	exonic	2.52169e-12	2	0.923193506726999	wilcox.test	0.952087997305613	0.923194	synonymous SNV	TRAF1:NM_001190947:exon3:c.C144T:p.S48S,TRAF1:NM_005658:exon5:c.C510T:p.S170S,TRAF1:NM_001190945:exon6:c.C510T:p.S170S	.	.	snv	0.118411	NA	NA	NA
TRAF3IP2	rs150601696	chr6	111591850	111591850	C	G	exonic	8.76746e-16	2	0.352252132963711	wilcox.test	Only one observation	0.352252	nonsynonymous SNV	TRAF3IP2:NM_001164281:exon2:c.G237C:p.Q79H,TRAF3IP2:NM_147686:exon2:c.G237C:p.Q79H,TRAF3IP2:NM_147200:exon3:c.G264C:p.Q88H	.	Likely_benign	snv	0.00119808	NA	NA	NA	22.4
TRAF3IP3	rs649275	chr1	209777336	209777336	T	C	intronic	6.21458e-14	3	0.181966323432712	kruskall.test	0.627973025206156	0.0805541	.	.	.	.	snv	0.613818	0.306200670964794	0.306200670964794	0.642857142857143
TRAK1	vi3.42224149	chr3	42224149	42224149	C	T	UTR3	7.54049e-10	2	0.119054028546657	wilcox.test	2.31136214181411e-12	0.119054	.	.*	NM_001349245:c.*412C>T;NM_001042646:c.*412C>T;NM_001349246:c.*412C>T;NM_001349247:c.*1228C>T;NM_001349248:c.*412C>T;NM_001349249:c.*412C>T*	.	snv	0.0103834	NA	NA	NA
TRIB2	rs55813198	chr2	12718318	12718318	A	G	exonic	1.44279e-12	2	0.535147370938122	wilcox.test	Only one observation	0.535147	nonsynonymous SNV	TRIB2:NM_021643:exon1:c.A11G:p.H4R	.	.	snv	0.00698882	NA	NA	NA	8.104
TRIB2	rs114743196	chr2	12741359	12741359	C	T	UTR3	1.44279e-12	2	0.535147370938122	wilcox.test	Only one observation	0.535147	.	.	NM_021643:c.*565C>T	.	snv	0.00878594	NA	NA	NA
TRIM16	rs149446347	chr17	15628135	15628135	C	T	UTR3	3.94594e-08	2	0.65899292774228	wilcox.test	0.236828980750593	0.658993	.	.	NM_006470:c.*480G>A;NM_001348121:c.*480G>A;NM_001348120:c.*480G>A;NM_001348125:c.*480G>A;NM_001348124:c.*480G>A;NM_001348122:c.*480G>A;NM_001348126:c.*480G>A;NM_001348119:c.*480G>A	.	snv	0.0684904	NA	NA	NA
TRIM16	rs188421413	chr17	15628120	15628120	T	G	UTR3	3.94594e-08	2	0.881001400725453	wilcox.test	Only one observation	0.881001	.	.	NM_006470:c.*495A>C;NM_001348121:c.*495A>C;NM_001348120:c.*495A>C;NM_001348125:c.*495A>C;NM_001348124:c.*495A>C;NM_001348122:c.*495A>C;NM_001348126:c.*495A>C;NM_001348119:c.*495A>C	.	snv	0.00658946	NA	NA	NA
TRIM41	vi5.181233259	chr5	181233259	181233259	G	T	intronic	6.53467e-10	2	0.758299425769783	wilcox.test	0.72637094278839	0.758299	.	.*	.*	.	snv	0.077476	NA	NA	NA
TRIM65	rs61332682	chr17	75889623	75889623	C	T	UTR3	4.21144e-07	2	0.880995398221859	wilcox.test	Only one observation	0.880995	.	.	NM_173547:c.*1156G>A;NM_001256124:c.*1156G>A	.	snv	0.0103834	NA	NA	NA
TRNAU1AP	rs142773526	chr1	28564711	28564711	A	T	exonic	7.82352e-08	2	0.982646125776052	wilcox.test	Only one observation	0.982646	nonsynonymous SNV	TRNAU1AP:NM_017846:exon5:c.A287T:p.Y96F	.	.	snv	0.000199681	NA	NA	NA	11.68
TRPC4AP	rs781569322	chr20	35003986	35003986	G	A	intronic	1.19619e-07	2	0.619054209081404	wilcox.test	Only one observation	0.619054	.	.	.	.	snv		NA	NA	NA
TRPV2	vi17.16432294	chr17	16432294	16432294	G	A	exonic	2.10799e-16	2	0.420320054708649	wilcox.test	Only one observation	0.42032	synonymous SNV	TRPV2:NM_016113:exon12:c.G1983A:p.K661K*	.*	.	snv		NA	NA	NA
TSPAN11	rs75796163	chr12	30995935	30995935	A	C	UTR3	1.97618e-10	2	0.914151760738785	wilcox.test	0.743148258489429	0.914152	.	.	NM_001370302:c.*4020A>C;NM_001080509:c.*4020A>C;NM_001370301:c.*4020A>C	.	snv	0.0167732	NA	NA	NA
TSPAN3	rs76065928	chr15	77046618	77046618	T	C	UTR3	8.37952e-10	2	0.486864473373733	wilcox.test	0.283966131220881	0.486864	.	.	NM_001168412:c.*217A>G;NM_005724:c.*217A>G;NM_198902:c.*217A>G	.	snv	0.0199681	NA	NA	NA
TTC22	rs76255804	chr1	54781101	54781101	C	G	UTR3	7.59826e-07	2	0.550695580752391	wilcox.test	0.662614066539528	0.550696	.	.	NM_001114108:c.*142G>C	.	snv	0.0730831	NA	NA	NA
TTC4	vi1.54717565	chr1	54717565	54717565	A	G	exonic	0.0106028	2	0.592890868356729	wilcox.test	Only one observation	0.592891	synonymous SNV	TTC4:NM_001291333:exon3:c.A303G:p.S101S,TTC4:NM_004623:exon3:c.A303G:p.S101S*	.*	.	snv		NA	NA	NA
TUBA1A	vi12.49186839	chr12	49186839	49186839	-	TTGCTGCTTCGCGACTGCCGAGCTGAT	intronic	3.20011e-12	2	0.881004068213303	wilcox.test	Only one observation	0.881004	.	.*	.*	.	indel		NA	NA	NA
TUBA1A	vi12.49186835	chr12	49186835	49186835	T	-	splicing	3.20011e-12	2	0.881004068213303	wilcox.test	Only one observation	0.881004	.	.*	NM_001270400:exon2:UTR5;NM_006009:exon2:c.4-2A>-;NM_001270399:exon2:c.4-2A>-*	.	indel		NA	NA	NA
TUBA1A	vi12.49186836	chr12	49186836	49186836	G	A	intronic	3.20011e-12	2	0.881004068213303	wilcox.test	Only one observation	0.881004	.	.*	.*	.	snv		NA	NA	NA
TUBB	vi6.30725184	chr6	30725184	30725185	TG	-	UTR3	1.85955e-15	2	0.592518709626932	wilcox.test	Only one observation	0.592519	.	.*	NM_178014:c.*787_*788delTG;NM_001293214:c.*787_*788delTG;NM_001293213:c.*787_*788delTG;NM_001293216:c.*787_*788delTG;NM_001293212:c.*787_*788delTG;NM_001293215:c.*787_*788delTG*	.	indel		NA	NA	NA
TUG1	rs925909511	chr22	30977276	30977276	C	A	ncRNA_exonic	9.62928e-07	2	0.304660534315695	wilcox.test	Only one observation	0.304661	.	.	.	.	snv		NA	NA	NA
TUG1	rs961766315	chr22	30978454	30978454	G	T	ncRNA_exonic	9.62928e-07	2	0.304660534315695	wilcox.test	Only one observation	0.304661	.	.	.	.	snv		NA	NA	NA
TULP4	rs41266339	chr6	158510850	158510850	A	G	UTR3	3.52794e-07	2	0.192051263021128	wilcox.test	Only one observation	0.192051	.	.	NM_001007466:c.*4250A>G;NM_020245:c.*4156A>G	.	snv	0.000798722	NA	NA	NA
TWSG1	rs1041001646	chr18	9401399	9401399	T	C	UTR3	2.28593e-17	2	0.161949365553971	wilcox.test	Only one observation	0.161949	.	.	NM_020648:c.*1872T>C	.	snv		NA	NA	NA
TXNDC11	vi16.11688366	chr16	11688366	11688366	C	T	exonic	1.25393e-10	2	0.403877382945612	wilcox.test	Only one observation	0.403877	synonymous SNV	TXNDC11:NM_001324025:exon7:c.G624A:p.P208P,TXNDC11:NM_001324022:exon8:c.G1338A:p.P446P,TXNDC11:NM_001324024:exon8:c.G624A:p.P208P,TXNDC11:NM_015914:exon9:c.G1980A:p.P660P,TXNDC11:NM_001303447:exon10:c.G2061A:p.P687P*	.*	.	snv	0.000599042	NA	NA	NA
TXNDC12	rs199849902	chr1	52024519	52024519	G	C	exonic	2.54781e-07	2	0.780159255392992	wilcox.test	Only one observation	0.780159	nonsynonymous SNV	TXNDC12:NM_015913:exon5:c.C346G:p.L116V	.	.	snv		NA	NA	NA	25.7
TXNDC9	rs11542367	chr2	99322102	99322102	T	C	exonic	4.72018e-16	2	0.577587051758851	wilcox.test	0.164548249666097	0.577587	nonsynonymous SNV	TXNDC9:NM_005783:exon4:c.A416G:p.H139R	.	.	snv	0.0289537	NA	NA	NA	0.225
TYK2	rs8100564	chr19	10352728	10352728	C	A	intronic	3.54333e-17	2	0.151273362505061	wilcox.test	Only one observation	0.151273	.	.	.	Benign	snv	0.0932508	NA	NA	NA
TYK2	rs200932305	chr19	10350838	10350838	C	T	exonic	3.54333e-17	2	0.151273362505061	wilcox.test	Only one observation	0.151273	nonsynonymous SNV	TYK2:NM_003331:exon25:c.G3560A:p.C1187Y	.	Uncertain_significance	snv		NA	NA	NA	24.8
TYMP	vi22.50528980	chr22	50528980	50529006	GGGTGGGGAGAACTGTGCTGGGGAGCA	-	intronic	4.60651e-07	2	0.299241750229106	wilcox.test	0.516422679730082	0.299242	.	.*	.*	.	indel		NA	NA	NA
TYMP	rs112723255	chr22	50525826	50525826	C	T	exonic	4.60651e-07	2	0.785104276310811	wilcox.test	0.795678951694826	0.785104	nonsynonymous SNV	TYMP:NM_001113756:exon9:c.G1393A:p.A465T,TYMP:NM_001113755:exon10:c.G1393A:p.A465T,TYMP:NM_001257988:exon10:c.G1393A:p.A465T,TYMP:NM_001257989:exon10:c.G1408A:p.A470T,TYMP:NM_001953:exon10:c.G1393A:p.A465T	.	Benign/Likely_benign	snv	0.023762	NA	NA	NA	20.5
UBA6	rs62303086	chr4	67615133	67615133	G	A	UTR3	4.69707e-07	2	0.653259127590464	wilcox.test	Only one observation	0.653259	.	.	NM_018227:c.*3864C>T	.	snv	0.0111821	NA	NA	NA
UBALD2	rs712833	chr17	76270241	76270241	T	C	exonic	0.000679496	3	0.594801169223291	kruskall.test	0.407362243914516	0.311465	synonymous SNV	UBALD2:NM_182565:exon3:c.T231C:p.D77D	.	.	snv	0.124401	0.989430495783624	1	1
UBALD2	vi17.76271141	chr17	76271141	76271141	A	-	UTR3	0.000679496	2	0.414933362179516	wilcox.test	0.542559683336447	0.414933	.	.*	NM_182565:c.*636delA*	.	indel	0.141374	NA	NA	NA
UBD	rs970768185	chr6	29555132	29555132	T	C	downstream	0.00219732	2	0.239517584927812	wilcox.test	Only one observation	0.239518	.	.	dist=383	.	snv		NA	NA	NA
UBE2R2	vi9.33920056	chr9	33920056	33920056	C	T	UTR3	1.01396e-09	2	0.120982331967251	wilcox.test	1.19871474698707e-09	0.120982	.	.*	NM_017811:c.*2819C>T*	.	snv	0.0167732	NA	NA	NA
UBE2R2	rs116081584	chr9	33919144	33919144	G	C	UTR3	1.01396e-09	2	0.280764308878762	wilcox.test	Only one observation	0.280764	.	.	NM_017811:c.*1907G>C	.	snv	0.00978435	NA	NA	NA
UBL4A	rs149580851	chrX	154485912	154485912	C	T	exonic	1.15842e-09	2	0.284905965110907	wilcox.test	Only one observation	0.284906	synonymous SNV	UBL4A:NM_014235:exon3:c.G222A:p.L74L	.	Benign	snv	0.00264901	NA	NA	NA
UGP2	rs4671534	chr2	63842177	63842177	G	C	UTR5	3.70413e-09	3	0.224507592889215	kruskall.test	0.225537617462358	0.195366	.	.	NM_006759:c.-9G>C	.	snv	0.0934505	0.314090808324672	0.314090808324672	0.314090808324672
UPP1	vi7.48106684	chr7	48106684	48106684	-	A	intronic	1.08101e-07	2	0.195565253532495	wilcox.test	0.184280213025129	0.195565	.	.*	.*	.	indel		NA	NA	NA
UPP1	rs547712759	chr7	48105685	48105685	C	T	intronic	1.08101e-07	2	0.578185182223109	wilcox.test	Only one observation	0.578185	.	.	.	.	snv		NA	NA	NA
USO1	vi4.75799733	chr4	75799733	75799737	GTATC	-	splicing	2.04222e-07	2	0.684501428788718	wilcox.test	Only one observation	0.684501	.	.*	.*	.	indel		NA	NA	NA
USP22	rs149307123	chr17	21001549	21001549	C	T	UTR3	1.10947e-17	2	0.49032719761876	wilcox.test	0.00765416727203491	0.490327	.	.	NM_015276:c.*1482G>A	.	snv	0.00339457	NA	NA	NA
USP4	rs144923418	chr3	49280775	49280775	G	A	exonic	2.67848e-09	2	0.474485047981746	wilcox.test	0.552199522786023	0.474485	synonymous SNV	USP4:NM_199443:exon19:c.C2472T:p.S824S,USP4:NM_003363:exon20:c.C2613T:p.S871S	.	.	snv	0.0081869	NA	NA	NA
USP7	vi16.8895029	chr16	8895029	8895029	A	C	splicing	0.000155134	2	0.454169171273648	wilcox.test	Only one observation	0.454169	.	.*	NM_001321858:exon28:c.2865+2T>G;NM_001286457:exon28:c.2991+2T>G;NM_003470:exon28:c.3039+2T>G;NM_001286458:exon29:c.2742+2T>G*	.	snv		NA	NA	NA	24.2
USPL1	rs148571786	chr13	30659105	30659105	G	A	exonic	5.54442e-17	2	0.2555882477693	wilcox.test	Only one observation	0.255588	nonsynonymous SNV	USPL1:NM_001321534:exon6:c.G2041A:p.E681K,USPL1:NM_001321533:exon7:c.G2041A:p.E681K,USPL1:NM_001321532:exon8:c.G2485A:p.E829K,USPL1:NM_005800:exon9:c.G3028A:p.E1010K	.	.	snv	0.000399361	NA	NA	NA	23.5
VAMP1	rs1269695639	chr12	6463719	6463719	T	C	UTR3	2.54709e-08	2	0.843796194290546	wilcox.test	Only one observation	0.843796	.	.	NM_014231:c.*751A>G;NM_199245:c.*1157A>G	.	snv		NA	NA	NA
VCAM1	rs3783621	chr1	100738939	100738939	C	A	UTR3	1.64459e-07	3	0.564547443403638	kruskall.test	0.326665122046997	0.556738	.	.	NM_001199834:c.*656C>A;NM_080682:c.*656C>A;NM_001078:c.*656C>A	.	snv	0.0738818	1	0.90823880803234	1
VCP	rs76360394	chr9	35056211	35056211	T	C	UTR3	1.05758e-07	2	0.684511541269638	wilcox.test	Only one observation	0.684512	.	.	NM_007126:c.*906A>G;NM_001354928:c.*906A>G;NM_001354927:c.*906A>G	Likely_benign	snv	0.00319489	NA	NA	NA
VHL	vi3.10153100	chr3	10153100	10153100	A	G	UTR3	1.10636e-08	2	0.437664365541212	wilcox.test	4.57296111214324e-09	0.437664	.	.*	NM_000551:c.*3135A>G;NM_198156:c.*3135A>G;NM_001354723:c.*3331A>G*	.	snv		NA	NA	NA
VOPP1	rs148131253	chr7	55471887	55471887	C	A	UTR3	1.25179e-07	2	0.852102715381433	wilcox.test	0.978867789600566	0.852103	.	.	NM_001284284:c.*968G>T;NM_001321250:c.*867G>T;NM_001321248:c.*968G>T;NM_001321251:c.*867G>T;NM_001321249:c.*867G>T;NM_001321242:c.*867G>T;NM_001284282:c.*968G>T;NM_001321243:c.*867G>T;NM_001321244:c.*968G>T;NM_001321246:c.*968G>T;NM_001321247:c.*867G>T;NM_001284283:c.*968G>T;NM_030796:c.*968G>T	.	snv	0.00559105	NA	NA	NA
VOPP1	rs541537183	chr7	55471626	55471626	G	A	UTR3	1.25179e-07	2	0.818960340200782	wilcox.test	0.855501950233929	0.81896	.	.	NM_001284284:c.*1229C>T;NM_001321250:c.*1128C>T;NM_001321248:c.*1229C>T;NM_001321251:c.*1128C>T;NM_001321249:c.*1128C>T;NM_001321242:c.*1128C>T;NM_001284282:c.*1229C>T;NM_001321243:c.*1128C>T;NM_001321244:c.*1229C>T;NM_001321246:c.*1229C>T;NM_001321247:c.*1128C>T;NM_001284283:c.*1229C>T;NM_030796:c.*1229C>T	.	snv	0.00559105	NA	NA	NA
VPS13A	vi9.77382017	chr9	77382017	77382017	G	A	exonic	7.5543e-06	2	0.0996314617176398	wilcox.test	Only one observation	0.0996315	nonsynonymous SNV	VPS13A:NM_001018037:exon67:c.G9002A:p.R3001Q,VPS13A:NM_001018038:exon68:c.G9119A:p.R3040Q,VPS13A:NM_015186:exon68:c.G9119A:p.R3040Q,VPS13A:NM_033305:exon68:c.G9119A:p.R3040Q*	.*	Likely_benign	snv		NA	NA	NA	34
VPS28	rs373499699	chr8	144424302	144424302	C	T	intronic	3.35046e-16	2	0.335575743154663	wilcox.test	Only one observation	0.335576	.	.	.	.	snv		NA	NA	NA
VPS4A	rs1127232	chr16	69321252	69321252	G	A	exonic	0.0114404	3	0.500912026693696	kruskall.test	0.0136965573807527	0.279237	synonymous SNV	VPS4A:NM_013245:exon9:c.G1053A:p.S351S	.	.	snv	0.0501198	0.451951531271738	0.451951531271738	0.451951531271738
VSIG10L	rs370943955	chr19	51341487	51341487	T	C	exonic	7.11726e-07	2	0.535140455800504	wilcox.test	Only one observation	0.53514	synonymous SNV	VSIG10L:NM_001163922:exon2:c.A561G:p.S187S	.	.	snv		NA	NA	NA
VWA1	rs187680548	chr1	1440218	1440218	G	A	UTR3	3.38405e-10	2	0.28495492115884	wilcox.test	Only one observation	0.284955	.	.	NM_022834:c.*431G>A;NM_199121:c.*1179G>A	.	snv	0.00459265	NA	NA	NA
VWA5A	rs7928099	chr11	124145263	124145263	C	T	exonic	2.35249e-07	2	0.982938175317052	wilcox.test	Only one observation	0.982938	synonymous SNV	VWA5A:NM_014622:exon17:c.C2181T:p.T727T,VWA5A:NM_001130142:exon18:c.C2181T:p.T727T	.	.	snv	0.0061901	NA	NA	NA
VWA5A	rs35485142	chr11	124118299	124118299	T	G	exonic	2.35249e-07	2	0.818962349114467	wilcox.test	0.541907886095817	0.818962	synonymous SNV	VWA5A:NM_014622:exon4:c.T357G:p.P119P,VWA5A:NM_198315:exon4:c.T357G:p.P119P,VWA5A:NM_001130142:exon5:c.T357G:p.P119P	.	.	snv	0.0205671	NA	NA	NA
WARS	vi14.100337318	chr14	100337318	100337318	C	A	intronic	4.89042e-18	2	0.134625754704712	wilcox.test	0.0283157287874135	0.134626	.	.*	.*	.	snv	0.777756	NA	NA	NA
WARS	rs4905951	chr14	100337345	100337345	T	C	intronic	4.89042e-18	2	0.450616684366442	wilcox.test	0.0252994567184213	0.450617	.	.	.	.	snv	0.997604	NA	NA	NA
WARS	vi14.100360553	chr14	100360553	100360553	C	T	splicing	4.89042e-18	2	0.621987655206932	wilcox.test	0.0274841169122211	0.621988	.	.*	NM_173701:exon4:c.422+1G>A;NM_004184:exon4:c.422+1G>A;NM_213646:exon3:c.299+1G>A;NM_213645:exon3:c.299+1G>A*	.	snv		NA	NA	NA	26.6
WBP1L	rs148243020	chr10	102812824	102812824	C	T	exonic	3.48783e-09	2	0.315490661416129	wilcox.test	Only one observation	0.315491	synonymous SNV	WBP1L:NM_001083913:exon4:c.C585T:p.I195I,WBP1L:NM_017787:exon4:c.C522T:p.I174I	.	.	snv		NA	NA	NA
WBP2	vi17.75845972	chr17	75845972	75845972	C	T	UTR3	2.50239e-08	2	0.294690513154944	wilcox.test	Only one observation	0.294691	.	.*	NM_001330499:c.*762G>A;NM_001348170:c.*762G>A;NM_012478:c.*762G>A*	.	snv	0.00119808	NA	NA	NA
WDFY4	vi10.48982878	chr10	48982878	48982878	-	A	UTR3	5.00481e-08	2	0.852626856702412	wilcox.test	0.898838624185227	0.852627	.	.*	NM_020945:c.*303_*304insA*	.	indel	0.870208	NA	NA	NA
WDR26	vi1.224388286	chr1	224388286	224388286	A	C	UTR3	1.35799e-17	2	0.441659631053416	wilcox.test	Only one observation	0.44166	.	.*	NM_025160:c.*1549T>G;NM_001115113:c.*1549T>G*	.	snv		NA	NA	NA
WDR43	vi2.28925142	chr2	28925142	28925142	A	G	exonic	9.6162e-12	2	0.747507863112241	wilcox.test	Only one observation	0.747508	nonsynonymous SNV	WDR43:NM_015131:exon8:c.A1075G:p.I359V*	.*	.	snv	0.000199681	NA	NA	NA	12.52
WDR59	rs115000497	chr16	74874148	74874148	A	G	UTR3	1.2363e-09	3	0.516541647027009	kruskall.test	0.552963427629385	0.345431	.	.	NM_030581:c.*61T>C	.	snv	0.0219649	0.924779772611268	0.924779772611268	1
WDR59	vi16.74874248	chr16	74874248	74874248	G	A	exonic	1.2363e-09	3	0.516541647027009	kruskall.test	0.552963427629385	0.345431	synonymous SNV	WDR59:NM_030581:exon26:c.C2886T:p.T962T*	.*	Benign	snv	0.0211661	0.924779772611268	0.924779772611268	1
WDR59	rs78221556	chr16	74874199	74874199	T	G	UTR3	1.2363e-09	3	0.516541647027009	kruskall.test	0.552963427629385	0.345431	.	.	NM_030581:c.*10A>C	.	snv	0.0219649	0.924779772611268	0.924779772611268	1
WDR59	rs9940422	chr16	74888208	74888208	A	G	exonic	1.2363e-09	2	0.345431371485879	wilcox.test	0.552963427629385	0.345431	synonymous SNV	WDR59:NM_030581:exon22:c.T2307C:p.P769P	.	Benign	snv	0.0223642	NA	NA	NA
WDR59	rs115028392	chr16	74874016	74874016	A	G	UTR3	1.2363e-09	3	0.516541647027009	kruskall.test	0.552963427629385	0.345431	.	.	NM_030581:c.*193T>C	.	snv	0.0177716	0.924779772611268	0.924779772611268	1
WFDC5	rs148578443	chr20	45111760	45111760	C	G	intronic	2.91782e-09	2	0.2310810426847	wilcox.test	Only one observation	0.231081	.	.	.	.	snv	0.00758786	NA	NA	NA
WNT5A	vi3.55468082	chr3	55468082	55468082	G	T	UTR3	5.59689e-09	2	0.222816014389131	wilcox.test	Only one observation	0.222816	.	.*	NM_001256105:c.*2010C>A;NM_003392:c.*2010C>A*	Likely_benign	snv	0.000998403	NA	NA	NA
WTAPP1	rs1144391	chr11	102792751	102792751	A	T	ncRNA_intronic	1.46179e-10	2	0.987841514394167	wilcox.test	0.721933403214139	0.987842	.	.	.	Benign	snv	0.251597	NA	NA	NA
WTAPP1	rs7125062	chr11	102792772	102792772	T	C	ncRNA_intronic	1.46179e-10	3	0.458113831536564	kruskall.test	0.260796186120877	0.631054	.	.	.	.	snv	0.392772	0.909143845319993	0.68921336953233	0.75
XRCC5	rs41437350	chr2	216205574	216205574	G	T	UTR3	1.26303e-13	2	0.207044236678358	wilcox.test	Only one observation	0.207044	.	.	NM_021141:c.*372G>T	.	snv	0.00159744	NA	NA	NA
YTHDC2	rs148546180	chr5	113593419	113593419	C	T	intronic	2.04096e-15	2	0.492625843571973	wilcox.test	Only one observation	0.492626	.	.	.	.	snv	0.00339457	NA	NA	NA
YWHAG	rs566614979	chr7	76329128	76329128	C	T	UTR3	1.6902e-11	2	0.846523348798384	wilcox.test	Only one observation	0.846523	.	.	NM_012479:c.*449G>A	.	snv	0.000399361	NA	NA	NA
ZBP1	rs6123711	chr20	57607240	57607240	A	C	intronic	0.201128	3	0.336978079803173	kruskall.test	0.286573364435591	0.211645	.	.	.	.	snv	0.316294	0.437462011094742	0.946114309245807	0.8
ZBP1	rs66832510	chr20	57604116	57604116	G	T	UTR3	0.201128	3	0.674037997325646	kruskall.test	0.593891039442312	0.464678	.	.	NM_030776:c.*457C>A;NM_001160417:c.*457C>A;NM_001160418:c.*457C>A	.	snv	0.250599	0.857142857142857	0.857142857142857	0.857142857142857
ZBP1	vi20.57615578	chr20	57615578	57615578	C	T	exonic	0.201128	3	0.123446910783292	kruskall.test	0.0588354859567921	0.0566858	nonsynonymous SNV	ZBP1:NM_001160418:exon2:c.G37A:p.E13K,ZBP1:NM_001323966:exon2:c.G37A:p.E13K,ZBP1:NM_001160417:exon3:c.G262A:p.E88K,ZBP1:NM_001160419:exon3:c.G262A:p.E88K,ZBP1:NM_030776:exon3:c.G262A:p.E88K*	.*	.	snv	0.604633	0.131068692041655	0.588028895768834	0.588028895768834	5.808
ZBP1	vi20.57611828	chr20	57611828	57611828	T	C	exonic	0.201128	2	0.22743553874712	t.test	0.22743553874712	0.138321	nonsynonymous SNV	ZBP1:NM_001160418:exon5:c.A548G:p.Q183R,ZBP1:NM_001160417:exon6:c.A770G:p.Q257R,ZBP1:NM_030776:exon6:c.A773G:p.Q258R*	.*	.	snv	0.996406	NA	NA	NA	0.001
ZBP1	rs6064572	chr20	57604366	57604366	C	A	UTR3	0.201128	3	0.716027616760392	kruskall.test	0.660453462912062	0.450934	.	.	NM_030776:c.*207G>T;NM_001160417:c.*207G>T;NM_001160418:c.*207G>T	.	snv	0.303514	0.956302521008403	0.956302521008403	0.956302521008403
ZBP1	rs16981187	chr20	57614929	57614929	C	G	exonic	0.201128	2	0.63392057394656	t.test	0.63392057394656	0.583818	nonsynonymous SNV	ZBP1:NM_001160418:exon3:c.G235C:p.D79H,ZBP1:NM_001323966:exon3:c.G235C:p.D79H,ZBP1:NM_001160417:exon4:c.G460C:p.D154H,ZBP1:NM_001160419:exon4:c.G460C:p.D154H,ZBP1:NM_030776:exon4:c.G460C:p.D154H	.	.	snv	0.0535144	NA	NA	NA	12.12
ZC3H4	rs34671296	chr19	47064262	47064262	A	G	UTR3	2.68793e-10	2	0.4308399664671	wilcox.test	0.97889033995272	0.43084	.	.	NM_015168:c.*2094T>C	.	snv	0.00998403	NA	NA	NA
ZDHHC6	rs146904721	chr10	112430553	112430553	C	A	UTR3	2.48785e-05	2	0.402145873877091	wilcox.test	0.128755775466299	0.402146	.	.	NM_001303134:c.*251G>T;NM_001351083:c.*251G>T;NM_001351084:c.*251G>T;NM_001351085:c.*251G>T;NM_001351086:c.*251G>T;NM_001351082:c.*251G>T;NM_022494:c.*251G>T	.	snv	0.00419329	NA	NA	NA
ZFAND1	rs145427652	chr8	81703023	81703023	G	A	exonic	1.68697e-07	2	0.480367207073113	wilcox.test	Only one observation	0.480367	synonymous SNV	ZFAND1:NM_001170796:exon7:c.C561T:p.D187D,ZFAND1:NM_001170797:exon7:c.C582T:p.D194D,ZFAND1:NM_024699:exon7:c.C582T:p.D194D	.	.	snv	0.000399361	NA	NA	NA
ZHX3	rs780866479	chr20	41179042	41179042	G	A	UTR3	1.81793e-08	2	0.128911010605573	wilcox.test	Only one observation	0.128911	.	.	NM_015035:c.*6149C>T	.	snv		NA	NA	NA
ZMYND11	rs140949514	chr10	252461	252461	G	A	exonic	1.28947e-09	2	0.423482652991938	wilcox.test	0.323184110457425	0.423483	synonymous SNV	ZMYND11:NM_001370122:exon12:c.G1494A:p.R498R,ZMYND11:NM_001370124:exon12:c.G1329A:p.R443R,ZMYND11:NM_001202465:exon13:c.G1545A:p.R515R,ZMYND11:NM_001370110:exon13:c.G1545A:p.R515R,ZMYND11:NM_001370119:exon13:c.G1653A:p.R551R,ZMYND11:NM_001370120:exon13:c.G1572A:p.R524R,ZMYND11:NM_001370121:exon13:c.G1518A:p.R506R,ZMYND11:NM_001370123:exon13:c.G1443A:p.R481R,ZMYND11:NM_001202464:exon14:c.G1638A:p.…	.	Benign	snv	0.000399361	NA	NA	NA
ZNF33A	rs575526555	chr10	38058421	38058421	G	A	UTR3	4.57596e-09	2	0.542724225256224	wilcox.test	0.969486895637322	0.542724	.	.	NM_001278178:c.*1861G>A;NM_001278173:c.*1861G>A;NM_006974:c.*1861G>A;NM_001324175:c.*1861G>A;NM_001278179:c.*1861G>A;NM_001278176:c.*1861G>A;NM_001324178:c.*1861G>A;NM_001324177:c.*1861G>A;NM_001278175:c.*1861G>A;NM_001278174:c.*1861G>A;NM_006954:c.*1861G>A;NM_001324176:c.*1861G>A;NM_001278177:c.*1861G>A;NM_001278171:c.*1861G>A;NM_001278170:c.*1861G>A	.	snv	0.000599042	NA	NA	NA
ZNF354A	vi5.178712077	chr5	178712077	178712077	T	A	exonic	0.00104762	2	0.314810730310945	wilcox.test	Only one observation	0.314811	nonsynonymous SNV	ZNF354A:NM_001324339:exon4:c.A1675T:p.I559F,ZNF354A:NM_005649:exon5:c.A1801T:p.I601F*	.*	.	snv	0.000399361	NA	NA	NA	13.95
A2ML1	rs73038782	chr12	8857630	8857630	A	G	intronic	1.90158e-07	2	0.0911403358597208	wilcox.test	Only one observation	0.0911403	.	.	.	.	snv	0.0235623	NA	NA	NA
A2ML1	rs4882965	chr12	8852071	8852071	G	C	intronic	1.90158e-07	2	0.0822031979293692	wilcox.test	0.25613998052355	0.0822032	.	.	.	Benign	snv	0.516374	NA	NA	NA
AACS	vi12.125136872	chr12	125136872	125136872	C	G	intronic	1.94236e-12	2	0.140027636455767	wilcox.test	Only one observation	0.140028	.	.*	.*	Benign	snv	0.00259585	NA	NA	NA
AACS	rs72487578	chr12	125138083	125138083	C	T	intronic	1.94236e-12	2	0.140027636455767	wilcox.test	Only one observation	0.140028	.	.	.	.	snv	0.0734824	NA	NA	NA
AACS	rs114558462	chr12	125137520	125137520	G	A	intronic	1.94236e-12	2	0.140027636455767	wilcox.test	Only one observation	0.140028	.	.	.	.	snv	0.0730831	NA	NA	NA
AACS	vi12.125140609	chr12	125140609	125140609	-	A	intronic	1.94236e-12	2	0.140027636455767	wilcox.test	Only one observation	0.140028	.	.*	.*	.	indel		NA	NA	NA
AACS	rs117276868	chr12	125142457	125142457	G	A	UTR3	1.94236e-12	2	0.44558089394074	wilcox.test	0.068537517168563	0.445581	.	.	NM_001319840:c.*228G>A;NM_023928:c.*228G>A;NM_001319839:c.*244G>A	.	snv	0.00599042	NA	NA	NA
AASS	rs117901752	chr7	122074808	122074808	C	T	UTR3	0.001738	2	0.573414235346621	wilcox.test	0.627005677769781	0.573414	.	.	NM_005763:c.*1681G>A	.	snv	0.00499201	NA	NA	NA
ABCA12	vi2.214944999	chr2	214944999	214944999	A	T	splicing	6.26375e-07	2	0.0169265008780664	wilcox.test	0.00277056646057999	0.0169265	.	.*	NM_173076:exon49:c.7343+2T>A;NM_015657:exon41:c.6389+2T>A*	.	snv		NA	NA	NA	24.9
ABCC1	rs8187858	chr16	16068182	16068182	C	T	exonic	9.63211e-07	3	0.189359654409252	kruskall.test	0.359036481251097	0.72397	synonymous SNV	ABCC1:NM_004996:exon13:c.C1704T:p.Y568Y	.	.	snv	0.0357428	0.5222084623498	0.304689117597751	0.666666666666667
ABCC1	rs16967755	chr16	16105398	16105398	A	G	intronic	9.63211e-07	3	0.404531020381419	kruskall.test	0.529651480422425	0.185288	.	.	.	.	snv	0.3127	0.8	0.636881698149316	0.8
ABCC1	rs16967758	chr16	16105356	16105356	G	A	intronic	9.63211e-07	3	0.692500901690909	kruskall.test	0.755316578807149	0.413689	.	.	.	.	snv	0.308506	0.840373199020552	0.840373199020552	1
ABHD16A	rs139631157	chr6	31688782	31688782	G	A	exonic	0.000706522	2	0.118491125282541	wilcox.test	Only one observation	0.118491	synonymous SNV	ABHD16A:NM_001177515:exon12:c.C1092T:p.G364G,ABHD16A:NM_021160:exon14:c.C1191T:p.G397G	.	.	snv	0.000199681	NA	NA	NA
ABHD17B	rs41287391	chr9	71865722	71865722	G	A	UTR3	1.03231e-08	2	0.812210281069565	wilcox.test	0.858011591572712	0.81221	.	.	NM_001025780:c.*1065C>T	.	snv	0.00738818	NA	NA	NA
ABHD17C	vi15.80754578	chr15	80754578	80754578	G	T	UTR3	0.0128817	2	0.108734068049638	wilcox.test	Only one observation	0.108734	.	.*	NM_021214:c.*208G>T*	.	snv	0.000199681	NA	NA	NA
ABHD6	rs144907290	chr3	58293715	58293715	G	A	exonic	1.32801e-14	2	0.847378171150672	wilcox.test	Only one observation	0.847378	nonsynonymous SNV	ABHD6:NM_020676:exon9:c.G964A:p.D322N,ABHD6:NM_001320126:exon10:c.G964A:p.D322N	.	.	snv		NA	NA	NA	23.8
ABI1	rs150271537	chr10	26777110	26777110	T	C	exonic	1.53029e-06	2	0.0996295496992479	wilcox.test	Only one observation	0.0996295	synonymous SNV	ABI1:NM_001012750:exon3:c.A417G:p.K139K,ABI1:NM_001012751:exon3:c.A417G:p.K139K,ABI1:NM_001012752:exon3:c.A417G:p.K139K,ABI1:NM_001178119:exon3:c.A417G:p.K139K,ABI1:NM_001178120:exon3:c.A417G:p.K139K,ABI1:NM_001178121:exon3:c.A417G:p.K139K,ABI1:NM_001178122:exon3:c.A417G:p.K139K,ABI1:NM_001178123:exon3:c.A417G:p.K139K,ABI1:NM_001178124:exon3:c.A417G:p.K139K,ABI1:NM_001348029:exon3:c.A417G:p.K139K…	.	.	snv	0.000399361	NA	NA	NA
ABL1	rs34616588	chr9	130713922	130713922	A	G	UTR5	1.49992e-08	2	0.0624506874987216	wilcox.test	0.255076876794347	0.0624507	.	.	NM_007313:c.-398A>G	.	snv	0.048722	NA	NA	NA
ABL1	rs7875972	chr9	130713635	130713635	A	T	upstream	1.49992e-08	2	0.0624506874987216	wilcox.test	0.255076876794347	0.0624507	.	.	dist=246	.	snv	0.0433307	NA	NA	NA
ABO	rs8176749	chr9	133255801	133255801	C	T	exonic	3.38388e-08	3	0.323093300780817	kruskall.test	0.271994228352801	0.157659	unknown	UNKNOWN	.	.	snv	0.152556	0.404487949207152	0.404487949207152	0.404487949207152
ABO	vi9.133255935	chr9	133255935	133255935	G	T	exonic	3.38388e-08	2	0.172891287072718	wilcox.test	0.262383454263534	0.172891	unknown	UNKNOWN*	.*	.	snv	0.152756	NA	NA	NA	0.002
ABO	rs8176725	chr9	133257230	133257230	G	A	intronic	3.38388e-08	2	0.684501428788718	wilcox.test	Only one observation	0.684501	.	.	.	.	snv	0.176717	NA	NA	NA
ABO	rs2073824	chr9	133257246	133257246	A	G	intronic	3.38388e-08	2	0.684501428788718	wilcox.test	Only one observation	0.684501	.	.	.	Benign	snv	0.461262	NA	NA	NA
ABO	vi9.133255506	chr9	133255506	133255506	T	C	UTR3	3.38388e-08	3	0.165092766918863	kruskall.test	0.153285759851235	0.0800137	.	.*	NM_020469:c.*160A>G*	.	snv	0.443291	0.666666666666667	0.207078750899783	0.666666666666667
ABO	rs8176731	chr9	133256963	133256963	T	C	intronic	3.38388e-08	3	0.830651293140254	kruskall.test	0.686737214796052	0.556731	.	.	.	Benign	snv	0.453474	0.775602568243317	0.775602568243317	0.775602568243317
ABO	rs8176743	chr9	133256028	133256028	C	T	exonic	3.38388e-08	3	0.049628993826635	kruskall.test	0.0491655187003909	0.0217097	unknown	UNKNOWN	.	.	snv	0.152955	0.152190182362661	0.152190182362661	0.285714285714286	6.691
ABR	rs2241931	chr17	1006413	1006413	C	T	intronic	4.69967e-07	2	0.861035089179507	wilcox.test	0.882358204708645	0.861035	.	.	.	.	snv	0.372604	NA	NA	NA
ABR	rs2586304	chr17	1007396	1007396	A	G	intronic	4.69967e-07	3	0.778929642750276	kruskall.test	0.633736604393528	0.710963	.	.	.	.	snv	0.713259	1	1	1
ABR	rs333653	chr17	1009528	1009528	G	A	intronic	4.69967e-07	2	0.151912321507627	wilcox.test	Only one observation	0.151912	.	.	.	.	snv	0.375799	NA	NA	NA
ABR	rs12601892	chr17	1011633	1011633	G	A	intronic	4.69967e-07	3	0.558395079919921	kruskall.test	0.676280151394027	0.520201	.	.	.	.	snv	0.0209665	0.969943013576956	1	1
ACAA1	vi3.38129391	chr3	38129391	38129413	GGGGAGGAGGAAGAGGAGGAGAA	-	intronic	3.66331e-07	2	0.12795978496617	wilcox.test	Only one observation	0.12796	.	.*	.*	.	indel		NA	NA	NA
ACAD9	vi3.128902598	chr3	128902598	128902598	G	A	exonic	2.37384e-06	2	0.151912321507627	wilcox.test	Only one observation	0.151912	nonsynonymous SNV	ACAD9:NM_014049:exon9:c.G928A:p.V310I*	.*	Uncertain_significance	snv	0.000399361	NA	NA	NA	9.212
ACADM	rs74090726	chr1	75733592	75733592	A	C	exonic	5.73855e-13	2	0.654981220587356	wilcox.test	0.908105203299008	0.654981	synonymous SNV	ACADM:NM_001286042:exon4:c.A243C:p.T81T,ACADM:NM_000016:exon5:c.A351C:p.T117T,ACADM:NM_001127328:exon5:c.A363C:p.T121T,ACADM:NM_001286043:exon6:c.A450C:p.T150T	.	Benign/Likely_benign	snv	0.0401358	NA	NA	NA
ACADM	vi1.75724754	chr1	75724754	75724754	T	C	UTR5	5.73855e-13	2	0.103479594559112	wilcox.test	0.290056615010308	0.10348	.	.*	NM_001127328:c.-34T>C;NM_001286044:c.-15325T>C;NM_001286043:c.-34T>C;NM_000016:c.-34T>C;NM_001286042:c.-54T>C*	Benign/Likely_benign	snv	0.0403355	NA	NA	NA
ACBD3	vi1.226164787	chr1	226164787	226164787	A	T	splicing	0.000171722	2	0.0944130413029508	wilcox.test	0.134136991713689	0.094413	.	.*	NM_022735:exon3:c.569+2T>A*	.	snv		NA	NA	NA	24.3
ACIN1	vi14.23064802	chr14	23064802	23064802	-	AGG	intronic	7.01488e-07	3	0.103129035996913	kruskall.test	0.284094566228347	0.0403013	.	.*	.*	.	indel	0.444289	0.224943391763823	0.224943391763823	1
ACKR2	vi3.42866878	chr3	42866878	42866878	-	T	UTR3	7.00774e-09	2	0.229288628848608	wilcox.test	0.556585060388852	0.229289	.	.*	NM_001296:c.*1221_*1222insT*	.	indel		NA	NA	NA
ACSF3	rs144681140	chr16	89145306	89145306	G	A	exonic	0.000144721	2	0.0295507229138251	wilcox.test	0.101215875255046	0.0295507	nonsynonymous SNV	ACSF3:NM_001284316:exon7:c.G611A:p.R204Q,ACSF3:NM_001127214:exon8:c.G1406A:p.R469Q,ACSF3:NM_001243279:exon9:c.G1406A:p.R469Q,ACSF3:NM_174917:exon9:c.G1406A:p.R469Q*	.*	Conflicting_interpretations_of_pathogenicity	snv	0.00319489	NA	NA	NA	22.9
ACSL1	rs112483091	chr4	184773661	184773661	A	G	splicing	1.20921e-08	2	0.118432902923392	wilcox.test	Only one observation	0.118433	.	.	NM_001286711:exon8:c.739+2T>C;NM_001286708:exon9:c.841+2T>C;NM_001286710:exon9:c.841+2T>C;NM_001286712:exon10:c.328+2T>C;NM_001995:exon9:c.841+2T>C	.	snv		NA	NA	NA	19.73
ACTG1	vi17.81511780	chr17	81511780	81511780	G	T	intronic	7.19892e-06	2	0.207051929371627	wilcox.test	Only one observation	0.207052	.	.*	.*	Likely_benign	snv	0.00878594	NA	NA	NA
ACTN1	vi14.68890286	chr14	68890286	68890286	-	CGAGACCATCCTGCCCT	exonic	1.14501e-17	2	0.856543708516964	wilcox.test	Only one observation	0.856544	frameshift insertion	ACTN1:NM_001102:exon11:c.1086_1087insAGGGCAGGATGGTCTCG:p.D363Rfs*27,ACTN1:NM_001130004:exon11:c.1086_1087insAGGGCAGGATGGTCTCG:p.D363Rfs*27,ACTN1:NM_001130005:exon11:c.1086_1087insAGGGCAGGATGGTCTCG:p.D363Rfs*27*	.*	.	indel		NA	NA	NA
ACVR1B	rs34570151	chr12	51996209	51996209	A	G	UTR3	0.4034	2	0.380901150834826	t.test	0.380901150834826	0.5129	.	.	NM_020328:c.*2099A>G;NM_004302:c.*2099A>G;NM_020327:c.*2099A>G	.	snv	0.0129792	NA	NA	NA
ADAM17	rs757833957	chr2	9502219	9502219	G	A	exonic	1.01254e-07	2	0.748371603878824	wilcox.test	Only one observation	0.748372	synonymous SNV	ADAM17:NM_003183:exon13:c.C1602T:p.C534C	.	.	snv		NA	NA	NA
ADAR	vi1.154589933	chr1	154589933	154589942	GGGGAAAAGA	-	intronic	6.50836e-12	2	0.23952289112919	wilcox.test	Only one observation	0.239523	.	.*	.*	.	indel		NA	NA	NA
ADAR	vi1.154589928	chr1	154589928	154589928	-	TGT	exonic	6.50836e-12	2	0.23952289112919	wilcox.test	Only one observation	0.239523	nonframeshift insertion	ADAR:NM_001025107:exon8:c.1611_1612insACA:p.T537_L538insT,ADAR:NM_001111:exon8:c.2496_2497insACA:p.T832_L833insT,ADAR:NM_001193495:exon8:c.1611_1612insACA:p.T537_L538insT,ADAR:NM_001365045:exon8:c.2523_2524insACA:p.T841_L842insT,ADAR:NM_001365048:exon8:c.1611_1612insACA:p.T537_L538insT,ADAR:NM_015840:exon8:c.2418_2419insACA:p.E806_L807insT,ADAR:NM_015841:exon8:c.2361_2362insACA:p.E787_L788insT,AD…	.*	.	indel		NA	NA	NA
ADAT1	vi16.75612678	chr16	75612678	75612678	G	T	exonic	0.0179536	2	0.478671163161202	wilcox.test	0.547646845301197	0.478671	nonsynonymous SNV	ADAT1:NM_001324452:exon5:c.C347A:p.T116N,ADAT1:NM_001324453:exon5:c.C347A:p.T116N,ADAT1:NM_001324445:exon6:c.C608A:p.T203N,ADAT1:NM_001324449:exon6:c.C608A:p.T203N,ADAT1:NM_001324451:exon6:c.C161A:p.T54N,ADAT1:NM_001324444:exon7:c.C161A:p.T54N,ADAT1:NM_001324446:exon7:c.C161A:p.T54N,ADAT1:NM_001324448:exon7:c.C608A:p.T203N,ADAT1:NM_001324450:exon7:c.C161A:p.T54N,ADAT1:NM_012091:exon7:c.C608A:p.T2…	.*	.	snv	0.266174	NA	NA	NA	9.237
ADCK2	rs4727040	chr7	140693376	140693376	G	A	intronic	8.37357e-08	2	0.611409451723055	wilcox.test	0.587650698514827	0.611409	.	.	.	.	snv	0.140176	NA	NA	NA
ADD1	rs1263347	chr4	2927296	2927296	T	C	intronic	2.31472e-09	3	0.417487256426493	kruskall.test	0.457122453847751	0.19699	.	.	.	.	snv	0.746406	0.676259389770266	0.676259389770266	1
ADD1	vi4.2908606	chr4	2908606	2908606	T	-	splicing	2.31472e-09	2	0.880933319117597	wilcox.test	Only one observation	0.880933	.	.*	NM_001354754:exon13:c.1605+2T>-;NM_001119:exon12:c.1605+2T>-;NM_001354756:exon12:c.1605+2T>-;NM_001354761:exon12:c.1698+2T>-;NM_001354762:exon12:c.1698+2T>-;NM_001354757:exon13:c.1605+2T>-;NM_001354759:exon12:c.1605+2T>-;NM_014190:exon12:c.1605+2T>-;NM_014189:exon12:c.1698+2T>-;NM_176801:exon12:c.1698+2T>-;NM_001354755:exon12:c.1605+2T>-;NM_001286645:exon13:c.1605+2T>-;NM_001354758:exon12:c.1605+…	.	indel		NA	NA	NA
ADD1	vi4.2908612	chr4	2908612	2908612	-	TGGTGACGGCCTCCAAGG	intronic	2.31472e-09	2	0.880933319117597	wilcox.test	Only one observation	0.880933	.	.*	.*	.	indel		NA	NA	NA
ADD1	vi4.2908615	chr4	2908615	2908615	-	TCATTGAAAAG	intronic	2.31472e-09	2	0.880933319117597	wilcox.test	Only one observation	0.880933	.	.*	.*	.	indel		NA	NA	NA
ADNP	vi20.50890711	chr20	50890711	50890712	AG	-	UTR3	1.36391e-08	2	0.982938560579395	wilcox.test	Only one observation	0.982939	.	.*	NM_181442:c.*694_*693delCT;NM_001347511:c.*694_*693delCT;NM_015339:c.*694_*693delCT;NM_001282531:c.*694_*693delCT;NM_001282532:c.*694_*693delCT*	.	indel	0.00219649	NA	NA	NA
ADTRP	rs111814441	chr6	11728714	11728714	C	T	intronic	1.76235e-05	2	0.622822289985333	wilcox.test	Only one observation	0.622822	.	.	.	.	snv	0.00199681	NA	NA	NA
AFG3L1P	rs4371157	chr16	89977705	89977705	C	G	ncRNA_exonic	0.000600598	2	0.385741426906236	wilcox.test	0.64921075824453	0.385741	.	.	.	.	snv	0.0830671	NA	NA	NA
AFG3L1P	rs62052255	chr16	89988316	89988316	A	G	ncRNA_intronic	0.000600598	2	0.108740057333381	wilcox.test	Only one observation	0.10874	.	.	.	.	snv	0.0804712	NA	NA	NA
AFG3L1P	vi16.89988301	chr16	89988301	89988301	T	C	ncRNA_intronic	0.000600598	3	0.13649704460065	kruskall.test	0.904740046491929	0.990024	.	.*	.*	.	snv	0.112819	0.328369615859923	0.371747458543531	0.666666666666667
AFG3L1P	vi16.89977783	chr16	89977783	89977783	G	C	ncRNA_exonic	0.000600598	2	0.108740057333381	wilcox.test	Only one observation	0.10874	.	.*	.*	.	snv	0.0700879	NA	NA	NA
AGAP3	rs77332378	chr7	151141136	151141136	C	T	intronic	3.72989e-05	2	0.108734068049638	wilcox.test	Only one observation	0.108734	.	.	.	.	snv	0.0161741	NA	NA	NA
AGFG2	rs13245994	chr7	100565107	100565107	A	G	UTR3	2.61418e-06	2	0.0215725300304762	wilcox.test	0.0597457116288019	0.0215725	.	.	NM_006076:c.*116A>G	.	snv	0.00299521	NA	NA	NA
AGK	vi7.141653243	chr7	141653243	141653243	C	-	UTR3	0.000655128	2	0.814023479537116	wilcox.test	Only one observation	0.814023	.	.*	NM_018238:c.*319delC*	Uncertain_significance	indel	0.00159744	NA	NA	NA
AGPAT1	rs11553430	chr6	32168994	32168994	C	T	UTR3	4.89786e-06	2	0.891063412371352	wilcox.test	0.907863093290938	0.891063	.	.	NM_006411:c.*282G>A;NM_032741:c.*282G>A;NM_001371439:c.*282G>A;NM_001371437:c.*282G>A;NM_001371438:c.*282G>A	.	snv	0.00479233	NA	NA	NA
AHNAK2	rs76650680	chr14	104957472	104957472	G	A	exonic	1.30997e-17	2	0.831296932552381	wilcox.test	0.125553207356214	0.831297	nonsynonymous SNV	AHNAK2:NM_138420:exon3:c.C151T:p.R51W	.	.	snv	0.014976	NA	NA	NA	25.8
AK2	rs74613946	chr1	33012451	33012451	T	A	UTR3	0.0075992	2	0.615557431962473	wilcox.test	0.815649301830607	0.615557	.	.	NM_001625:c.*730A>T;NM_001319140:c.*730A>T	.	snv	0.0125799	NA	NA	NA
AK2	vi1.33012900	chr1	33012900	33012902	AAC	-	UTR3	0.0075992	2	0.239525544193556	wilcox.test	Only one observation	0.239526	.	.*	NM_001625:c.*281_*279delGTT;NM_001319140:c.*281_*279delGTT*	.	indel		NA	NA	NA
AKNA	vi9.114341579	chr9	114341579	114341579	C	A	exonic	9.9122e-14	2	0.192058791987126	wilcox.test	Only one observation	0.192059	nonsynonymous SNV	AKNA:NM_001317952:exon20:c.G3664T:p.A1222S,AKNA:NM_001317950:exon21:c.G4021T:p.A1341S,AKNA:NM_030767:exon21:c.G4021T:p.A1341S*	.*	.	snv	0.000199681	NA	NA	NA	24.4
AKR1B10	vi7.134540694	chr7	134540694	134540694	T	G	intronic	7.74178e-08	3	0.0318744531971156	kruskall.test	0.0814576785088649	0.0222377	.	.*	.*	.	snv	0.370807	0.032113625027265	0.601936003392675	0.3
AKR1B10	vi7.134541036	chr7	134541036	134541036	C	T	intronic	7.74178e-08	3	0.0238319313240856	kruskall.test	0.0270246260539377	0.00898771	.	.*	.*	.	snv	0.821885	0.619274387219153	0.0212643728033291	0.619274387219153
AKR1B10	rs35614522	chr7	134533223	134533223	C	T	intronic	7.74178e-08	2	0.0996219015945353	wilcox.test	Only one observation	0.0996219	.	.	.	.	snv	0.000599042	NA	NA	NA
AKR1B10	rs706160	chr7	134535845	134535845	G	A	intronic	7.74178e-08	3	0.0180697445497135	kruskall.test	0.0323206423984208	0.0054055	.	.	.	.	snv	0.442492	0.215990102312154	0.0393469701362594	1
AKR1B10	vi7.134536942	chr7	134536942	134536942	G	A	intronic	7.74178e-08	3	2.43718242922931e-05	kruskall.test	8.72409822707899e-05	5.28006e-06	.	.*	.*	.	snv	0.442891	0.0011695455575199	0.0011695455575199	0.678654678654679
AKR1B10	vi7.134536365	chr7	134536365	134536365	G	-	intronic	7.74178e-08	2	0.00263135130938742	wilcox.test	0.0137701650224333	0.00263135	.	.*	.*	.	indel	1	NA	NA	NA
AKR1B10	rs3778828	chr7	134540661	134540661	G	A	intronic	7.74178e-08	2	0.0103660461642793	wilcox.test	0.0612263203032831	0.010366	.	.	.	.	snv	0.229233	NA	NA	NA
AKR1B10	vi7.134537074	chr7	134537074	134537074	A	G	exonic	7.74178e-08	3	0.0087886842347494	kruskall.test	0.0224625578503412	0.00659212	synonymous SNV	AKR1B10:NM_020299:exon6:c.A576G:p.T192T*	.*	.	snv		0.872123857324212	0.00711596256317915	0.296703296703297
AKR1B10	vi7.134540404	chr7	134540404	134540404	C	-	intronic	7.74178e-08	2	0.000181207941528281	wilcox.test	0.00195526840480652	0.000181208	.	.*	.*	.	indel	1	NA	NA	NA
AKR1B15	rs117547430	chr7	134549154	134549154	C	T	UTR5	3.01728e-07	2	0.118491125282541	wilcox.test	Only one observation	0.118491	.	.	NM_001367820:c.-15466C>T;NM_001367822:c.-15466C>T;NM_001367821:c.-16327C>T;NM_001080538:c.-15466C>T	.	snv	0.00559105	NA	NA	NA
ALDH3B2	vi11.67671541	chr11	67671541	67671542	CC	-	intronic	1.66014e-14	3	0.915841409729621	kruskall.test	0.0153567702004833	0.891068	.	.*	.*	.	indel	0.964457	1	1	1
ALDH3B2	vi11.67671542	chr11	67671542	67671542	C	-	intronic	1.66014e-14	2	0.716195079780745	wilcox.test	Only one observation	0.716195	.	.*	.*	.	indel		NA	NA	NA
ALDH3B2	vi11.67671547	chr11	67671547	67671547	C	T	intronic	1.66014e-14	2	0.659000142084302	wilcox.test	0.00136849080160961	0.659	.	.*	.*	.	snv		NA	NA	NA
ALDH4A1	rs28481840	chr1	18875171	18875171	A	G	intronic	3.8863e-09	3	0.0611034757788845	kruskall.test	0.958543092739316	0.523662	.	.	.	.	snv	0.595447	0.200129235244287	0.212708906822164	0.666666666666667
ALDH5A1	rs58747567	chr6	24532164	24532164	T	C	exonic	3.85963e-08	2	0.163070278856379	wilcox.test	Only one observation	0.16307	synonymous SNV	ALDH5A1:NM_001368954:exon8:c.T1245C:p.D415D,ALDH5A1:NM_001080:exon9:c.T1389C:p.D463D,ALDH5A1:NM_170740:exon10:c.T1428C:p.D476D	.	Benign	snv	0.00259585	NA	NA	NA
ALDH5A1	rs191960134	chr6	24534951	24534951	T	G	UTR3	3.85963e-08	2	0.163070278856379	wilcox.test	Only one observation	0.16307	.	.	NM_001368954:c.*1239T>G;NM_001080:c.*1239T>G;NM_170740:c.*1239T>G	Uncertain_significance	snv	0.00259585	NA	NA	NA
ALDH5A1	rs41271787	chr6	24535589	24535589	A	G	UTR3	3.85963e-08	2	0.163070278856379	wilcox.test	Only one observation	0.16307	.	.	NM_001368954:c.*1877A>G;NM_001080:c.*1877A>G;NM_170740:c.*1877A>G	.	snv	0.00259585	NA	NA	NA
ALDH7A1	rs1006155794	chr5	126562276	126562276	T	C	intronic	2.65543e-10	2	0.594306850831826	wilcox.test	9.4076175369184e-06	0.594307	.	.	.	.	snv		NA	NA	NA
ALDH7A1	vi5.126544668	chr5	126544668	126544668	-	T	UTR3	2.65543e-10	2	0.748374349252006	wilcox.test	Only one observation	0.748374	.	.*	NM_001182:c.*296_*297insA;NM_001201377:c.*296_*297insA;NM_001202404:c.*296_*297insA*	.	indel		NA	NA	NA
ALG12	rs138804791	chr22	49903837	49903837	C	G	UTR3	1.09529e-14	2	0.222711489814279	wilcox.test	Only one observation	0.222711	.	.	NM_024105:c.*1G>C	Uncertain_significance	snv	0.00139776	NA	NA	NA
ALPL	rs2242421	chr1	21578081	21578081	A	G	UTR3	1.66132e-06	3	0.303575057298532	kruskall.test	0.932290614617695	0.321247	.	.	NM_001369805:c.*433A>G;NM_001369804:c.*433A>G;NM_001127501:c.*433A>G;NM_000478:c.*433A>G;NM_001177520:c.*433A>G;NM_001369803:c.*433A>G	Benign	snv	0.222045	0.501392274764292	0.552452904881778	0.552452904881778
ALS2CL	rs4683309	chr3	46677520	46677520	A	G	intronic	1.2936e-16	2	0.275417863142473	wilcox.test	Only one observation	0.275418	.	.	.	.	snv	0.736222	NA	NA	NA
ALS2CL	vi3.46690945	chr3	46690945	46690945	A	G	intronic	1.2936e-16	2	0.195846046285736	wilcox.test	0.00262470002530934	0.195846	.	.*	.*	.	snv	0.951078	NA	NA	NA
ALS2CL	rs150680088	chr3	46680386	46680386	G	A	intronic	1.2936e-16	2	0.275417863142473	wilcox.test	Only one observation	0.275418	.	.	.	.	snv	0.000998403	NA	NA	NA
ALS2CL	rs7615747	chr3	46690034	46690034	A	G	intronic	1.2936e-16	2	0.275417863142473	wilcox.test	Only one observation	0.275418	.	.	.	.	snv	0.435104	NA	NA	NA
AMOTL1	rs59559050	chr11	94873222	94873222	C	T	UTR3	1.39642e-09	2	0.256931845072587	wilcox.test	0.49131904999371	0.256932	.	.	NM_001301007:c.*2427C>T;NM_130847:c.*2427C>T	.	snv	0.0814696	NA	NA	NA
AMOTL1	vi11.94873728	chr11	94873728	94873728	T	C	UTR3	1.39642e-09	2	0.256931845072587	wilcox.test	0.49131904999371	0.256932	.	.*	NM_001301007:c.*2933T>C;NM_130847:c.*2933T>C*	.	snv	0.0814696	NA	NA	NA
AMOTL1	rs56707429	chr11	94872327	94872327	A	C	UTR3	1.39642e-09	2	0.256931845072587	wilcox.test	0.49131904999371	0.256932	.	.	NM_001301007:c.*1532A>C;NM_130847:c.*1532A>C	.	snv	0.0832668	NA	NA	NA
AMOTL1	rs150534812	chr11	94872150	94872150	G	A	UTR3	1.39642e-09	2	0.819418528933294	wilcox.test	0.925929996166519	0.819419	.	.	NM_001301007:c.*1355G>A;NM_130847:c.*1355G>A	.	snv	0.0133786	NA	NA	NA
AMOTL1	rs61065260	chr11	94874182	94874182	G	C	UTR3	1.39642e-09	2	0.256931845072587	wilcox.test	0.49131904999371	0.256932	.	.	NM_001301007:c.*3387G>C;NM_130847:c.*3387G>C	.	snv	0.0756789	NA	NA	NA
AMOTL1	rs766679122	chr11	94873767	94873767	A	G	UTR3	1.39642e-09	2	0.819418528933294	wilcox.test	0.925929996166519	0.819419	.	.	NM_001301007:c.*2972A>G;NM_130847:c.*2972A>G	.	snv		NA	NA	NA
AMOTL1	rs73520328	chr11	94873768	94873768	C	T	UTR3	1.39642e-09	2	0.256931845072587	wilcox.test	0.49131904999371	0.256932	.	.	NM_001301007:c.*2973C>T;NM_130847:c.*2973C>T	.	snv	0.0754792	NA	NA	NA
AMOTL1	rs60984775	chr11	94873860	94873860	T	C	UTR3	1.39642e-09	2	0.256931845072587	wilcox.test	0.49131904999371	0.256932	.	.	NM_001301007:c.*3065T>C;NM_130847:c.*3065T>C	.	snv	0.0816693	NA	NA	NA
AMOTL1	vi11.94874684	chr11	94874684	94874684	A	C	UTR3	1.39642e-09	2	0.819418528933294	wilcox.test	0.925929996166519	0.819419	.	.*	NM_001301007:c.*3889A>C;NM_130847:c.*3889A>C*	.	snv	0.0133786	NA	NA	NA
AMOTL1	vi11.94871965	chr11	94871965	94871965	A	G	UTR3	1.39642e-09	2	0.819418528933294	wilcox.test	0.925929996166519	0.819419	.	.*	NM_001301007:c.*1170A>G;NM_130847:c.*1170A>G*	.	snv	0.0133786	NA	NA	NA
AMOTL1	rs73520317	chr11	94871763	94871763	G	A	UTR3	1.39642e-09	2	0.256931845072587	wilcox.test	0.49131904999371	0.256932	.	.	NM_001301007:c.*968G>A;NM_130847:c.*968G>A	.	snv	0.0832668	NA	NA	NA
ANAPC13	rs150525719	chr3	134478286	134478286	G	A	UTR3	3.7227e-06	2	0.748371603878824	wilcox.test	Only one observation	0.748372	.	.	NM_001242374:c.*304C>T;NM_001242375:c.*304C>T;NM_015391:c.*304C>T	.	snv	0.00499201	NA	NA	NA
ANAPC4	rs3816587	chr4	25415622	25415622	C	T	intronic	7.78551e-11	2	0.446707101596965	wilcox.test	0.247288061961736	0.446707	.	.	.	.	snv	0.455072	NA	NA	NA
ANGEL1	rs1076584	chr14	76787756	76787756	G	A	UTR3	0.198209	3	0.4458011515915	kruskall.test	0.181331295982093	0.236727	.	.	NM_015305:c.*1472C>T;NM_001370747:c.*1472C>T	.	snv	0.121805	0.577420568770591	0.577420568770591	0.606060606060606
ANGEL2	rs41277156	chr1	212992565	212992565	T	C	UTR3	7.41351e-08	2	0.493488768464096	wilcox.test	0.817505987370514	0.493489	.	.	NM_001300755:c.*2476A>G;NM_001300753:c.*2476A>G;NM_001300757:c.*2476A>G;NM_001300758:c.*2476A>G;NM_144567:c.*2476A>G	.	snv	0.000998403	NA	NA	NA
ANGPTL4	vi19.8368088	chr19	8368088	8368088	A	G	intronic	8.69419e-16	2	0.480144012946476	wilcox.test	Only one observation	0.480144	.	.*	.*	.	snv		NA	NA	NA
ANGPTL4	rs1052299635	chr19	8366735	8366735	C	G	intronic	8.69419e-16	2	0.480144012946476	wilcox.test	Only one observation	0.480144	.	.	.	.	snv		NA	NA	NA
ANKLE2	vi12.132740874	chr12	132740874	132740874	G	A	intronic	1.14505e-10	2	0.374285295696165	wilcox.test	0.80125639701104	0.374285	.	.*	.*	.	snv	0.0363419	NA	NA	NA
ANKRD28	vi3.15679491	chr3	15679491	15679491	G	A	exonic	4.34584e-17	2	0.275206342343806	wilcox.test	Only one observation	0.275206	nonsynonymous SNV	ANKRD28:NM_001195099:exon20:c.C1910T:p.P637L,ANKRD28:NM_001349280:exon21:c.C2204T:p.P735L,ANKRD28:NM_001195098:exon22:c.C1910T:p.P637L,ANKRD28:NM_001349277:exon22:c.C2471T:p.P824L,ANKRD28:NM_001349278:exon22:c.C2462T:p.P821L,ANKRD28:NM_001349281:exon22:c.C2204T:p.P735L,ANKRD28:NM_001349282:exon22:c.C2204T:p.P735L,ANKRD28:NM_001349283:exon22:c.C1910T:p.P637L,ANKRD28:NM_015199:exon22:c.C2372T:p.P79…	.*	.	snv		NA	NA	NA	35
ANKRD30BP3	rs11239375	chr10	45180077	45180077	G	C	ncRNA_intronic	1.14647e-10	2	0.813948184544361	wilcox.test	Only one observation	0.813948	.	.	.	.	snv	0.517173	NA	NA	NA
ANO9	rs190398970	chr11	432978	432978	G	A	intronic	1.08381e-09	2	0.846843437386807	wilcox.test	Only one observation	0.846843	.	.	.	.	snv	0.00159744	NA	NA	NA
ANO9	rs540435220	chr11	419963	419963	C	T	intronic	1.08381e-09	2	0.846843437386807	wilcox.test	Only one observation	0.846843	.	.	.	.	snv	0.00139776	NA	NA	NA
ANO9	rs150163423	chr11	433417	433417	C	T	exonic	1.08381e-09	2	0.846843437386807	wilcox.test	Only one observation	0.846843	nonsynonymous SNV	ANO9:NM_001012302:exon4:c.G247A:p.D83N	.	.	snv	0.000199681	NA	NA	NA	1.329
ANXA1	rs139228721	chr9	73169129	73169129	G	A	exonic	6.58754e-06	2	0.81402554112743	wilcox.test	Only one observation	0.814026	nonsynonymous SNV	ANXA1:NM_000700:exon12:c.G959A:p.G320D	.	.	snv		NA	NA	NA	23.2
ANXA2	rs7182242	chr15	60386151	60386151	T	C	intronic	3.64804e-10	3	0.964239252754747	kruskall.test	0.871864135647818	0.852538	.	.	.	.	snv	0.838458	1	1	1
AP1AR	rs35367822	chr4	112268960	112268960	C	T	UTR3	1.92229e-10	2	0.342903282941438	wilcox.test	Only one observation	0.342903	.	.	NM_001128426:c.*551C>T;NM_018569:c.*551C>T	.	snv	0.00579073	NA	NA	NA
AP1G1	vi16.71729432	chr16	71729432	71729432	-	A	UTR3	6.69967e-16	2	0.380574443874278	wilcox.test	Only one observation	0.380574	.	.*	NM_001030007:c.*3625_*3626insT;NM_001128:c.*3625_*3626insT*	.	indel		NA	NA	NA
AP2M1	rs11539597	chr3	184174932	184174932	C	T	UTR5	1.14453e-13	2	0.900488139703627	wilcox.test	0.0772397704566635	0.900488	.	.	NM_001025205:c.-2062C>T;NM_001311198:c.-2062C>T;NM_004068:c.-2062C>T	.	snv	0.00459265	NA	NA	NA
AP2M1	rs73185736	chr3	184183181	184183181	G	A	intronic	1.14453e-13	2	0.329387229324922	wilcox.test	0.992644482248297	0.329387	.	.	.	.	snv	0.00479233	NA	NA	NA
AP3M2	vi8.42153084	chr8	42153084	42153084	G	A	UTR5	2.9044e-05	3	0.482257652957358	kruskall.test	0.696700091167875	0.474485	.	.*	NM_001134296:c.-1604G>A;NM_006803:c.-1604G>A*	.	snv	0.409545	0.726921635279719	1	1
APH1A	rs996158631	chr1	150267780	150267780	A	T	exonic	3.47194e-11	2	0.563031050438084	wilcox.test	Only one observation	0.563031	nonsynonymous SNV	APH1A:NM_001243771:exon2:c.T123A:p.D41E,APH1A:NM_001077628:exon3:c.T294A:p.D98E,APH1A:NM_016022:exon3:c.T294A:p.D98E	.	.	snv		NA	NA	NA	7.22
APOBEC3C	rs9611079	chr22	39018929	39018929	C	T	UTR3	8.4068e-09	2	0.939345520684968	wilcox.test	0.839675049447875	0.939346	.	.	NM_014508:c.*542C>T	.	snv	0.0135783	NA	NA	NA
APOBEC3G	rs17496046	chr22	39086366	39086366	C	G	exonic	1.32056e-10	2	0.141188815774295	wilcox.test	0.508354970186521	0.141189	nonsynonymous SNV	APOBEC3G:NM_001349437:exon5:c.C622G:p.Q208E,APOBEC3G:NM_001349436:exon6:c.C790G:p.Q264E,APOBEC3G:NM_021822:exon6:c.C823G:p.Q275E	.	.	snv	0.0573083	NA	NA	NA	11.55
APOL2	rs9607324	chr22	36228649	36228649	A	C	intronic	5.6745e-18	2	0.855785593260211	wilcox.test	0.0192691180187994	0.855786	.	.	.	.	snv	0.301318	NA	NA	NA
APOL2	rs2157249	chr22	36234993	36234993	T	C	intronic	5.6745e-18	2	0.584578351081599	wilcox.test	0.0185728568704815	0.584578	.	.	.	.	snv	0.174121	NA	NA	NA
APOL2	rs6000208	chr22	36230555	36230555	A	G	intronic	5.6745e-18	2	0.421675875949404	wilcox.test	0.0185099787887003	0.421676	.	.	.	.	snv	0.186701	NA	NA	NA
APOL4	rs6000189	chr22	36204768	36204768	A	G	UTR5	3.25006e-15	2	0.385725332219587	wilcox.test	0.0365324024752653	0.385725	.	.	NM_030643:c.-3034T>C;NM_145660:c.-2732T>C	.	snv	0.272764	NA	NA	NA
APOL4	vi22.36193465	chr22	36193465	36193465	A	C	intronic	3.25006e-15	2	0.563657729700974	wilcox.test	Only one observation	0.563658	.	.*	.*	.	snv	0.661741	NA	NA	NA
APOL4	vi22.36201831	chr22	36201831	36201831	G	A	UTR5	3.25006e-15	3	0.577280046694436	kruskall.test	0.00250673041513224	0.608753	.	.*	NM_030643:c.-97C>T*	.	snv	0.614417	0.940112257457163	0.854545454545454	0.854545454545454
APOL4	vi22.36201835	chr22	36201835	36201835	G	T	UTR5	3.25006e-15	3	0.797459977222828	kruskall.test	0.00348711286546564	0.91425	.	.*	NM_030643:c.-101C>A*	.	snv	0.499002	1	1	1
APOL4	vi22.36202003	chr22	36202003	36202003	C	G	exonic	3.25006e-15	3	0.391972197176104	kruskall.test	0.0071924874308067	0.785253	nonsynonymous SNV	APOL4:NM_145660:exon2:c.G34C:p.V12L*	.*	.	snv	0.621006	0.482528772821406	0.482528772821406	0.482528772821406	0.092
APOL4	rs2269595	chr22	36194811	36194811	G	A	intronic	3.25006e-15	2	0.563657729700974	wilcox.test	Only one observation	0.563658	.	.	.	.	snv	0.673922	NA	NA	NA
APOL4	rs132736	chr22	36202012	36202012	T	C	exonic	3.25006e-15	3	0.478379484474197	kruskall.test	0.00381703240478905	0.85331	nonsynonymous SNV	APOL4:NM_145660:exon2:c.A25G:p.I9V	.	.	snv	0.621206	0.502022056328476	0.502022056328476	0.171428571428571	0.001
APOL4	rs5995250	chr22	36204690	36204690	A	G	UTR5	3.25006e-15	3	0.901751962941273	kruskall.test	0.00431376354028565	0.735258	.	.	NM_030643:c.-2956T>C;NM_145660:c.-2654T>C	.	snv	0.272764	0.905551735030248	0.905551735030248	0.905551735030248
APOL6	rs750162780	chr22	35666419	35666419	T	C	UTR3	6.93118e-13	2	0.263823177153876	wilcox.test	Only one observation	0.263823	.	.	NM_030641:c.*6823T>C	.	snv		NA	NA	NA
APPL2	vi12.105195776	chr12	105195776	105195776	C	T	intronic	9.32914e-14	2	0.244956891243332	wilcox.test	Only one observation	0.244957	.	.*	.*	.	snv	0.54992	NA	NA	NA
APPL2	rs73179990	chr12	105177203	105177203	A	G	intronic	9.32914e-14	2	0.244956891243332	wilcox.test	Only one observation	0.244957	.	.	.	.	snv	0.125	NA	NA	NA
APPL2	vi12.105177027	chr12	105177027	105177027	-	A	intronic	9.32914e-14	2	0.244956891243332	wilcox.test	Only one observation	0.244957	.	.*	.*	.	indel		NA	NA	NA
AQP1	rs117653819	chr7	30925291	30925291	G	A	UTR3	5.49438e-09	2	0.881002067614233	wilcox.test	Only one observation	0.881002	.	.	NM_198098:c.*1662G>A;NM_001329872:c.*1282G>A	.	snv	0.000998403	NA	NA	NA
AQP9	rs28495584	chr15	58183388	58183388	C	T	intronic	5.90431e-10	2	0.289274208804126	wilcox.test	Only one observation	0.289274	.	.	.	.	snv	0.17512	NA	NA	NA
AQP9	rs11857438	chr15	58182707	58182707	C	T	intronic	5.90431e-10	2	0.289274208804126	wilcox.test	Only one observation	0.289274	.	.	.	.	snv	0.174521	NA	NA	NA
AQP9	rs3742956	chr15	58183811	58183811	A	T	intronic	5.90431e-10	2	0.289274208804126	wilcox.test	Only one observation	0.289274	.	.	.	.	snv	0.192692	NA	NA	NA
AQP9	rs11071369	chr15	58182468	58182468	G	A	intronic	5.90431e-10	2	0.289274208804126	wilcox.test	Only one observation	0.289274	.	.	.	.	snv	0.82528	NA	NA	NA
ARAP1	rs11235566	chr11	72692343	72692343	C	T	intronic	1.39641e-17	3	0.559583062093194	kruskall.test	0.0103641190684362	1	.	.	.	.	snv	0.476438	0.666666666666667	0.666666666666667	0.666666666666667
ARAP1	rs145564128	chr11	72690290	72690290	C	A	intronic	1.39641e-17	2	0.506733826126462	wilcox.test	Only one observation	0.506734	.	.	.	.	snv	0.00419329	NA	NA	NA
ARAP1	rs2306612	chr11	72696725	72696725	G	C	intronic	1.39641e-17	3	0.29795432734813	kruskall.test	0.00932754853371201	0.353516	.	.	.	.	snv	0.462859	0.839202926928147	0.39134432115072	0.75
ARF1	rs708126	chr1	228096175	228096175	T	C	intronic	2.82677e-07	2	0.84244725967346	wilcox.test	0.951588487287773	0.842447	.	.	.	.	snv	0.194888	NA	NA	NA
ARF3	rs2272311	chr12	48935912	48935912	A	G	UTR3	0.0108116	2	0.118495283824306	wilcox.test	Only one observation	0.118495	.	.	NM_001659:c.*3035T>C	.	snv	0.313299	NA	NA	NA
ARFGAP2	rs142683966	chr11	47165493	47165493	C	T	exonic	4.41505e-07	2	0.10315023307084	wilcox.test	0.330038132669478	0.10315	nonsynonymous SNV	ARFGAP2:NM_001242832:exon15:c.G1471A:p.G491S,ARFGAP2:NM_032389:exon16:c.G1555A:p.G519S	.	.	snv	0.00179712	NA	NA	NA	24.2
ARFRP1	vi20.63704982	chr20	63704982	63704982	T	C	intronic	3.83776e-07	3	0.18817256292446	kruskall.test	0.282074385282581	0.0778919	.	.*	.*	.	snv	0.952276	0.353171639338598	0.353171639338598	1
ARFRP1	rs6122147	chr20	63701185	63701185	C	T	intronic	3.83776e-07	2	0.914848586579247	wilcox.test	Only one observation	0.914849	.	.	.	.	snv	0.125998	NA	NA	NA
ARFRP1	rs1291211	chr20	63706270	63706270	A	G	intronic	3.83776e-07	3	0.387840855824121	kruskall.test	0.663281793664038	0.293735	.	.	.	.	snv	0.965056	0.538355977618975	1	1
ARHGAP23	rs201978800	chr17	38462935	38462935	C	T	exonic	0.000491957	2	0.653368919644372	wilcox.test	Only one observation	0.653369	nonsynonymous SNV	ARHGAP23:NM_001199417:exon4:c.C343T:p.R115C	.	.	snv	0.000399361	NA	NA	NA	23.4
ARHGAP4	viX.153909841	chrX	153909841	153909841	C	A	exonic	4.82085e-06	2	0.735466781474624	wilcox.test	0.984033540563658	0.735467	nonsynonymous SNV	ARHGAP4:NM_001666:exon19:c.G2314T:p.V772L,ARHGAP4:NM_001164741:exon20:c.G2434T:p.V812L*	.*	.	snv	0.0309934	NA	NA	NA	0.1
ARHGAP40	vi20.38625307	chr20	38625307	38625307	C	T	intronic	1.63243e-05	2	0.239517584927812	wilcox.test	Only one observation	0.239518	.	.*	.*	.	snv	0.17492	NA	NA	NA
ARHGDIA	rs67492359	chr17	81868054	81868054	T	C	UTR3	1.49141e-09	2	0.982937982676093	wilcox.test	Only one observation	0.982938	.	.	NM_001301243:c.*822A>G;NM_001301242:c.*311A>G;NM_001301241:c.*325A>G;NM_001301240:c.*325A>G;NM_001185078:c.*822A>G;NM_004309:c.*822A>G;NM_001185077:c.*822A>G	.	snv	0.00279553	NA	NA	NA
ARHGEF12	rs747069086	chr11	120429787	120429787	C	G	exonic	5.53193e-07	2	0.534050965011502	wilcox.test	Only one observation	0.534051	nonsynonymous SNV	ARHGEF12:NM_001198665:exon9:c.C682G:p.P228A,ARHGEF12:NM_001301084:exon10:c.C430G:p.P144A,ARHGEF12:NM_015313:exon10:c.C739G:p.P247A	.	.	snv		NA	NA	NA	13.78
ARHGEF16	rs4422946	chr1	3478076	3478076	A	G	intronic	1.00429e-11	3	0.202511324675153	kruskall.test	0.419916234029218	0.917011	.	.	.	.	snv	0.89976	0.374618211855581	0.374618211855581	0.374618211855581
ARMC10	vi7.103099472	chr7	103099472	103099472	A	-	UTR3	1.87534e-05	2	0.0911385092529935	wilcox.test	Only one observation	0.0911385	.	.*	NM_001161011:c.*919delA;NM_001161013:c.*919delA;NM_001161009:c.*919delA;NM_001161010:c.*919delA;NM_001161012:c.*919delA;NM_031905:c.*919delA*	.	indel		NA	NA	NA
ARRB1	rs537556067	chr11	75265037	75265037	G	A	UTR3	4.28617e-08	2	0.108740057333381	wilcox.test	Only one observation	0.10874	.	.	NM_020251:c.*1126C>T;NM_004041:c.*1126C>T	.	snv		NA	NA	NA
ARRB1	rs877711	chr11	75283308	75283308	G	A	exonic	4.28617e-08	3	0.0241854203526593	kruskall.test	0.334377068042808	0.173347	synonymous SNV	ARRB1:NM_004041:exon5:c.C333T:p.H111H,ARRB1:NM_020251:exon5:c.C333T:p.H111H	.	.	snv	0.164537	0.0820960014449464	0.165914455248009	0.333333333333333
ARRB1	rs35329661	chr11	75263946	75263946	C	T	UTR3	4.28617e-08	2	0.108740057333381	wilcox.test	Only one observation	0.10874	.	.	NM_020251:c.*2217G>A;NM_004041:c.*2217G>A	.	snv	0.0107827	NA	NA	NA
ARRB2	rs28365158	chr17	4717633	4717633	T	C	intronic	1.99523e-07	2	0.593311233042755	wilcox.test	0.89381723182978	0.593311	.	.	.	.	snv	0.0784744	NA	NA	NA
ARRB2	rs7208257	chr17	4717202	4717202	C	T	intronic	1.99523e-07	3	0.0781724888617975	kruskall.test	0.122561223040246	0.0246609	.	.	.	.	snv	0.91873	0.532114163847506	0.113444217999823	1
ARRB2	rs3786047	chr17	4711803	4711803	A	G	intronic	1.99523e-07	3	0.110013380032657	kruskall.test	0.205228894034	0.0487434	.	.	.	.	snv	0.660743	0.565269759975218	0.149095243402892	1
ARRDC4	rs61747226	chr15	97969201	97969201	C	T	exonic	3.68647e-09	2	0.860018665418744	wilcox.test	0.678004033150497	0.860019	nonsynonymous SNV	ARRDC4:NM_183376:exon5:c.C704T:p.T235M	.	.	snv	0.0157748	NA	NA	NA	34
ASAH1	rs7387912	chr8	18062828	18062828	C	T	intronic	5.79293e-09	2	0.982924867763125	wilcox.test	Only one observation	0.982925	.	.	.	.	snv	0.374002	NA	NA	NA
ASPG	rs12887919	chr14	104105102	104105102	C	T	intronic	8.36632e-10	3	0.0673614473266282	kruskall.test	0.00437642593596343	0.0233311	.	.	.	.	snv	0.0698882	0.130953156368873	0.362175198070966	0.666666666666667
ASPG	rs1771011	chr14	104109532	104109532	G	A	intronic	8.36632e-10	2	0.1685080668022	wilcox.test	Only one observation	0.168508	.	.	.	.	snv	0.297724	NA	NA	NA
ASPG	rs56243036	chr14	104114057	104114057	C	T	UTR3	8.36632e-10	3	0.235477915022435	kruskall.test	0.98653834287711	0.395879	.	.	NM_001080464:c.*1513C>T	.	snv	0.441494	0.465242793225254	0.530914574352203	0.69263278404196
ASPG	rs11850264	chr14	104112480	104112480	G	A	intronic	8.36632e-10	2	1	wilcox.test	0.819393743776641	1	.	.	.	.	snv	0.067492	NA	NA	NA
ASTN2	rs1536426	chr9	116850421	116850421	A	T	intronic	3.50216e-07	3	0.408564924314821	kruskall.test	0.00177217473405716	0.187239	.	.	.	.	snv	0.85004	0.612292696235772	0.612292696235772	1
ASTN2	rs140765858	chr9	116838885	116838885	G	C	intronic	3.50216e-07	2	0.847373915478885	wilcox.test	Only one observation	0.847374	.	.	.	.	snv	0.0061901	NA	NA	NA
ATF3	rs1803173	chr1	212619708	212619708	A	G	UTR3	6.81397e-08	2	0.124310625709953	wilcox.test	0.348528023573843	0.124311	.	.	NM_001030287:c.*153A>G;NM_001040619:c.*603A>G;NM_001206488:c.*153A>G;NM_001206484:c.*153A>G;NM_001674:c.*153A>G;NM_001206486:c.*603A>G	.	snv	0.0489217	NA	NA	NA
ATF4	rs111719524	chr22	39521582	39521582	C	T	exonic	1.26542e-06	2	0.843167270543409	wilcox.test	0.972022431581368	0.843167	nonsynonymous SNV	ATF4:NM_001675:exon1:c.C137T:p.P46L,ATF4:NM_182810:exon2:c.C137T:p.P46L	.	.	snv	0.000798722	NA	NA	NA	23.5
ATF7IP2	vi16.10442769	chr16	10442769	10442769	A	-	intronic	9.19303e-16	2	0.731957092934782	wilcox.test	Only one observation	0.731957	.	.*	.*	.	indel	0.776957	NA	NA	NA
ATF7IP2	vi16.10444074	chr16	10444074	10444074	A	G	intronic	9.19303e-16	2	0.731957092934782	wilcox.test	Only one observation	0.731957	.	.*	.*	.	snv		NA	NA	NA
ATG14	rs61743178	chr14	55397428	55397428	G	A	exonic	1.68403e-07	2	0.474480058299836	wilcox.test	0.862966790528832	0.47448	synonymous SNV	ATG14:NM_014924:exon2:c.C228T:p.I76I	.	.	snv	0.0249601	NA	NA	NA
ATG14	rs930847742	chr14	55367470	55367470	C	T	UTR3	1.68403e-07	2	0.16451228523714	wilcox.test	Only one observation	0.164512	.	.	NM_014924:c.*2149G>A	.	snv		NA	NA	NA
ATG16L1	vi2.233293628	chr2	233293628	233293628	-	C	intronic	3.73964e-08	2	0.948846584255526	wilcox.test	Only one observation	0.948847	.	.*	.*	.	indel	0.999401	NA	NA	NA
ATG4B	vi2.241671314	chr2	241671314	241671314	G	A	exonic	1.76055e-07	2	0.703632484224838	wilcox.test	9.28167738116594e-09	0.703632	synonymous SNV	ATG4B:NM_013325:exon12:c.G1017A:p.L339L,ATG4B:NM_178326:exon12:c.G1017A:p.L339L*	.*	.	snv	0.00379393	NA	NA	NA
ATG4B	vi2.241671309	chr2	241671309	241671309	C	A	intronic	1.76055e-07	2	0.703632484224838	wilcox.test	9.28167738116594e-09	0.703632	.	.*	.*	.	snv		NA	NA	NA
ATP10B	vi5.160615896	chr5	160615896	160615896	G	T	exonic	0.078873	2	Only one observation	t.test	Only one observation	0.12893	nonsynonymous SNV	ATP10B:NM_001366652:exon16:c.C2595A:p.N865K,ATP10B:NM_001366655:exon16:c.C2595A:p.N865K,ATP10B:NM_001366657:exon16:c.C2559A:p.N853K,ATP10B:NM_025153:exon17:c.C2595A:p.N865K*	.*	.	snv	0.00938498	NA	NA	NA	26.5
ATP10B	rs143164900	chr5	160564118	160564118	G	A	UTR3	0.078873	2	Only one observation	t.test	Only one observation	0.12893	.	.	NM_001366655:c.*1335C>T;NM_001366657:c.*1335C>T;NM_025153:c.*1335C>T;NM_001366652:c.*1335C>T	.	snv	0.00938498	NA	NA	NA
ATP10B	rs61734666	chr5	160620752	160620752	C	T	exonic	0.078873	2	Only one observation	t.test	Only one observation	0.12893	nonsynonymous SNV	ATP10B:NM_001366652:exon14:c.G2011A:p.G671R,ATP10B:NM_001366655:exon14:c.G2011A:p.G671R,ATP10B:NM_001366657:exon14:c.G1975A:p.G659R,ATP10B:NM_025153:exon15:c.G2011A:p.G671R	.	.	snv	0.00938498	NA	NA	NA	14.46
ATP10D	rs1200953147	chr4	47536760	47536760	T	C	exonic	2.1673e-06	2	0.0911385092529935	wilcox.test	Only one observation	0.0911385	synonymous SNV	ATP10D:NM_020453:exon9:c.T1218C:p.D406D	.	.	snv		NA	NA	NA
ATP11A	vi13.112885329	chr13	112885329	112885331	CTA	-	UTR3	1.69165e-05	2	1	wilcox.test	Only one observation	1	.	.*	NM_015205:c.*3463_*3465delCTA;NM_032189:c.*3265_*3267delCTA*	.	indel		NA	NA	NA
ATP11C	rs41312781	chrX	139727154	139727154	C	T	UTR3	1.24924e-09	2	0.922449640255034	wilcox.test	0.943296903248582	0.92245	.	.	NM_001010986:c.*1746G>A;NM_173694:c.*1812G>A;NM_001353810:c.*1746G>A;NM_001353811:c.*1810G>A;NM_001353812:c.*1812G>A	.	snv	0.00635762	NA	NA	NA
ATP12A	rs2289901	chr13	24698732	24698732	C	T	exonic	1.17208e-09	3	0.367583465898873	kruskall.test	0.655037334139436	0.269994	synonymous SNV	ATP12A:NM_001185085:exon12:c.C1605T:p.I535I,ATP12A:NM_001676:exon12:c.C1587T:p.I529I	.	.	snv	0.247804	0.472119544961122	0.967509882574578	0.88445782743985
ATP12A	rs10507338	chr13	24711776	24711776	G	A	UTR3	1.17208e-09	2	0.574037191342299	wilcox.test	0.865372520370101	0.574037	.	.	NM_001676:c.*254G>A;NM_001185085:c.*254G>A	.	snv	0.0896565	NA	NA	NA
ATP2B1	vi12.89655881	chr12	89655881	89655881	G	A	exonic	5.88933e-09	2	0.26608426006142	wilcox.test	Only one observation	0.266084	synonymous SNV	ATP2B1:NM_001001323:exon2:c.C6T:p.G2G,ATP2B1:NM_001366521:exon2:c.C6T:p.G2G,ATP2B1:NM_001366522:exon2:c.C6T:p.G2G,ATP2B1:NM_001366523:exon2:c.C6T:p.G2G,ATP2B1:NM_001366524:exon2:c.C6T:p.G2G,ATP2B1:NM_001366525:exon2:c.C6T:p.G2G,ATP2B1:NM_001366526:exon2:c.C6T:p.G2G,ATP2B1:NM_001366527:exon2:c.C6T:p.G2G,ATP2B1:NM_001366528:exon2:c.C6T:p.G2G,ATP2B1:NM_001366529:exon2:c.C6T:p.G2G,ATP2B1:NM_001366530…	.*	.	snv		NA	NA	NA
ATP2C2	rs2278299	chr16	84448953	84448953	G	A	intronic	1.77861e-06	2	0.36135276537114	wilcox.test	0.545873571547689	0.361353	.	.	.	.	snv	0.265974	NA	NA	NA
ATP2C2	vi16.84438873	chr16	84438873	84438873	C	A	intronic	1.77861e-06	2	0.40427046967435	wilcox.test	Only one observation	0.40427	.	.*	.*	.	snv	0.76278	NA	NA	NA
ATP2C2	rs11646694	chr16	84429129	84429129	T	G	intronic	1.77861e-06	2	0.40427046967435	wilcox.test	Only one observation	0.40427	.	.	.	.	snv	0.363618	NA	NA	NA
ATP2C2	vi16.84398570	chr16	84398570	84398570	G	A	exonic	1.77861e-06	2	0.40427046967435	wilcox.test	Only one observation	0.40427	synonymous SNV	ATP2C2:NM_001286527:exon2:c.G171A:p.A57A,ATP2C2:NM_014861:exon2:c.G171A:p.A57A*	.*	.	snv	0.0131789	NA	NA	NA
ATP2C2	rs7193536	chr16	84432456	84432456	G	T	intronic	1.77861e-06	2	0.40427046967435	wilcox.test	Only one observation	0.40427	.	.	.	.	snv	0.318091	NA	NA	NA
ATP2C2	rs247842	chr16	84430862	84430862	C	T	intronic	1.77861e-06	3	0.620546052586238	kruskall.test	0.589143467759723	0.388261	.	.	.	.	snv	0.303514	0.982481069290515	0.982481069290515	1
ATP2C2	vi16.84438637	chr16	84438637	84438637	C	G	intronic	1.77861e-06	2	0.40427046967435	wilcox.test	Only one observation	0.40427	.	.*	.*	.	snv	0.854233	NA	NA	NA
ATP2C2	vi16.84438256	chr16	84438256	84438256	G	A	intronic	1.77861e-06	2	0.40427046967435	wilcox.test	Only one observation	0.40427	.	.*	.*	.	snv	0.858227	NA	NA	NA
ATP2C2	rs11641015	chr16	84432537	84432537	T	A	intronic	1.77861e-06	2	0.40427046967435	wilcox.test	Only one observation	0.40427	.	.	.	.	snv	0.32528	NA	NA	NA
ATP6V0D1	rs55918120	chr16	67439712	67439712	C	T	intronic	1.9053e-09	3	0.713778207011248	kruskall.test	0.000270452898912951	0.637115	.	.	.	.	snv	0.0205671	1	1	1
ATP6V0D1	vi16.67480956	chr16	67480956	67480956	C	T	splicing	1.9053e-09	2	0.369281350564607	wilcox.test	0.816657974733524	0.369281	.	.*	NM_004691:exon1:c.130+1G>A*	.	snv		NA	NA	NA	32
ATP6V1C2	rs6757005	chr2	10770725	10770725	T	C	intronic	3.06249e-18	3	0.318209053606842	kruskall.test	0.0202063986005524	0.133435	.	.	.	.	snv	0.359225	0.387651446341923	0.460960765675739	NaN
ATP6V1C2	rs2952628	chr2	10781035	10781035	T	C	intronic	3.06249e-18	2	0.473012837862872	wilcox.test	Only one observation	0.473013	.	.	.	.	snv	0.986621	NA	NA	NA
ATP6V1C2	rs57127376	chr2	10769208	10769208	T	C	intronic	3.06249e-18	2	0.298884143479989	wilcox.test	0.0202330040973282	0.298884	.	.	.	.	snv	0.366813	NA	NA	NA
ATR	vi3.142450357	chr3	142450357	142450357	-	G	intronic	2.27914e-09	3	0.734601665709874	kruskall.test	0.719837622991003	0.468218	.	.*	.*	.	indel	0.600639	0.99912500829567	0.99912500829567	1
AVIL	vi12.57802312	chr12	57802312	57802312	C	T	exonic	1.60859e-10	2	0.371339792161681	wilcox.test	Only one observation	0.37134	nonsynonymous SNV	AVIL:NM_006576:exon16:c.G1999A:p.E667K*	.*	.	snv	0.000199681	NA	NA	NA	25.5
AZIN1	rs17775790	chr8	102828366	102828366	T	C	UTR3	2.45981e-17	2	0.520843317028854	wilcox.test	Only one observation	0.520843	.	.	NM_001363014:c.*201A>G;NM_001363013:c.*201A>G;NM_001363011:c.*201A>G;NM_001363010:c.*201A>G;NM_001363012:c.*201A>G;NM_001363083:c.*201A>G;NM_001363024:c.*201A>G;NM_015878:c.*201A>G;NM_148174:c.*201A>G;NM_001301668:c.*208A>G	.	snv	0.00219649	NA	NA	NA
B3GNT3	rs265539	chr19	17812351	17812351	C	G	UTR3	2.62378e-10	3	0.116602374059805	kruskall.test	0.524645546142406	0.283056	.	.	NM_014256:c.*229C>G	.	snv	0.204073	0.178486081339685	0.240437580506389	0.178486081339685
B4GALNT3	rs148059237	chr12	553707	553707	C	T	exonic	6.57629e-05	2	0.795873611129282	wilcox.test	0.913469781427557	0.795874	nonsynonymous SNV	B4GALNT3:NM_173593:exon14:c.C1784T:p.A595V	.	.	snv	0.00658946	NA	NA	NA	10.79
B4GALT1	vi9.33111564	chr9	33111564	33111564	A	-	UTR3	1.30505e-16	2	0.170789180349975	wilcox.test	0.136071474984953	0.170789	.	.*	NM_001497:c.*1890delT*	Likely_benign	indel	0.0664936	NA	NA	NA
B4GALT4	rs72655933	chr3	119229983	119229983	T	C	exonic	4.27986e-09	2	0.594294357569232	wilcox.test	0.834263872393664	0.594294	synonymous SNV	B4GALT4:NM_003778:exon3:c.A117G:p.Q39Q,B4GALT4:NM_212543:exon4:c.A117G:p.Q39Q	.	.	snv	0.00139776	NA	NA	NA
BACH1	rs1349126848	chr21	29321454	29321454	C	T	exonic	4.61681e-09	2	0.814020387023108	wilcox.test	Only one observation	0.81402	synonymous SNV	BACH1:NM_001186:exon2:c.C174T:p.Y58Y,BACH1:NM_206866:exon2:c.C174T:p.Y58Y	.	.	snv		NA	NA	NA
BACH1	rs150792794	chr21	29326920	29326920	G	T	exonic	4.61681e-09	2	0.814020387023108	wilcox.test	Only one observation	0.81402	nonsynonymous SNV	BACH1:NM_001186:exon3:c.G1096T:p.D366Y,BACH1:NM_206866:exon3:c.G1096T:p.D366Y	.	.	snv		NA	NA	NA	22.7
BAIAP2	vi17.81112888	chr17	81112888	81112888	-	A	intronic	1.16584e-14	2	0.563642315600688	wilcox.test	Only one observation	0.563642	.	.*	.*	.	indel		NA	NA	NA
BAZ1A	vi14.34753191	chr14	34753191	34753191	-	AACAA	UTR3	1.03896e-15	2	0.814005953251262	wilcox.test	Only one observation	0.814006	.	.*	NM_182648:c.*316_*317insTTGTT;NM_013448:c.*316_*317insTTGTT*	.	indel		NA	NA	NA
BAZ2A	vi12.56600115	chr12	56600115	56600115	-	CCCTCAGGGGCACCATTAGGTGTGCTA	intronic	0.000125607	2	0.118495283824306	wilcox.test	Only one observation	0.118495	.	.*	.*	.	indel		NA	NA	NA
BBS1	rs55848325	chr11	66510683	66510683	T	C	exonic	5.36418e-10	2	0.239512278629571	wilcox.test	Only one observation	0.239512	synonymous SNV	BBS1:NM_024649:exon1:c.T24C:p.D8D	.	Benign/Likely_benign	snv	0.00439297	NA	NA	NA
BCKDK	rs1020828812	chr16	31108453	31108453	G	A	UTR5	1.6644e-08	2	0.563629102221554	wilcox.test	Only one observation	0.563629	.	.	NM_001271926:c.-771G>A;NM_001122957:c.-771G>A;NM_005881:c.-771G>A	.	snv		NA	NA	NA
BCL2A1	vi15.79967672	chr15	79967672	79967672	T	C	exonic	5.81017e-06	3	0.275184159355023	kruskall.test	0.861977248800595	0.507513	synonymous SNV	BCL2A1:NM_001114735:exon2:c.A441G:p.T147T*	.*	.	snv	0.389377	0.793363976982195	0.35855611704768	0.793363976982195
BCL2L11	rs147688758	chr2	111166703	111166703	C	G	UTR3	2.90053e-10	2	1	wilcox.test	Only one observation	1	.	.	NM_001204112:c.*2667C>G;NM_138627:c.*2557C>G;NM_138626:c.*2557C>G;NM_138625:c.*2687C>G;NM_138624:c.*2694C>G;NM_138623:c.*2684C>G;NM_138622:c.*2684C>G;NM_138621:c.*2472C>G;NM_001204108:c.*2682C>G;NM_006538:c.*2472C>G;NM_207003:c.*2684C>G;NM_001204111:c.*2557C>G;NM_001204110:c.*2682C>G;NM_001204106:c.*2472C>G;NM_001204107:c.*2738C>G;NM_001204109:c.*2667C>G	.	snv	0.00179712	NA	NA	NA
BCL2L15	rs1217381	chr1	113881979	113881979	C	T	exonic	6.31272e-09	2	0.740698942692089	wilcox.test	0.966696848300026	0.740699	nonsynonymous SNV	BCL2L15:NM_001010922:exon3:c.G268A:p.D90N	.	.	snv	0.999401	NA	NA	NA	1.163
BCL3	rs62117206	chr19	44752422	44752422	G	C	intronic	0.0212568	2	0.592909658406049	wilcox.test	Only one observation	0.59291	.	.	.	.	snv	0.0742812	NA	NA	NA
BCL3	rs111677968	chr19	44751726	44751726	C	T	intronic	0.0212568	2	0.592909658406049	wilcox.test	Only one observation	0.59291	.	.	.	.	snv	0.0221645	NA	NA	NA
BCO2	rs2217401	chr11	112217776	112217776	A	C	exonic	1.1879e-11	2	0.0663531845400801	wilcox.test	7.68855340998614e-06	0.0663532	nonsynonymous SNV	BCO2:NM_001256398:exon10:c.A1423C:p.I475L,BCO2:NM_001256400:exon11:c.A1327C:p.I443L,BCO2:NM_001037290:exon12:c.A1540C:p.I514L,BCO2:NM_001256397:exon12:c.A1522C:p.I508L,BCO2:NM_031938:exon12:c.A1642C:p.I548L	.	.	snv	0.986621	NA	NA	NA	7.726
BHLHE40	rs56354795	chr3	4980638	4980638	C	A	intronic	6.16211e-14	2	0.392306283939682	wilcox.test	Only one observation	0.392306	.	.	.	.	snv	0.00658946	NA	NA	NA
BIN3	rs11550509	chr8	22669046	22669046	G	A	exonic	1.13379e-11	3	0.0903496765784488	kruskall.test	2.89361722090774e-13	0.029503	synonymous SNV	BIN3:NM_018688:exon1:c.C6T:p.S2S	.	.	snv	0.0988419	0.194218151631464	0.194218151631464	1
BIN3	rs6558171	chr8	22629909	22629909	T	C	intronic	1.13379e-11	2	0.903078466009006	wilcox.test	0.676559351017859	0.903078	.	.	.	.	snv	0.710663	NA	NA	NA
BLOC1S6	rs768535324	chr15	45587515	45587515	G	A	exonic	3.61156e-09	2	0.87636877939676	wilcox.test	Only one observation	0.876369	synonymous SNV	BLOC1S6:NM_012388:exon1:c.G72A:p.E24E	.	Likely_benign	snv		NA	NA	NA
BLVRB	vi19.40451409	chr19	40451409	40451409	G	C	exonic	2.69797e-09	2	0.371339792161681	wilcox.test	Only one observation	0.37134	nonsynonymous SNV	BLVRB:NM_000713:exon4:c.C418G:p.R140G*	.*	Likely_benign	snv	0.00159744	NA	NA	NA	24.1
BLZF1	vi1.169376813	chr1	169376813	169376813	C	G	exonic	6.34853e-10	2	0.577817693218459	wilcox.test	Only one observation	0.577818	nonsynonymous SNV	BLZF1:NM_001320972:exon3:c.C302G:p.S101C,BLZF1:NM_001320973:exon3:c.C302G:p.S101C,BLZF1:NM_003666:exon3:c.C302G:p.S101C*	.*	.	snv		NA	NA	NA	24
BMP4	rs76335800	chr14	53949884	53949884	T	A	UTR3	3.07709e-08	2	0.0211164865407844	wilcox.test	0.0508765703663328	0.0211165	.	.	NM_001347917:c.*148A>T;NM_001202:c.*148A>T;NM_130851:c.*148A>T;NM_130850:c.*148A>T;NM_001347916:c.*148A>T;NM_001347915:c.*148A>T;NM_001347914:c.*148A>T;NM_001347913:c.*148A>T;NM_001347912:c.*148A>T	Likely_benign	snv	0.302117	NA	NA	NA
BPTF	rs141710319	chr17	67912807	67912807	C	T	exonic	5.99412e-05	2	0.622820326715635	wilcox.test	Only one observation	0.62282	synonymous SNV	BPTF:NM_182641:exon11:c.C4923T:p.G1641G,BPTF:NM_004459:exon13:c.C5301T:p.G1767G	.	.	snv	0.000798722	NA	NA	NA
BRD8	rs17171767	chr5	138157839	138157839	T	C	intronic	6.5089e-08	3	0.486493754854065	kruskall.test	0.551859782889096	0.234843	.	.	.	.	snv	0.350639	0.801093443725642	0.801093443725642	1
BRD8	rs3777113	chr5	138158208	138158208	T	C	intronic	6.5089e-08	2	0.535147370938122	wilcox.test	Only one observation	0.535147	.	.	.	.	snv	0.350639	NA	NA	NA
BRI3	vi7.98289166	chr7	98289166	98289166	C	T	intronic	1.19028e-07	2	0.284504116204982	wilcox.test	Only one observation	0.284504	.	.*	.*	.	snv	0.00519169	NA	NA	NA
BTN2A1	rs781067055	chr6	26468148	26468148	G	A	exonic	1.45642e-17	2	0.229653812837837	wilcox.test	Only one observation	0.229654	nonsynonymous SNV	BTN2A1:NM_001197233:exon7:c.G1000A:p.V334M,BTN2A1:NM_007049:exon8:c.G1183A:p.V395M	.	.	snv		NA	NA	NA	17.2
BUB1	rs1801636	chr2	110670559	110670559	C	T	exonic	1.06999e-15	2	0.65284280348812	wilcox.test	Only one observation	0.652843	synonymous SNV	BUB1:NM_001278616:exon4:c.G372A:p.Q124Q,BUB1:NM_001278617:exon5:c.G432A:p.Q144Q,BUB1:NM_004336:exon5:c.G432A:p.Q144Q	.	Benign	snv	0.00239617	NA	NA	NA
C10orf55	rs2227581	chr10	73912117	73912117	G	A	ncRNA_intronic	5.95635e-11	2	0.502538820708888	wilcox.test	6.08090601370708e-10	0.502539	.	.	.	.	snv	0.0329473	NA	NA	NA
C10orf55	vi10.73912619	chr10	73912619	73912619	-	T	ncRNA_intronic	5.95635e-11	2	0.764315837646752	wilcox.test	Only one observation	0.764316	.	.*	.*	.	indel	0.357628	NA	NA	NA
C10orf55	rs2227558	chr10	73912620	73912620	G	T	ncRNA_intronic	5.95635e-11	2	0.764315837646752	wilcox.test	Only one observation	0.764316	.	.	.	.	snv	0.361621	NA	NA	NA
C10orf99	vi10.84178794	chr10	84178794	84178794	C	T	intronic	1.55564e-10	2	0.948846872666876	wilcox.test	Only one observation	0.948847	.	.*	.*	.	snv	0.242013	NA	NA	NA
C10orf99	rs11594887	chr10	84176932	84176932	G	A	intronic	1.55564e-10	2	0.337728831579932	wilcox.test	0.750599019999699	0.337729	.	.	.	.	snv	0.0948482	NA	NA	NA
C10orf99	vi10.84180507	chr10	84180507	84180507	G	A	intronic	1.55564e-10	2	0.948846872666876	wilcox.test	Only one observation	0.948847	.	.*	.*	.	snv	0.225639	NA	NA	NA
C10orf99	rs138678502	chr10	84180480	84180480	A	T	intronic	1.55564e-10	2	0.948846872666876	wilcox.test	Only one observation	0.948847	.	.	.	.	snv	0.247404	NA	NA	NA
C10orf99	rs11200909	chr10	84182840	84182840	T	G	intronic	1.55564e-10	2	0.654983042296948	wilcox.test	0.8257695957061	0.654983	.	.	.	.	snv	0.249401	NA	NA	NA
C10orf99	rs11200905	chr10	84179275	84179275	G	A	intronic	1.55564e-10	2	0.948846872666876	wilcox.test	Only one observation	0.948847	.	.	.	.	snv	0.220248	NA	NA	NA
C10orf99	vi10.84179795	chr10	84179795	84179795	G	T	intronic	1.55564e-10	3	0.34659917150054	kruskall.test	0.750599019999699	0.337729	.	.*	.*	.	snv	0.564297	1	0.45896651481292	1
C10orf99	rs7093154	chr10	84182281	84182281	G	A	intronic	1.55564e-10	2	0.136760107821518	wilcox.test	0.444875092943128	0.13676	.	.	.	.	snv	0.225439	NA	NA	NA
C10orf99	vi10.84180914	chr10	84180914	84180914	G	A	intronic	1.55564e-10	2	0.337728831579932	wilcox.test	0.750599019999699	0.337729	.	.*	.*	.	snv	0.247204	NA	NA	NA
C10orf99	rs10887249	chr10	84180955	84180955	A	G	intronic	1.55564e-10	2	0.948846872666876	wilcox.test	Only one observation	0.948847	.	.	.	.	snv	0.558506	NA	NA	NA
C10orf99	rs10788332	chr10	84183713	84183713	T	C	intronic	1.55564e-10	3	0.458209487668173	kruskall.test	0.276009060953269	0.28583	.	.	.	.	snv	0.563498	0.693004243384846	0.857142857142857	0.857142857142857
C10orf99	rs7070005	chr10	84184385	84184385	C	T	intronic	1.55564e-10	3	0.424816672911054	kruskall.test	0.169474176713973	0.436033	.	.	.	.	snv	0.5625	0.577929988123703	0.978795625248678	0.618181818181818
C11orf58	rs10766343	chr11	16750810	16750810	G	A	intronic	2.4802e-11	3	0.324726589518722	kruskall.test	0.689349936210986	0.455855	.	.	.	.	snv	0.354433	0.458858201532417	1	1
C12orf75	rs10735404	chr12	105369156	105369156	C	T	intronic	1.83412e-06	3	0.353037758772351	kruskall.test	0.864795455200723	0.532342	.	.	.	.	snv	0.615216	0.537200529434019	0.997045026373857	1
C12orf75	rs10735403	chr12	105368665	105368665	G	A	intronic	1.83412e-06	2	0.177521333647966	wilcox.test	Only one observation	0.177521	.	.	.	.	snv	0.635583	NA	NA	NA
C14orf119	rs3759607	chr14	23096934	23096934	A	G	intronic	5.63989e-10	2	0.748254842429557	wilcox.test	Only one observation	0.748255	.	.	.	.	snv	0.111821	NA	NA	NA
C14orf119	rs3759606	chr14	23096687	23096687	C	G	intronic	5.63989e-10	2	0.748254842429557	wilcox.test	Only one observation	0.748255	.	.	.	.	snv	0.0694888	NA	NA	NA
C16orf70	vi16.67144181	chr16	67144181	67144181	G	-	intronic	2.32295e-10	2	0.780567681134927	wilcox.test	Only one observation	0.780568	.	.*	.*	.	indel	0.0690895	NA	NA	NA
C16orf70	vi16.67147584	chr16	67147584	67147584	C	A	UTR3	2.32295e-10	2	0.780567681134927	wilcox.test	Only one observation	0.780568	.	.*	NM_001320540:c.*453C>A;NM_001320541:c.*453C>A;NM_001320543:c.*453C>A;NM_025187:c.*453C>A;NM_001320542:c.*453C>A*	.	snv	0.00119808	NA	NA	NA
C16orf72	rs114410428	chr16	9117516	9117516	A	G	UTR3	1.40565e-07	2	0.357786957153483	wilcox.test	Only one observation	0.357787	.	.	NM_014117:c.*604A>G	.	snv	0.00199681	NA	NA	NA
C16orf72	rs150535571	chr16	9108594	9108594	G	A	intronic	1.40565e-07	2	0.357786957153483	wilcox.test	Only one observation	0.357787	.	.	.	.	snv	0.00539137	NA	NA	NA
C19orf44	vi19.16520513	chr19	16520513	16520513	-	CCTTTCCTCCGCC	UTR3	1.31404e-09	2	0.914841880821251	wilcox.test	Only one observation	0.914842	.	.*	NM_032207:c.*460_*461insCCTTTCCTCCGCC*	.	indel		NA	NA	NA
C19orf44	vi19.16520510	chr19	16520510	16520510	-	TTCCTCTTCTCC	UTR3	1.31404e-09	2	0.914841880821251	wilcox.test	Only one observation	0.914842	.	.*	NM_032207:c.*457_*458insTTCCTCTTCTCC*	.	indel		NA	NA	NA
C1R	rs7135975	chr12	7090972	7090972	A	G	intronic	4.94376e-07	3	0.182663129623265	kruskall.test	0.134496411277581	0.103843	.	.	.	.	snv	0.226238	0.391322374528997	0.465558944309533	0.5
C1R	rs377602114	chr12	7080778	7080778	G	T	exonic	4.94376e-07	2	0.622269405587683	wilcox.test	Only one observation	0.622269	synonymous SNV	C1R:NM_001354346:exon11:c.C1914A:p.L638L,C1R:NM_001733:exon11:c.C1872A:p.L624L	.	.	snv		NA	NA	NA
C1R	rs7308467	chr12	7091187	7091187	T	C	intronic	4.94376e-07	3	0.12048826530823	kruskall.test	0.134094612867297	0.0533405	.	.	.	.	snv	0.285543	0.262260426235415	0.262260426235415	0.637351888233937
C1RL	vi12.7102574	chr12	7102574	7102574	G	C	intronic	0.217044	3	0.811388433809406	kruskall.test	0.717165840330958	0.773648	.	.*	.*	.	snv	0.6873	1	1	1
C2CD2L	rs192729684	chr11	119116699	119116699	G	A	UTR3	6.46333e-15	2	0.172100875796485	wilcox.test	Only one observation	0.172101	.	.	NM_001290474:c.*443G>A;NM_014807:c.*443G>A	.	snv	0.00179712	NA	NA	NA
C2CD2L	rs608793	chr11	119115949	119115949	C	T	intronic	6.46333e-15	3	0.16815181501857	kruskall.test	0.126792202470755	0.105014	.	.	.	.	snv	0.412141	0.683091398309609	0.227681611206091	0.683091398309609
C2CD2L	rs608444	chr11	119115920	119115920	G	A	intronic	6.46333e-15	3	0.0389328394516491	kruskall.test	0.270265768907505	0.241637	.	.	.	.	snv	0.572484	0.248213078989923	0.0960202669150381	0.248213078989923
C2CD3	rs150676400	chr11	74033817	74033817	G	A	exonic	2.64879e-09	2	0.232474353983361	wilcox.test	Only one observation	0.232474	nonsynonymous SNV	C2CD3:NM_001286577:exon31:c.C6343T:p.P2115S	.	.	snv	0.00259585	NA	NA	NA	16.78
C3orf52	rs80116613	chr3	112117946	112117946	T	C	UTR3	7.18212e-07	2	0.467765274882118	wilcox.test	0.467847692236551	0.467765	.	.	NM_001171747:c.*948T>C;NM_024616:c.*1300T>C	.	snv	0.0115815	NA	NA	NA
C5orf30	vi5.103276719	chr5	103276719	103276719	G	C	UTR3	5.28474e-11	2	0.948254416010762	wilcox.test	0.801141012220037	0.948254	.	.*	NM_033211:c.*179G>C;NM_001316969:c.*179G>C;NM_001316968:c.*179G>C*	.	snv	0.00838658	NA	NA	NA
C6orf62	vi6.24709414	chr6	24709414	24709414	-	A	intronic	4.76577e-11	2	0.914833256804073	wilcox.test	Only one observation	0.914833	.	.*	.*	.	indel	0.21266	NA	NA	NA
CA12	rs35341572	chr15	63335105	63335105	A	G	intronic	4.86614e-09	2	0.458350364700219	wilcox.test	0.350721288334477	0.45835	.	.	.	.	snv	0.211462	NA	NA	NA
CA12	vi15.63328338	chr15	63328338	63328338	-	T	intronic	4.86614e-09	2	0.0700013821982461	wilcox.test	0.00449114467852695	0.0700014	.	.*	.*	.	indel		NA	NA	NA
CACUL1	rs150107095	chr10	118683596	118683596	G	A	UTR3	2.82277e-13	2	0.335848783187827	wilcox.test	Only one observation	0.335849	.	.	NM_153810:c.*2532C>T	.	snv	0.00399361	NA	NA	NA
CALM2	vi2.47175380	chr2	47175380	47175380	C	T	intronic	4.43139e-17	2	0.280772941384045	wilcox.test	Only one observation	0.280773	.	.*	.*	.	snv	0.0151757	NA	NA	NA
CALM2	rs765439699	chr2	47173196	47173196	A	C	UTR5	4.43139e-17	2	0.280772941384045	wilcox.test	Only one observation	0.280773	.	.	NM_001305626:c.-10608T>G	.	snv		NA	NA	NA
CAMKK1	rs4405589	chr17	3870718	3870718	C	G	intronic	6.36313e-10	2	0.880070953562142	wilcox.test	Only one observation	0.880071	.	.	.	.	snv	0.187101	NA	NA	NA
CAMKK1	rs188101980	chr17	3885714	3885714	G	A	exonic	6.36313e-10	2	0.880070953562142	wilcox.test	Only one observation	0.880071	nonsynonymous SNV	CAMKK1:NM_172206:exon2:c.C55T:p.R19C	.	.	snv	0.000798722	NA	NA	NA	7.89
CANX	rs1168545718	chr5	179708975	179708975	T	C	intronic	1.51663e-08	2	0.416425550254179	wilcox.test	Only one observation	0.416426	.	.	.	.	snv		NA	NA	NA
CAPZB	rs534274968	chr1	19338909	19338909	T	G	UTR3	5.08906e-09	2	0.563399880466412	wilcox.test	Only one observation	0.5634	.	.	NM_001206541:c.*658A>C;NM_001282162:c.*621A>C;NM_004930:c.*621A>C;NM_001206540:c.*719A>C	.	snv		NA	NA	NA
CAPZB	rs12124843	chr1	19342741	19342741	A	G	intronic	5.08906e-09	2	0.89099304819575	wilcox.test	0.678912079704962	0.890993	.	.	.	.	snv	0.201278	NA	NA	NA
CARD14	rs750541	chr17	80195837	80195837	G	A	intronic	1.32843e-07	2	0.0910234300098881	wilcox.test	Only one observation	0.0910234	.	.	.	.	snv	0.352636	NA	NA	NA
CARD14	rs6565646	chr17	80207333	80207333	T	C	intronic	1.32843e-07	3	0.109916091478687	kruskall.test	0.684202618981606	0.749219	.	.	.	.	snv	0.646366	0.273362182770877	0.337703147500164	1
CARD14	rs8065364	chr17	80189160	80189160	T	C	intronic	1.32843e-07	3	0.00371430241149246	kruskall.test	0.0605426065582884	0.0185622	.	.	.	.	snv	0.259385	0.00539378648316901	0.333333333333333	0.333333333333333
CARD14	rs72852589	chr17	80196156	80196156	C	T	intronic	1.32843e-07	2	0.0910234300098881	wilcox.test	Only one observation	0.0910234	.	.	.	.	snv	0.198882	NA	NA	NA
CARD14	vi17.80196425	chr17	80196425	80196425	A	G	intronic	1.32843e-07	2	0.0910234300098881	wilcox.test	Only one observation	0.0910234	.	.*	.*	.	snv	0.727835	NA	NA	NA
CARD14	rs11868879	chr17	80196649	80196649	G	A	intronic	1.32843e-07	2	0.016852439594067	wilcox.test	0.0350520222040918	0.0168524	.	.	.	.	snv	0.171925	NA	NA	NA
CARD14	vi17.80202672	chr17	80202672	80202672	T	C	intronic	1.32843e-07	2	0.987854778762545	wilcox.test	0.684557885252251	0.987855	.	.*	.*	.	snv	0.379593	NA	NA	NA
CARD14	rs11653893	chr17	80205031	80205031	A	G	intronic	1.32843e-07	2	0.0910234300098881	wilcox.test	Only one observation	0.0910234	.	.	.	Benign	snv	0.358626	NA	NA	NA
CARD14	rs2018229	chr17	80196100	80196100	A	G	intronic	1.32843e-07	2	0.0910234300098881	wilcox.test	Only one observation	0.0910234	.	.	.	.	snv	0.409145	NA	NA	NA
CARD14	vi17.80181383	chr17	80181383	80181383	A	C	intronic	1.32843e-07	2	0.0910234300098881	wilcox.test	Only one observation	0.0910234	.	.*	.*	.	snv	0.638179	NA	NA	NA
CARD14	rs76828276	chr17	80178529	80178529	C	T	UTR5	1.32843e-07	2	0.492022727204078	wilcox.test	0.734684210106538	0.492023	.	.	NM_001366385:c.-2910C>T;NM_001257970:c.-2910C>T;NM_024110:c.-2910C>T	.	snv	0.0744808	NA	NA	NA
CARD6	rs375659902	chr5	40852814	40852814	G	A	exonic	2.36571e-10	2	0.306665413766346	wilcox.test	Only one observation	0.306665	synonymous SNV	CARD6:NM_032587:exon3:c.G1482A:p.L494L	.	.	snv	0.000998403	NA	NA	NA
CARD9	rs4073153	chr9	136364897	136364897	A	G	intronic	0.0258584	3	0.419135113548739	kruskall.test	0.894625765669613	0.658617	.	.	.	.	snv	0.397564	0.779852007500727	0.344640219745013	0.344640219745013
CASP10	vi2.201218475	chr2	201218475	201218475	T	-	UTR3	3.42628e-10	2	0.200589594096869	wilcox.test	0.388319105950417	0.20059	.	.*	NM_032976:c.*1389delT;NM_032977:c.*734delT;NM_001230:c.*734delT;NM_001206524:c.*734delT*	Likely_benign	indel	0.00938498	NA	NA	NA
CASP4	vi11.104944369	chr11	104944369	104944372	TGTG	-	intronic	7.01889e-18	3	0.304355597915971	kruskall.test	0.0162912655062611	0.928993	.	.*	.*	.	indel		0.327406445745997	0.327406445745997	0.327406445745997
CASP4	rs618197	chr11	104945293	104945293	C	T	intronic	7.01889e-18	3	0.551720543857949	kruskall.test	0.0163373242829584	0.957476	.	.	.	.	snv	0.571286	0.737773225819557	0.737773225819557	1
CASP5	vi11.104998981	chr11	104998981	104998981	G	C	exonic	1.65029e-10	3	0.488060313904144	kruskall.test	0.362275943741247	0.281029	nonsynonymous SNV	CASP5:NM_001136110:exon5:c.C574G:p.L192V,CASP5:NM_001136109:exon6:c.C826G:p.L276V,CASP5:NM_001136112:exon7:c.C1039G:p.L347V,CASP5:NM_004347:exon7:c.C1000G:p.L334V*	.*	.	snv	0.529153	0.776689331880372	1	1	0.002
CBFB	rs9927827	chr16	67100199	67100199	G	A	UTR3	5.2226e-10	2	0.307544196975961	wilcox.test	Only one observation	0.307544	.	.	NM_001368710:c.*1467G>A;NM_001368709:c.*1467G>A;NM_001368708:c.*1421G>A;NM_022845:c.*1421G>A;NM_001368707:c.*1421G>A;NM_001755:c.*1467G>A	.	snv	0.0694888	NA	NA	NA
CCAR1	vi10.68760107	chr10	68760107	68760117	CAGGCACGAGC	-	intronic	2.56869e-10	2	0.914847628710805	wilcox.test	Only one observation	0.914848	.	.*	.*	.	indel	0.000998403	NA	NA	NA
CCDC120	viX.49064796	chrX	49064796	49064796	T	C	intronic	7.77109e-10	2	0.246490726665675	wilcox.test	0.079266879922598	0.246491	.	.*	.*	.	snv		NA	NA	NA
CCDC137	vi17.81670607	chr17	81670607	81670607	G	C	intronic	6.88746e-10	3	0.929844023089009	kruskall.test	0.894303620670473	0.920314	.	.*	.*	.	snv	0.25619	1	1	1
CCDC137	rs56892497	chr17	81671417	81671417	T	G	intronic	6.88746e-10	2	0.830652000722017	wilcox.test	Only one observation	0.830652	.	.	.	.	snv	0.131789	NA	NA	NA
CCDC157	rs2015035	chr22	30375565	30375565	T	G	exonic	6.6871e-16	3	0.802948078916239	kruskall.test	0.0133977825323965	0.533377	nonsynonymous SNV	CCDC157:NM_001017437:exon10:c.T1759G:p.S587A,CCDC157:NM_001318334:exon10:c.T1759G:p.S587A	.	.	snv	0.986422	1	1	1	17.96
CCDC183	rs1163098552	chr9	136802061	136802061	T	C	intronic	1.12827e-05	2	0.0786617893428244	wilcox.test	0.154464851906542	0.0786618	.	.	.	.	snv		NA	NA	NA
CCDC58	vi3.122359832	chr3	122359832	122359841	AAAAAAAAAA	-	UTR3	2.59593e-09	2	0.116421096958727	wilcox.test	Only one observation	0.116421	.	.*	NM_001308326:c.*37_*28delTTTTTTTTTT;NM_001017928:c.*37_*28delTTTTTTTTTT*	.	indel		NA	NA	NA
CCDC58	vi3.122359831	chr3	122359831	122359841	AAAAAAAAAAA	-	UTR3	2.59593e-09	2	0.116421096958727	wilcox.test	Only one observation	0.116421	.	.*	NM_001308326:c.*38_*28delTTTTTTTTTTT;NM_001017928:c.*38_*28delTTTTTTTTTTT*	.	indel		NA	NA	NA
CCDC71	vi3.49162865	chr3	49162865	49162865	G	A	exonic	1.20822e-08	2	0.982879407534875	wilcox.test	Only one observation	0.982879	synonymous SNV	CCDC71:NM_022903:exon2:c.C1344T:p.L448L*	.*	.	snv	0.00179712	NA	NA	NA
CCDC85C	rs3918116	chr14	99508841	99508841	G	C	UTR3	1.42973e-13	2	0.748161316207624	wilcox.test	Only one observation	0.748161	.	.	NM_001144995:c.*6405C>G	.	snv	0.0133786	NA	NA	NA
CCM2	rs12537982	chr7	45076248	45076248	G	A	UTR3	6.6811e-09	2	0.841404286333042	wilcox.test	0.90229970858274	0.841404	.	.	NM_001167935:c.*191G>A;NM_001167934:c.*191G>A;NM_031443:c.*191G>A;NM_001363458:c.*191G>A;NM_001363459:c.*191G>A;NM_001029835:c.*191G>A	.	snv	0.00479233	NA	NA	NA
CCPG1	rs34958422	chr15	55360521	55360521	A	G	exonic	0.0325608	2	0.0384921339466752	wilcox.test	0.0187961296117807	0.0384921	nonsynonymous SNV	CCPG1:NM_001204450:exon8:c.T1252C:p.Y418H,CCPG1:NM_004748:exon8:c.T1252C:p.Y418H,CCPG1:NM_020739:exon8:c.T1252C:p.Y418H	.	.	snv	0.0311502	NA	NA	NA	0.066
CCPG1	rs11545679	chr15	55360647	55360647	A	G	exonic	0.0325608	2	0.0384921339466752	wilcox.test	0.0187961296117807	0.0384921	synonymous SNV	CCPG1:NM_001204450:exon8:c.T1126C:p.L376L,CCPG1:NM_004748:exon8:c.T1126C:p.L376L,CCPG1:NM_020739:exon8:c.T1126C:p.L376L	.	.	snv	0.0311502	NA	NA	NA
CCR2	rs3138042	chr3	46359541	46359541	A	G	UTR3	2.72185e-08	3	0.0344402072218035	kruskall.test	0.0070709122424307	0.0167532	.	.	NM_001123396:c.*931A>G	.	snv	0.328674	0.0893035782740712	0.0893035782740712	0.0893035782740712
CCR2	rs743660	chr3	46360527	46360527	G	A	UTR3	2.72185e-08	3	0.230226883646076	kruskall.test	0.0627456167771213	0.1163	.	.	NM_001123041:c.*667G>A;NM_001123396:c.*1917G>A	.	snv	0.194888	0.285576053514592	0.285576053514592	0.285576053514592
CCSER1	rs1033619977	chr4	90838623	90838623	G	A	intronic	1.52788e-11	3	0.317636891710398	kruskall.test	8.400324034798e-05	0.260085	.	.	.	.	snv		0.416342718697219	0.912635872886255	0.912635872886255
CCT4	vi2.61876094	chr2	61876094	61876094	C	T	splicing	5.55404e-08	2	0.684491315336553	wilcox.test	Only one observation	0.684491	.	.*	NM_006430:exon8:c.917+1G>A;NM_001256721:exon7:c.827+1G>A*	.	snv		NA	NA	NA	27.7
CCT6P1	rs1243287293	chr7	65760557	65760557	G	T	ncRNA_splicing	3.00681e-15	2	0.247784839998665	wilcox.test	Only one observation	0.247785	.	.	NR_003110:exon9:c.1194+1G>T	.	snv		NA	NA	NA
CCT8	rs143008071	chr21	29061315	29061315	C	A	exonic	3.40757e-08	2	0.684511541269638	wilcox.test	Only one observation	0.684512	nonsynonymous SNV	CCT8:NM_001282909:exon12:c.G1168T:p.V390L,CCT8:NM_001282908:exon13:c.G1234T:p.V412L,CCT8:NM_006585:exon13:c.G1387T:p.V463L,CCT8:NM_001282907:exon14:c.G1330T:p.V444L	.	.	snv	0.000998403	NA	NA	NA	19.59
CD151	rs1286496281	chr11	832985	832985	T	A	UTR5	1.21065e-05	2	0.0996295496992479	wilcox.test	Only one observation	0.0996295	.	.	NM_001039490:c.-3085T>A;NM_139030:c.-3085T>A;NM_139029:c.-3085T>A;NM_004357:c.-3085T>A	.	snv		NA	NA	NA
CD164	vi6.109376073	chr6	109376073	109376073	C	G	splicing	1.41054e-14	2	0.353272641654665	wilcox.test	0.620249553924298	0.353273	.	.*	NM_001142404:exon4:c.370+1G>C;NM_001346500:exon4:c.268+1G>C;NM_001142403:exon4:c.370+1G>C;NM_001142402:exon4:c.370+1G>C;NM_006016:exon4:c.370+1G>C*	.	snv		NA	NA	NA	25.2
CD177	rs7257560	chr19	43362671	43362671	T	C	UTR3	0.0417394	3	0.183319635757403	kruskall.test	0.265811708531407	0.335119	.	.	NM_020406:c.*351T>C	.	snv	0.448482	0.313636363636364	0.413791948044858	0.313636363636364
CD177	rs17856829	chr19	43361540	43361540	G	A	exonic	0.0417394	3	0.500670413083599	kruskall.test	0.529130458721622	0.738665	nonsynonymous SNV	CD177:NM_020406:exon8:c.G1042A:p.A348T	.	.	snv		0.666666666666667	0.666666666666667	0.666666666666667	2.021
CD177	rs12981714	chr19	43356040	43356040	T	G	exonic	0.0417394	3	0.106803577754364	kruskall.test	0.0282542987677242	0.0744069	nonsynonymous SNV	CD177:NM_020406:exon5:c.T551G:p.V184G	.	.	snv	0.961262	0.484534576409025	0.150658745847181	0.484534576409025	8.61
CD177	vi19.43353892	chr19	43353892	43353892	A	T	exonic	0.0417394	3	0.139645985241149	kruskall.test	0.650327454782714	0.637121	nonsynonymous SNV	CD177:NM_020406:exon2:c.A92T:p.H31L*	.*	.	snv	0.0179712	0.273715049018969	0.478861585814817	1	0.001
CD177	rs45571738	chr19	43353914	43353914	G	A	exonic	0.0417394	3	0.0641725820014839	kruskall.test	0.210374462971093	0.154803	synonymous SNV	CD177:NM_020406:exon2:c.G114A:p.L38L	.	.	snv	0.0399361	0.0555469259334217	0.969309237705277	0.6
CD177	rs7257009	chr19	43362754	43362754	G	A	UTR3	0.0417394	2	0.167719043001963	wilcox.test	0.2163210402324	0.167719	.	.	NM_020406:c.*434G>A	.	snv	0.28734	NA	NA	NA
CD177	vi19.43356099	chr19	43356099	43356099	G	A	exonic	0.0417394	3	0.303563969703581	kruskall.test	0.0820378389612855	0.246736	nonsynonymous SNV	CD177:NM_020406:exon5:c.G610A:p.D204N*	.*	.	snv	0.923123	0.538461538461539	0.538461538461539	0.538461538461539	0.178
CD177	vi19.43356103	chr19	43356103	43356103	T	G	exonic	0.0417394	3	0.229862407248247	kruskall.test	0.0563988808336991	0.174613	nonsynonymous SNV	CD177:NM_020406:exon5:c.T614G:p.M205R*	.*	.	snv	0.920927	0.518518518518518	0.389187260160707	0.518518518518518	1.265
CD177	vi19.43362297	chr19	43362297	43362297	G	A	exonic	0.0417394	3	0.342515026153968	kruskall.test	0.268575931970565	0.220001	nonsynonymous SNV	CD177:NM_020406:exon9:c.G1291A:p.G431R*	.*	.	snv	0.034345	0.463719655360219	0.837195431389245	0.6	1.269
CD177	rs36081957	chr19	43362465	43362465	C	T	UTR3	0.0417394	3	0.750043366060549	kruskall.test	0.37986219712437	0.586061	.	.	NM_020406:c.*145C>T	.	snv	0.197284	0.971396072406466	0.971396072406466	0.971396072406466
CD177	rs7254228	chr19	43362501	43362501	T	G	UTR3	0.0417394	3	0.177319571298612	kruskall.test	0.274394775722347	0.317619	.	.	NM_020406:c.*181T>G	.	snv	0.288339	0.331603020453773	0.395318087618563	0.333333333333333
CD36	rs112345657	chr7	80678655	80678655	C	T	UTR3	4.71563e-07	2	0.852050889060805	wilcox.test	0.96506517757105	0.852051	.	.	NM_001371075:c.*2272C>T;NM_001371077:c.*2272C>T;NM_001001548:c.*2272C>T	.	snv	0.0071885	NA	NA	NA
CD47	rs12695174	chr3	108048372	108048372	T	A	intronic	2.58673e-08	2	0.950148258101062	wilcox.test	0.712577715400242	0.950148	.	.	.	.	snv	0.0838658	NA	NA	NA
CD82	rs10838316	chr11	44617105	44617105	G	A	intronic	1.17435e-08	2	0.948844565239475	wilcox.test	Only one observation	0.948845	.	.	.	.	snv	0.161142	NA	NA	NA
CDC25B	rs4813643	chr20	3807108	3807108	C	T	downstream	6.44002e-13	2	0.404262509216731	wilcox.test	Only one observation	0.404263	.	.	dist=987	.	snv	0.48143	NA	NA	NA
CDC25B	vi20.3806968	chr20	3806968	3806969	AT	-	downstream	6.44002e-13	2	0.404262509216731	wilcox.test	Only one observation	0.404263	.	.*	dist=847*	.	indel	0.48123	NA	NA	NA
CDC25B	vi20.3806245	chr20	3806245	3806245	-	T	downstream	6.44002e-13	2	0.404262509216731	wilcox.test	Only one observation	0.404263	.	.*	dist=124*	.	indel	0.483027	NA	NA	NA
CDC27	rs11570543	chr17	47137319	47137319	T	C	exonic	9.2271e-10	2	0.807636135533276	wilcox.test	1.18855668706925e-05	0.807636	synonymous SNV	CDC27:NM_001353050:exon12:c.A1455G:p.E485E,CDC27:NM_001353051:exon12:c.A552G:p.E184E,CDC27:NM_001293091:exon13:c.A1563G:p.E521E,CDC27:NM_001353049:exon13:c.A1563G:p.E521E,CDC27:NM_001114091:exon14:c.A1764G:p.E588E,CDC27:NM_001256:exon14:c.A1746G:p.E582E,CDC27:NM_001293089:exon14:c.A1743G:p.E581E,CDC27:NM_001353035:exon14:c.A1746G:p.E582E,CDC27:NM_001353047:exon14:c.A1743G:p.E581E	.	.	snv	0.0583067	NA	NA	NA
CDC37L1	vi9.4679733	chr9	4679733	4679733	G	A	UTR5	5.32782e-12	2	0.480367207073113	wilcox.test	Only one observation	0.480367	.	.*	NM_017913:c.-35G>A*	.	snv	0.00199681	NA	NA	NA
CDC42SE1	vi1.151056630	chr1	151056630	151056632	CAG	-	intronic	1.14616e-06	3	0.682289015209618	kruskall.test	0.683562460667111	0.802066	.	.*	.*	.	indel	0.803315	0.75	0.879227692353504	0.75
CDC42SE1	rs773824615	chr1	151057969	151057969	G	A	intronic	1.14616e-06	2	0.108740057333381	wilcox.test	Only one observation	0.10874	.	.	.	.	snv		NA	NA	NA
CDC42SE1	vi1.151055996	chr1	151055996	151055996	G	T	intronic	1.14616e-06	2	0.445616860079895	wilcox.test	0.65444855884674	0.445617	.	.*	.*	.	snv		NA	NA	NA
CDC42SE1	rs2864700	chr1	151056453	151056453	C	T	intronic	1.14616e-06	3	0.288454349394292	kruskall.test	0.672012399451155	0.654981	.	.	.	.	snv	0.548722	0.482544761763542	0.482544761763542	0.482544761763542
CDCA2	vi8.25507318	chr8	25507318	25507318	A	T	exonic	9.11487e-06	2	0.104392898844875	wilcox.test	0.2144617883114	0.104393	nonsynonymous SNV	CDCA2:NM_001317906:exon14:c.A2607T:p.R869S,CDCA2:NM_152562:exon15:c.A2652T:p.R884S*	.*	.	snv	0.192492	NA	NA	NA	0.104
CDH3	vi16.68697324	chr16	68697324	68697324	-	A	intronic	5.20172e-10	2	0.294676881583588	wilcox.test	Only one observation	0.294677	.	.*	.*	.	indel	0.236422	NA	NA	NA
CDH3	vi16.68693669	chr16	68693669	68693669	A	G	intronic	5.20172e-10	2	0.152585640939111	wilcox.test	4.31000832037528e-09	0.152586	.	.*	.*	.	snv	0.57508	NA	NA	NA
CDH3	rs3785133	chr16	68694708	68694708	G	A	intronic	5.20172e-10	2	0.00336869295966668	wilcox.test	3.02171190504603e-09	0.00336869	.	.	.	.	snv	0.53155	NA	NA	NA
CDH3	vi16.68695622	chr16	68695622	68695622	C	T	intronic	5.20172e-10	2	0.053280570226407	wilcox.test	3.59775153579767e-09	0.0532806	.	.*	.*	.	snv	0.524161	NA	NA	NA
CDH3	vi16.68697026	chr16	68697026	68697026	A	-	intronic	5.20172e-10	2	0.658987516685798	wilcox.test	0.620819569279304	0.658988	.	.*	.*	.	indel	0.694089	NA	NA	NA
CDH3	vi16.68693227	chr16	68693227	68693227	A	C	intronic	5.20172e-10	2	0.0801134339014377	wilcox.test	3.78286427020304e-09	0.0801134	.	.*	.*	.	snv	0.531749	NA	NA	NA
CDHR1	rs148125234	chr10	84199091	84199091	C	T	exonic	1.15551e-16	2	0.139982873485465	wilcox.test	Only one observation	0.139983	synonymous SNV	CDHR1:NM_001171971:exon5:c.C408T:p.I136I,CDHR1:NM_033100:exon5:c.C408T:p.I136I	.	Conflicting_interpretations_of_pathogenicity	snv	0.000998403	NA	NA	NA
CDK5RAP3	rs61749926	chr17	47976741	47976741	A	C	exonic	2.67669e-12	2	0.552870404164919	wilcox.test	0.187513588934806	0.55287	synonymous SNV	CDK5RAP3:NM_001278198:exon7:c.A153C:p.A51A,CDK5RAP3:NM_001278216:exon7:c.A153C:p.A51A,CDK5RAP3:NM_001278217:exon8:c.A567C:p.A189A,CDK5RAP3:NM_001278197:exon9:c.A903C:p.A301A,CDK5RAP3:NM_176096:exon9:c.A828C:p.A276A	.	.	snv	0.00279553	NA	NA	NA
CDKN1A	rs1048675718	chr6	36685272	36685272	G	A	intronic	1.26835e-09	2	0.333653412765289	wilcox.test	Only one observation	0.333653	.	.	.	.	snv		NA	NA	NA
CDRT1	rs2856194	chr17	15587611	15587611	G	A	intronic	0.011952	2	0.128926130533034	wilcox.test	Only one observation	0.128926	.	.	.	.	snv	0.16893	NA	NA	NA
CEACAM3	rs3752172	chr19	41808895	41808895	G	A	exonic	1.24757e-08	2	0.337720648789067	wilcox.test	0.7516172138703	0.337721	synonymous SNV	CEACAM3:NM_001277163:exon3:c.G507A:p.A169A,CEACAM3:NM_001815:exon3:c.G507A:p.A169A	.	.	snv	0.189297	NA	NA	NA
CELF1	rs139730569	chr11	47470621	47470621	C	T	UTR3	5.27488e-05	2	0.265768396019339	wilcox.test	0.452541062461278	0.265768	.	.	NM_001172640:c.*1521G>A;NM_001330272:c.*1521G>A;NM_001172639:c.*308G>A	.	snv	0.00339457	NA	NA	NA
CELSR1	vi22.46464191	chr22	46464191	46464191	G	C	exonic	2.72738e-10	3	0.229309240648152	kruskall.test	0.671561954646832	0.678739	synonymous SNV	CELSR1:NM_014246:exon2:c.C3699G:p.A1233A*	.*	.	snv	0.194489	0.358384900598106	0.358384900598106	0.5
CELSR1	vi22.46397724	chr22	46397724	46397724	T	C	exonic	2.72738e-10	2	0.260110247958245	wilcox.test	0.666314308544031	0.26011	nonsynonymous SNV	CELSR1:NM_014246:exon12:c.A5651G:p.N1884S*	.*	.	snv	0.00439297	NA	NA	NA	9.648
CELSR2	rs200447397	chr1	109251272	109251272	A	G	exonic	1.06248e-16	2	0.315529302716946	wilcox.test	Only one observation	0.315529	nonsynonymous SNV	CELSR2:NM_001408:exon1:c.A1193G:p.Q398R	.	.	snv	0.000399361	NA	NA	NA	24.3
CENPF	rs335524	chr1	214652853	214652853	G	A	exonic	5.48877e-18	2	0.487130271977478	wilcox.test	0.0213704319436608	0.48713	nonsynonymous SNV	CENPF:NM_016343:exon16:c.G8186A:p.R2729Q	.	.	snv	0.561102	NA	NA	NA	0.179
CENPN	rs11641523	chr16	81024749	81024749	A	G	exonic	3.32683e-13	2	0.222379387289773	wilcox.test	Only one observation	0.222379	nonsynonymous SNV	CENPN:NM_001270473:exon7:c.A608G:p.Q203R,CENPN:NM_001270474:exon7:c.A566G:p.Q189R,CENPN:NM_001100624:exon8:c.A668G:p.Q223R,CENPN:NM_001100625:exon8:c.A668G:p.Q223R	.	.	snv	0.0103834	NA	NA	NA	9.132
CENPT	rs12102580	chr16	67832054	67832054	G	A	exonic	4.92606e-10	2	0.987858893562692	wilcox.test	0.722359844853223	0.987859	nonsynonymous SNV	CENPT:NM_025082:exon7:c.C344T:p.P115L	.	.	snv	0.0401358	NA	NA	NA	1.764
CENPU	rs79884757	chr4	184700300	184700300	A	G	intronic	4.2808e-05	2	0.123607893012455	wilcox.test	Only one observation	0.123608	.	.	.	.	snv	0.144569	NA	NA	NA
CENPU	vi4.184699597	chr4	184699597	184699597	C	G	intronic	4.2808e-05	2	0.123607893012455	wilcox.test	Only one observation	0.123608	.	.*	.*	.	snv	0.144569	NA	NA	NA
CENPU	vi4.184698887	chr4	184698887	184698887	-	T	intronic	4.2808e-05	2	0.123607893012455	wilcox.test	Only one observation	0.123608	.	.*	.*	.	indel	0.144569	NA	NA	NA
CEP250	rs114001563	chr20	35508979	35508979	A	G	exonic	7.26269e-16	2	0.292967152489953	wilcox.test	Only one observation	0.292967	nonsynonymous SNV	CEP250:NM_001318219:exon31:c.A5047G:p.M1683V,CEP250:NM_007186:exon33:c.A6943G:p.M2315V	.	Likely_benign	snv	0.00119808	NA	NA	NA	0.002
CERS3	rs2654624	chr15	100495112	100495112	C	T	intronic	1.66085e-11	2	0.404254548448387	wilcox.test	Only one observation	0.404255	.	.	.	.	snv	0.950879	NA	NA	NA
CERS3	rs1847322	chr15	100492212	100492212	A	T	intronic	1.66085e-11	2	0.404254548448387	wilcox.test	Only one observation	0.404255	.	.	.	.	snv	0.849641	NA	NA	NA
CERS3	rs11638982	chr15	100491524	100491524	C	A	intronic	1.66085e-11	3	0.242467975882225	kruskall.test	0.512974212668918	0.760985	.	.	.	.	snv	0.402955	0.666838747779404	0.330600563803746	0.6
CERS5	vi12.50137823	chr12	50137823	50137834	GGAAGAGAGAAA	-	intronic	1.03767e-05	2	0.275396176463416	wilcox.test	Only one observation	0.275396	.	.*	.*	.	indel		NA	NA	NA
CES4A	rs3848290	chr16	67006432	67006432	G	A	exonic	2.22387e-16	3	0.357939690436733	kruskall.test	0.000433815057336463	0.180584	nonsynonymous SNV	CES4A:NM_001190201:exon10:c.G1063A:p.A355T,CES4A:NM_001318506:exon10:c.G775A:p.A259T,CES4A:NM_001364782:exon12:c.G1357A:p.A453T	.	.	snv	0.0902556	0.521230404295941	0.521230404295941	0.637351888233937	5.953
CFB	rs4151671	chr6	31951126	31951126	C	T	intronic	8.56838e-07	2	0.207049365160922	wilcox.test	Only one observation	0.207049	.	.	.	.	snv	0.0301518	NA	NA	NA
CFLAR	rs1253829086	chr2	201171485	201171485	C	T	UTR3	7.46265e-16	2	0.177881522920211	wilcox.test	Only one observation	0.177882	.	.	NM_003879:c.*7512C>T;NM_001202517:c.*7512C>T;NM_001202519:c.*8405C>T;NM_001202516:c.*7512C>T;NM_001351590:c.*8405C>T;NM_001127183:c.*7512C>T;NM_001351594:c.*7512C>T;NM_001351593:c.*7512C>T;NM_001308042:c.*8405C>T;NM_001202518:c.*8405C>T;NM_001202515:c.*7512C>T	.	snv		NA	NA	NA
CFLAR	vi2.201165395	chr2	201165395	201165395	C	T	UTR3	7.46265e-16	2	0.177881522920211	wilcox.test	Only one observation	0.177882	.	.*	NM_003879:c.*1422C>T;NM_001202517:c.*1422C>T;NM_001202519:c.*2315C>T;NM_001202516:c.*1422C>T;NM_001351590:c.*2315C>T;NM_001127183:c.*1422C>T;NM_001351594:c.*1422C>T;NM_001351593:c.*1422C>T;NM_001308042:c.*2315C>T;NM_001202518:c.*2315C>T;NM_001202515:c.*1422C>T*	.	snv		NA	NA	NA
CFLAR	rs774138629	chr2	201169805	201169805	A	G	UTR3	7.46265e-16	2	0.177881522920211	wilcox.test	Only one observation	0.177882	.	.	NM_003879:c.*5832A>G;NM_001202517:c.*5832A>G;NM_001202519:c.*6725A>G;NM_001202516:c.*5832A>G;NM_001351590:c.*6725A>G;NM_001127183:c.*5832A>G;NM_001351594:c.*5832A>G;NM_001351593:c.*5832A>G;NM_001308042:c.*6725A>G;NM_001202518:c.*6725A>G;NM_001202515:c.*5832A>G	.	snv		NA	NA	NA
CHCHD5	vi2.112584656	chr2	112584656	112584656	-	CT	intronic	3.50567e-12	2	0.314824393276101	wilcox.test	Only one observation	0.314824	.	.*	.*	.	indel		NA	NA	NA
CHCHD5	vi2.112584658	chr2	112584658	112584658	-	GGCC	intronic	3.50567e-12	2	0.314824393276101	wilcox.test	Only one observation	0.314824	.	.*	.*	.	indel		NA	NA	NA
CHCHD5	vi2.112584650	chr2	112584650	112584650	-	CAGGCGGCCCT	splicing	3.50567e-12	2	0.314824393276101	wilcox.test	Only one observation	0.314824	.	.*	NM_032309:exon1:c.2+1->CAGGCGGCCCT;NM_001371322:exon1:UTR5*	.	indel		NA	NA	NA
CHD3	rs11651304	chr17	7899136	7899136	A	C	exonic	5.5489e-09	2	0.939348255391424	wilcox.test	0.882332479868071	0.939348	synonymous SNV	CHD3:NM_001005271:exon14:c.A2454C:p.L818L,CHD3:NM_001005273:exon14:c.A2277C:p.L759L,CHD3:NM_005852:exon14:c.A2277C:p.L759L	.	.	snv	0.0499201	NA	NA	NA
CHFR	rs7977432	chr12	132854010	132854010	C	T	intronic	2.28069e-10	2	0.0870571944246467	wilcox.test	0.228034982832642	0.0870572	.	.	.	.	snv	0.602636	NA	NA	NA
CHI3L1	vi1.203179232	chr1	203179232	203179232	G	C	UTR3	0.0059065	2	0.748381212292034	wilcox.test	Only one observation	0.748381	.	.*	NM_001276:c.*213C>G*	.	snv	0.000599042	NA	NA	NA
CHI3L2	rs11102221	chr1	111242194	111242194	G	A	intronic	2.24562e-08	2	0.239451249237076	wilcox.test	Only one observation	0.239451	.	.	.	.	snv	0.279553	NA	NA	NA
CHI3L2	rs11583210	chr1	111239264	111239264	G	A	intronic	2.24562e-08	2	0.239451249237076	wilcox.test	Only one observation	0.239451	.	.	.	.	snv	0.20627	NA	NA	NA
CHIC2	rs1270500667	chr4	54048954	54048954	C	T	splicing	2.21229e-06	2	0.737776442057673	wilcox.test	0.8187834438808	0.737776	.	.	NM_012110:exon3:c.330+1G>A	.	snv		NA	NA	NA	24
CHMP5	rs16919130	chr9	33265407	33265407	C	G	intronic	5.43163e-05	2	0.970076485529281	wilcox.test	0.830414014846547	0.970076	.	.	.	.	snv	0.0533147	NA	NA	NA
CHST3	vi10.72009025	chr10	72009025	72009025	A	G	UTR3	2.89123e-09	2	1	wilcox.test	Only one observation	1	.	.*	NM_004273:c.*554A>G*	.	snv		NA	NA	NA
CHTF18	rs17850062	chr16	795248	795248	C	T	exonic	1.29038e-05	2	0.0911965159372872	wilcox.test	1.34422881758097e-05	0.0911965	synonymous SNV	CHTF18:NM_022092:exon16:c.C2067T:p.S689S	.	.	snv	0.0081869	NA	NA	NA
CHTF18	rs17850060	chr16	790636	790636	C	G	exonic	1.29038e-05	2	0.314838055473779	wilcox.test	Only one observation	0.314838	synonymous SNV	CHTF18:NM_022092:exon7:c.C864G:p.P288P	.	.	snv	0.00798722	NA	NA	NA
CIITA	vi16.10931692	chr16	10931692	10931692	A	G	UTR3	4.18601e-17	2	0.625943676668718	wilcox.test	0.244578124755761	0.625944	.	.*	NM_001286403:c.*7837A>G*	.	snv		NA	NA	NA
CIITA	rs2229322	chr16	10922188	10922188	C	T	exonic	4.18601e-17	2	0.638948017569437	wilcox.test	0.0620673024695006	0.638948	synonymous SNV	CIITA:NM_001286403:exon15:c.C1419T:p.C473C,CIITA:NM_000246:exon17:c.C3171T:p.C1057C,CIITA:NM_001286402:exon17:c.C3174T:p.C1058C	.	Likely_benign	snv	0.104832	NA	NA	NA
CIZ1	rs11549260	chr9	128166354	128166354	C	T	exonic	9.23536e-16	2	0.577167604005154	wilcox.test	0.00120389831114231	0.577168	nonsynonymous SNV	CIZ1:NM_001257976:exon16:c.G2237A:p.R746Q,CIZ1:NM_001131016:exon17:c.G2540A:p.R847Q,CIZ1:NM_001131018:exon17:c.G2300A:p.R767Q,CIZ1:NM_012127:exon17:c.G2540A:p.R847Q,CIZ1:NM_001131015:exon18:c.G2372A:p.R791Q,CIZ1:NM_001131017:exon18:c.G2357A:p.R786Q,CIZ1:NM_001257975:exon18:c.G2708A:p.R903Q	.	Benign	snv	0.00858626	NA	NA	NA	23.3
CKMT1A	rs145266097	chr15	43696327	43696327	G	A	exonic	7.18528e-08	2	0.106737313685802	wilcox.test	3.45932194742531e-05	0.106737	synonymous SNV	CKMT1A:NM_001321926:exon6:c.G840A:p.K280K,CKMT1A:NM_001321929:exon6:c.G363A:p.K121K,CKMT1A:NM_001015001:exon7:c.G840A:p.K280K,CKMT1A:NM_001321927:exon7:c.G933A:p.K311K,CKMT1A:NM_001321928:exon7:c.G933A:p.K311K	.	.	snv	0.00579073	NA	NA	NA
CLCN3	rs149400550	chr4	169719961	169719961	G	A	exonic	2.16121e-09	2	0.293460733569044	wilcox.test	Only one observation	0.293461	nonsynonymous SNV	CLCN3:NM_173872:exon14:c.G2497A:p.G833S	.	.	snv	0.00399361	NA	NA	NA	28.6
CLEC10A	rs11653290	chr17	7080210	7080210	A	C	UTR5	3.08878e-10	3	0.105422778134889	kruskall.test	0.182216732763549	0.0736429	.	.	NM_001330070:c.-1398T>G;NM_182906:c.-1398T>G;NM_006344:c.-1398T>G	.	snv	0.114417	0.25	0.25	0.25
CLIP1	vi12.122288485	chr12	122288485	122288485	T	C	intronic	3.07956e-17	2	0.190537097997533	wilcox.test	Only one observation	0.190537	.	.*	.*	.	snv		NA	NA	NA
CLK3	vi15.74629156	chr15	74629156	74629156	C	T	intronic	1.24281e-10	2	0.98282621995111	wilcox.test	Only one observation	0.982826	.	.*	.*	.	snv		NA	NA	NA	12.15
CLN8	rs574601718	chr8	1784617	1784617	G	A	UTR3	0.000121155	2	0.108740057333381	wilcox.test	Only one observation	0.10874	.	.	NM_018941:c.*4050G>A	.	snv		NA	NA	NA
CLPTM1	rs204466	chr19	44988687	44988687	G	A	intronic	1.57683e-14	2	0.982936248613778	wilcox.test	Only one observation	0.982936	.	.	.	.	snv	0.892971	NA	NA	NA
CLPTM1	rs11669173	chr19	44989301	44989301	G	A	intronic	1.57683e-14	2	0.982936248613778	wilcox.test	Only one observation	0.982936	.	.	.	.	snv	0.349441	NA	NA	NA
CMIP	vi16.81707224	chr16	81707224	81707224	T	C	intronic	2.45894e-09	2	0.402164473627308	wilcox.test	0.872401043335348	0.402164	.	.*	.*	.	snv	0.328075	NA	NA	NA
CMIP	rs34610613	chr16	81709487	81709487	G	A	intronic	2.45894e-09	3	0.317466244914839	kruskall.test	0.192824437013051	0.13676	.	.	.	.	snv	0.369609	0.454132645037245	0.454132645037245	1
CMTM6	vi3.32482717	chr3	32482717	32482717	-	T	UTR3	3.26509e-17	2	0.764471078310895	wilcox.test	Only one observation	0.764471	.	.*	NM_017801:c.*1242_*1243insA*	.	indel		NA	NA	NA
CNFN	vi19.42388355	chr19	42388355	42388355	-	T	intronic	3.54354e-06	2	0.523662400807213	wilcox.test	0.0478979575030239	0.523662	.	.*	.*	.	indel		NA	NA	NA
CNKSR1	vi1.26183820	chr1	26183820	26183820	C	-	exonic	1.84758e-10	2	0.563659931582682	wilcox.test	Only one observation	0.56366	frameshift deletion	CNKSR1:NM_001297647:exon9:c.866delC:p.P291Hfs*74,CNKSR1:NM_001297648:exon9:c.71delC:p.P26Hfs*74,CNKSR1:NM_006314:exon9:c.845delC:p.P284Hfs*74*	.*	Benign	indel	0.0117812	NA	NA	NA
CNN2	vi19.1037972	chr19	1037972	1037972	-	T	UTR3	1.45273e-09	2	0.898284931644747	wilcox.test	0.872948779166736	0.898285	.	.*	NM_001303499:c.*72_*73insT;NM_004368:c.*72_*73insT;NM_001303501:c.*72_*73insT;NM_201277:c.*72_*73insT*	.	indel		NA	NA	NA
CNN3	vi1.94901668	chr1	94901668	94901668	C	T	splicing	9.20998e-10	2	0.897731939645666	wilcox.test	Only one observation	0.897732	.	.*	NM_001286056:exon5:c.378+1G>A;NM_001286055:exon4:c.363+1G>A;NM_001839:exon5:c.501+1G>A*	.	snv		NA	NA	NA	27.5
CNOT3	rs36638	chr19	54140778	54140778	C	T	intronic	5.20726e-14	2	0.314159484209579	wilcox.test	Only one observation	0.314159	.	.	.	.	snv		NA	NA	NA
COA4	vi11.73873770	chr11	73873770	73873770	T	C	intronic	3.99586e-10	2	0.416314360226249	wilcox.test	0.553832629240679	0.416314	.	.*	.*	.	snv		NA	NA	NA
COASY	vi17.42562647	chr17	42562647	42562647	C	T	exonic	4.46002e-08	2	0.171003609865952	wilcox.test	Only one observation	0.171004	synonymous SNV	COASY:NM_025233:exon1:c.C25T:p.L9L,COASY:NM_001042529:exon2:c.C25T:p.L9L,COASY:NM_001042532:exon3:c.C112T:p.L38L*	.*	Benign	snv	0.00359425	NA	NA	NA
COL17A1	vi10.104062257	chr10	104062257	104062257	C	G	splicing	3.23119e-14	2	0.754586324194801	wilcox.test	0.0672433066606329	0.754586	.	.*	NM_000494:exon12:c.910+1G>C*	.	snv		NA	NA	NA	23.8
COL1A1	rs1057297	chr17	50199874	50199874	C	A	exonic	1.40258e-18	2	0.679875060919007	wilcox.test	0.0839117419250422	0.679875	synonymous SNV	COL1A1:NM_000088:exon2:c.G177T:p.R59R	.	Benign/Likely_benign	snv	0.0453275	NA	NA	NA
COL7A1	vi3.48574299	chr3	48574299	48574299	G	A	exonic	4.34287e-10	2	0.507372719283028	wilcox.test	Only one observation	0.507373	nonsynonymous SNV	COL7A1:NM_000094:exon79:c.C6464T:p.P2155L*	.*	.	snv		NA	NA	NA	19.06
COMMD1	rs55677935	chr2	62000878	62000878	C	T	exonic	1.9002e-14	2	0.703618136403418	wilcox.test	0.328288198548101	0.703618	nonsynonymous SNV	COMMD1:NM_001321781:exon2:c.C160T:p.R54W,COMMD1:NM_001321782:exon2:c.C160T:p.R54W,COMMD1:NM_152516:exon2:c.C358T:p.R120W	.	.	snv	0.00579073	NA	NA	NA	34
COPE	vi19.18912983	chr19	18912983	18912983	C	T	splicing	6.21073e-05	2	0.91517133692073	wilcox.test	0.944661928427392	0.915171	.	.*	NM_199444:exon2:c.189+1G>A;NM_199442:exon2:c.189+1G>A;NM_007263:exon2:c.189+1G>A;NM_001330469:exon2:c.189+1G>A*	.	snv		NA	NA	NA	25.6
COPS3	rs1433137222	chr17	17260300	17260300	C	T	splicing	8.55732e-07	2	0.388124784750827	wilcox.test	0.550262863613377	0.388125	.	.	NM_003653:exon8:c.936+1G>A;NM_001316354:exon8:c.546+1G>A;NM_001316357:exon7:c.621+1G>A;NM_001316356:exon7:c.735+1G>A;NM_001316358:exon6:c.621+1G>A;NM_001199125:exon8:c.876+1G>A	.	snv		NA	NA	NA	27.4
COPS5	vi8.67044167	chr8	67044167	67044167	T	C	intronic	7.27251e-12	2	0.105446099832205	wilcox.test	0.384938241875507	0.105446	.	.*	.*	.	snv		NA	NA	NA
COX20	rs149571617	chr1	244844497	244844497	C	G	UTR3	2.24143e-10	2	0.843168144720806	wilcox.test	0.932993710906934	0.843168	.	.	NM_001312871:c.*1321C>G;NM_001312872:c.*1321C>G;NM_001312873:c.*1321C>G;NM_001312874:c.*1488C>G;NM_198076:c.*1321C>G	.	snv	0.000998403	NA	NA	NA
COX5B	vi2.97646864	chr2	97646864	97646864	-	T	intronic	0.000659678	2	0.136755676590095	wilcox.test	0.319545164446272	0.136756	.	.*	.*	.	indel	0.023762	NA	NA	NA
CPNE7	vi16.89587592	chr16	89587592	89587595	TGAG	-	intronic	2.51011e-05	2	0.207049365160922	wilcox.test	Only one observation	0.207049	.	.*	.*	.	indel	0.307907	NA	NA	NA
CPT1A	rs61731903	chr11	68807618	68807618	G	A	exonic	2.91564e-13	2	0.507331961278762	wilcox.test	Only one observation	0.507332	nonsynonymous SNV	CPT1A:NM_001031847:exon4:c.C302T:p.T101M,CPT1A:NM_001876:exon4:c.C302T:p.T101M	.	Likely_benign	snv	0.00259585	NA	NA	NA	13.44
CRABP2	rs148275466	chr1	156701037	156701037	A	G	exonic	6.07716e-10	2	0.748381212292034	wilcox.test	Only one observation	0.748381	nonsynonymous SNV	CRABP2:NM_001878:exon2:c.T86C:p.L29P,CRABP2:NM_001199723:exon3:c.T86C:p.L29P	.	.	snv		NA	NA	NA	24.6
CRISPLD2	vi16.84908682	chr16	84908682	84908687	TTTTTT	-	UTR3	0.000570896	2	0.110094014415332	wilcox.test	0.0353794117237797	0.110094	.	.*	NM_031476:c.*2040_*2045delTTTTTT*	.	indel		NA	NA	NA
CRISPLD2	rs140646311	chr16	84907952	84907952	G	C	UTR3	0.000570896	2	0.670798135928771	wilcox.test	0.681519776531921	0.670798	.	.	NM_031476:c.*1310G>C	.	snv	0.00379393	NA	NA	NA
CRY2	vi11.45881751	chr11	45881751	45881751	-	GAAGGGGCAAG	UTR3	2.96963e-09	2	0.622804619457382	wilcox.test	Only one observation	0.622805	.	.*	NM_001127457:c.*840_*841insGAAGGGGCAAG;NM_021117:c.*840_*841insGAAGGGGCAAG*	.	indel	0.00239617	NA	NA	NA
CSAD	vi12.53178629	chr12	53178629	53178629	T	C	intronic	8.71987e-18	2	0.64428021816174	wilcox.test	Only one observation	0.64428	.	.*	.*	.	snv		NA	NA	NA
CSF3R	rs3917971	chr1	36473063	36473063	C	A	intronic	3.64952e-10	2	0.371333586516811	wilcox.test	Only one observation	0.371334	.	.	.	.	snv	0.246605	NA	NA	NA
CSF3R	vi1.36476632	chr1	36476632	36476632	-	G	intronic	3.64952e-10	2	0.371333586516811	wilcox.test	Only one observation	0.371334	.	.*	.*	.	indel		NA	NA	NA
CSNK1A1	vi5.149499450	chr5	149499450	149499450	C	T	intronic	6.03514e-05	2	0.128930450436073	wilcox.test	Only one observation	0.12893	.	.*	.*	.	snv		NA	NA	NA
CSNK1A1	vi5.149493362	chr5	149493362	149493363	TT	-	UTR3	6.03514e-05	2	0.0273528381197759	wilcox.test	4.61802183349799e-29	0.0273528	.	.*	NM_001892:c.*3491_*3490delAA;NM_001271741:c.*3491_*3490delAA;NM_001025105:c.*3491_*3490delAA;NM_001271742:c.*3491_*3490delAA*	.	indel		NA	NA	NA
CSNK1A1	vi5.149520289	chr5	149520289	149520289	C	A	splicing	6.03514e-05	2	0.128930450436073	wilcox.test	Only one observation	0.12893	.	.*	NM_001892:exon4:c.456+1G>T;NM_001271741:exon4:c.456+1G>T;NM_001025105:exon4:c.456+1G>T;NM_001271742:exon3:c.189+1G>T*	.	snv		NA	NA	NA	27.2
CSNK1D	rs56181605	chr17	82251406	82251406	G	A	exonic	1.03794e-08	2	0.679794794307018	wilcox.test	0.624862821890417	0.679795	synonymous SNV	CSNK1D:NM_001363749:exon6:c.C858T:p.Y286Y,CSNK1D:NM_001893:exon6:c.C858T:p.Y286Y,CSNK1D:NM_139062:exon6:c.C858T:p.Y286Y	.	.	snv	0.00359425	NA	NA	NA
CSNK2A1	rs138032605	chr20	481411	481411	T	C	UTR3	1.39289e-08	2	0.625792161174702	wilcox.test	0.840620606066897	0.625792	.	.	NM_001895:c.*2550A>G;NM_177559:c.*2550A>G;NM_177560:c.*2550A>G	.	snv	0.00439297	NA	NA	NA
CSTF2	viX.100824238	chrX	100824238	100824238	C	G	exonic	8.74603e-11	2	0.775941626706808	wilcox.test	Only one observation	0.775942	nonsynonymous SNV	CSTF2:NM_001306206:exon6:c.C683G:p.A228G,CSTF2:NM_001306209:exon6:c.C683G:p.A228G,CSTF2:NM_001325:exon6:c.C683G:p.A228G*	.*	.	snv	0.0015894	NA	NA	NA	10.8
CTSA	vi20.45896441	chr20	45896441	45896441	-	T	intronic	4.24526e-07	2	0.275324033808116	wilcox.test	0.348578771852426	0.275324	.	.*	.*	.	indel		NA	NA	NA
CTSA	vi20.45896120	chr20	45896120	45896120	A	G	intronic	4.24526e-07	2	0.741973630996897	wilcox.test	Only one observation	0.741974	.	.*	.*	.	snv		NA	NA	NA
CTSA	vi20.45896244	chr20	45896244	45896244	-	C	intronic	4.24526e-07	2	0.137873615635678	wilcox.test	0.373958131066866	0.137874	.	.*	.*	.	indel		NA	NA	NA
CTSA	vi20.45896116	chr20	45896116	45896116	A	G	intronic	4.24526e-07	2	0.275324033808116	wilcox.test	0.348578771852426	0.275324	.	.*	.*	.	snv		NA	NA	NA
CTSB	vi8.11850846	chr8	11850846	11850846	G	A	intronic	1.92753e-07	3	0.00317004364301611	kruskall.test	0.00359616127015663	0.000722706	.	.*	.*	.	snv	0.384784	0.0100916806614802	0.124671935578636	1
CTSB	rs1293298	chr8	11854934	11854934	A	C	intronic	1.92753e-07	2	0.366110563205154	wilcox.test	0.774242011146225	0.366111	.	.	.	.	snv	0.1873	NA	NA	NA
CTSB	vi8.11857921	chr8	11857921	11857921	C	-	intronic	1.92753e-07	3	0.0591265133567052	kruskall.test	0.126855984451175	0.0191921	.	.*	.*	.	indel	0.384585	0.115049727623774	0.352017794570942	1
CTSB	rs62495698	chr8	11854155	11854155	C	G	intronic	1.92753e-07	2	0.109997515577191	wilcox.test	Only one observation	0.109998	.	.	.	.	snv	0.00459265	NA	NA	NA
CTTN	rs79048833	chr11	70422569	70422569	G	A	intronic	3.57804e-07	2	0.192051263021128	wilcox.test	Only one observation	0.192051	.	.	.	.	snv	0.00139776	NA	NA	NA
CUL1	rs59586477	chr7	148800371	148800371	C	T	intronic	2.94161e-09	2	0.1519146339913	wilcox.test	Only one observation	0.151915	.	.	.	.	snv	0.0527157	NA	NA	NA
CUL1	rs59400376	chr7	148800296	148800296	C	T	intronic	2.94161e-09	2	0.1519146339913	wilcox.test	Only one observation	0.151915	.	.	.	.	snv	0.0551118	NA	NA	NA
CUL1	rs67275194	chr7	148799867	148799867	T	C	intronic	2.94161e-09	2	0.1519146339913	wilcox.test	Only one observation	0.151915	.	.	.	.	snv	0.066893	NA	NA	NA
CUX1	rs180891234	chr7	102255167	102255167	G	A	UTR3	1.11908e-17	2	0.24298459872309	wilcox.test	0.0078557434413504	0.242985	.	.	NM_001202543:c.*6125G>A;NM_181552:c.*6125G>A	.	snv	0.00179712	NA	NA	NA
CWH43	rs2605233	chr4	49049748	49049748	C	T	intronic	1.83996e-09	3	0.350999261756105	kruskall.test	8.7676002301682e-10	0.252431	.	.	.	.	snv	0.480032	0.560221213012548	0.560221213012548	0.560221213012548
CXADR	rs538770721	chr21	17569483	17569483	G	T	UTR3	9.22855e-09	2	0.563673142176773	wilcox.test	Only one observation	0.563673	.	.	NM_001338:c.*3791G>T;NM_001207065:c.*3996G>T;NM_001207063:c.*3868G>T;NM_001207064:c.*3868G>T	.	snv	0.000798722	NA	NA	NA
CXCL10	vi4.76021524	chr4	76021524	76021524	T	C	UTR3	2.81911e-06	2	0.211136199309203	wilcox.test	0.0426466017941921	0.211136	.	.*	NM_001565:c.*406A>G*	.	snv	0.00658946	NA	NA	NA
CXCR4	vi2.136117357	chr2	136117357	136117357	T	-	intronic	0.0010572	2	0.34120910685526	wilcox.test	0.93136283542768	0.341209	.	.*	.*	.	indel	1	NA	NA	NA
CYB561D1	rs540996855	chr1	109498434	109498434	G	A	UTR3	1.85096e-08	2	0.507197628731388	wilcox.test	Only one observation	0.507198	.	.	NM_001134402:c.*2175G>A;NM_001134400:c.*2175G>A;NM_001134403:c.*2567G>A;NM_182580:c.*2175G>A;NM_001134404:c.*2659G>A	.	snv	0.000599042	NA	NA	NA
CYBA	vi16.88645148	chr16	88645148	88645148	C	G	intronic	2.49718e-10	2	0.324533518532444	wilcox.test	Only one observation	0.324534	.	.*	.*	.	snv	0.00299521	NA	NA	NA
CYFIP1	vi15.22914854	chr15	22914854	22914854	C	T	exonic	2.22624e-09	2	0.454057021941864	wilcox.test	Only one observation	0.454057	synonymous SNV	CYFIP1:NM_001033028:exon2:c.G564A:p.S188S,CYFIP1:NM_001324125:exon14:c.G1491A:p.S497S,CYFIP1:NM_001324124:exon16:c.G1767A:p.S589S,CYFIP1:NM_001324126:exon16:c.G1755A:p.S585S,CYFIP1:NM_001324119:exon17:c.G1959A:p.S653S,CYFIP1:NM_001324120:exon17:c.G1857A:p.S619S,CYFIP1:NM_001324123:exon17:c.G1857A:p.S619S,CYFIP1:NM_014608:exon17:c.G1857A:p.S619S,CYFIP1:NM_001287810:exon18:c.G1857A:p.S619S,CYFIP1:N…	.*	.	snv		NA	NA	NA
CYLD	vi16.50801069	chr16	50801069	50801069	G	A	UTR3	2.52267e-09	2	0.879938448927249	wilcox.test	0.918247439236504	0.879938	.	.*	NM_015247:c.*4561G>A;NM_001042412:c.*4561G>A;NM_001042355:c.*4561G>A*	Benign	snv	0.0780751	NA	NA	NA
CYLD	rs2066852	chr16	50793607	50793607	C	T	exonic	2.52267e-09	2	0.357340713049738	wilcox.test	0.390929839464682	0.357341	synonymous SNV	CYLD:NM_001042355:exon16:c.C2403T:p.D801D,CYLD:NM_001042412:exon16:c.C2403T:p.D801D,CYLD:NM_015247:exon18:c.C2412T:p.D804D	.	Benign	snv	0.0790735	NA	NA	NA
CYP26B1	rs566038439	chr2	72131042	72131042	G	T	UTR3	2.1206e-10	2	0.881000733825462	wilcox.test	Only one observation	0.881001	.	.	NM_019885:c.*1185C>A;NM_001277742:c.*1185C>A	.	snv	0.000399361	NA	NA	NA
CYP2C9	vi10.94981296	chr10	94981296	94981296	A	C	exonic	1.36529e-13	2	0.534324629699362	wilcox.test	Only one observation	0.534325	nonsynonymous SNV	CYP2C9:NM_000771:exon7:c.A1075C:p.I359L*	.*	.	snv	0.0485224	NA	NA	NA	20.4
CYP4B1	rs2297809	chr1	46817100	46817100	C	T	exonic	1.81601e-18	2	0.759683155320179	wilcox.test	0.0360641053178837	0.759683	nonsynonymous SNV	CYP4B1:NM_001319162:exon7:c.C637T:p.R213C,CYP4B1:NM_001319163:exon7:c.C634T:p.R212C,CYP4B1:NM_001319161:exon8:c.C1081T:p.R361C,CYP4B1:NM_000779:exon9:c.C1123T:p.R375C,CYP4B1:NM_001099772:exon9:c.C1126T:p.R376C	.	.	snv	0.158347	NA	NA	NA	29.3
CYP4F12	rs17682485	chr19	15678888	15678888	G	A	intronic	2.22111e-16	2	0.562478738245539	wilcox.test	0.769817926331562	0.562479	.	.	.	.	snv	0.857628	NA	NA	NA
CYP4F12	rs66653728	chr19	15678492	15678492	T	C	intronic	2.22111e-16	2	0.522089209448292	wilcox.test	0.848937941378556	0.522089	.	.	.	.	snv		NA	NA	NA
CYP4Z2P	rs4660962	chr1	46859418	46859418	T	C	ncRNA_intronic	4.13397e-10	3	0.987713186187412	kruskall.test	0.73256041624198	0.906338	.	.	.	.	snv	0.452476	1	1	1
CYTH1	rs186532040	chr17	78674090	78674090	C	T	UTR3	2.57889e-09	2	0.133825816656821	wilcox.test	Only one observation	0.133826	.	.	NM_001292019:c.*2001G>A;NM_001292018:c.*2001G>A;NM_004762:c.*2001G>A;NM_001365040:c.*2001G>A;NM_001365039:c.*2001G>A;NM_001365041:c.*2001G>A;NM_017456:c.*2001G>A;NM_001365037:c.*2108G>A;NM_001365038:c.*2001G>A	.	snv		NA	NA	NA
D2HGDH	rs62192012	chr2	241745883	241745883	C	T	intronic	2.5412e-16	2	0.539833076983315	wilcox.test	0.0308837360426479	0.539833	.	.	.	.	snv	0.0976438	NA	NA	NA
D2HGDH	rs192810648	chr2	241755239	241755239	C	T	intronic	2.5412e-16	2	0.380313389813661	wilcox.test	Only one observation	0.380313	.	.	.	.	snv	0.0231629	NA	NA	NA
D2HGDH	rs150707660	chr2	241767996	241767996	C	T	UTR3	2.5412e-16	2	0.380313389813661	wilcox.test	Only one observation	0.380313	.	.	NM_001287249:c.*27C>T;NM_001352824:c.*27C>T;NM_152783:c.*27C>T	Likely_benign	snv	0.00698882	NA	NA	NA
D2HGDH	vi2.241755254	chr2	241755254	241755254	A	G	intronic	2.5412e-16	2	0.307656322115269	wilcox.test	0.10286174965321	0.307656	.	.*	.*	.	snv		NA	NA	NA	0.704
DAG1	rs111739368	chr3	49535005	49535005	G	A	UTR3	1.11988e-12	2	0.84737306430181	wilcox.test	Only one observation	0.847373	.	.	NM_001177643:c.*1806G>A;NM_004393:c.*1806G>A;NM_001177644:c.*1806G>A;NM_001165928:c.*1806G>A;NM_001177639:c.*1806G>A;NM_001177638:c.*1806G>A;NM_001177642:c.*1806G>A;NM_001177634:c.*1806G>A;NM_001177637:c.*1806G>A;NM_001177636:c.*1806G>A;NM_001177635:c.*1806G>A;NM_001177641:c.*1806G>A;NM_001177640:c.*1806G>A	.	snv	0.00139776	NA	NA	NA
DAGLB	vi7.6409752	chr7	6409752	6409752	G	A	UTR3	3.07788e-13	2	0.556252163249206	wilcox.test	Only one observation	0.556252	.	.*	NM_001142936:c.*85C>T;NM_139179:c.*85C>T*	.	snv	0.00179712	NA	NA	NA
DAP	rs5745298	chr5	10680214	10680214	C	A	UTR3	2.04171e-12	2	0.139971682093482	wilcox.test	Only one observation	0.139972	.	.	NM_001291963:c.*493G>T;NM_004394:c.*842G>T	.	snv	0.000199681	NA	NA	NA
DARS	vi2.135907242	chr2	135907242	135907242	-	T	UTR3	8.86319e-10	3	0.604417317815315	kruskall.test	0.884644602177891	0.812198	.	.*	NM_001349:c.*73_*74insA;NM_001293312:c.*73_*74insA*	.	indel		0.746241063287094	0.746241063287094	0.746241063287094
DBNL	vi7.44068234	chr7	44068234	44068237	GGTA	-	UTR3	7.32206e-07	3	0.078320368093168	kruskall.test	0.261541956153845	0.285848	.	.*	NM_001122956:c.*7318_*7321delGGTA;NM_001284313:c.*7318_*7321delGGTA;NM_001362723:c.*7318_*7321delGGTA;NM_014063:c.*7318_*7321delGGTA;NM_001014436:c.*7318_*7321delGGTA*	.	indel	0.263379	0.0998372377676832	0.562512279959675	0.15
DBNL	rs4724276	chr7	44045936	44045936	T	C	intronic	7.32206e-07	2	0.201796602729583	wilcox.test	Only one observation	0.201797	.	.	.	.	snv	0.0758786	NA	NA	NA
DBNL	rs6463216	chr7	44063341	44063341	G	A	UTR3	7.32206e-07	3	0.00541715297896173	kruskall.test	0.00111945083075104	0.00158283	.	.	NM_001122956:c.*2425G>A;NM_001284313:c.*2425G>A;NM_001362723:c.*2425G>A;NM_014063:c.*2425G>A;NM_001014436:c.*2425G>A	.	snv	0.260383	0.031730245241989	0.031730245241989	0.416074702812503
DCAF7	vi17.63592411	chr17	63592411	63592411	-	A	UTR3	2.27477e-10	2	0.000768324689674032	wilcox.test	0.0162167614474318	0.000768325	.	.*	NM_005828:c.*3239_*3240insA*	.	indel		NA	NA	NA
DCAF8	vi1.160240084	chr1	160240084	160240095	CTCTTCTTCCTC	-	exonic	2.12497e-10	2	0.715482624508388	wilcox.test	Only one observation	0.715483	nonframeshift deletion	DCAF8:NM_015726:exon4:c.325_336del:p.E109_E112del*	.*	Benign	indel	0.00738818	NA	NA	NA
DDB2	vi11.47216270	chr11	47216270	47216270	C	T	intronic	5.57079e-08	2	0.507372719283028	wilcox.test	Only one observation	0.507373	.	.*	.*	not_provided	snv	0.00139776	NA	NA	NA
DDOST	vi1.20661196	chr1	20661196	20661196	C	T	splicing	1.86122e-17	2	0.574277089042598	wilcox.test	Only one observation	0.574277	.	.*	NM_005216:exon1:c.205+1G>A*	.	snv		NA	NA	NA	28.1
DDX11	vi12.31103681	chr12	31103681	31103681	C	A	exonic	0.000397894	2	0.112281087659573	wilcox.test	0.068044781035758	0.112281	nonsynonymous SNV	DDX11:NM_004399:exon25:c.C2491A:p.R831S,DDX11:NM_001257144:exon26:c.C2636A:p.P879Q,DDX11:NM_001257145:exon26:c.C2563A:p.R855S,DDX11:NM_030653:exon26:c.C2641A:p.R881S,DDX11:NM_152438:exon26:c.C2636A:p.P879Q*	.*	.	snv		NA	NA	NA	14.47
DDX21	vi10.68983699	chr10	68983699	68983699	A	-	UTR3	0.000116791	2	0.982938367951485	wilcox.test	Only one observation	0.982938	.	.*	NM_004728:c.*887delA;NM_001256910:c.*887delA*	.	indel	0.478834	NA	NA	NA
DDX42	rs144409458	chr17	63799675	63799675	A	G	intronic	4.24599e-07	2	0.0911312028110463	wilcox.test	Only one observation	0.0911312	.	.	.	.	snv	0.00758786	NA	NA	NA
DDX47	rs147480150	chr12	12829458	12829458	G	A	exonic	2.46674e-09	2	0.982932103990498	wilcox.test	Only one observation	0.982932	synonymous SNV	DDX47:NM_201224:exon11:c.G1125A:p.S375S,DDX47:NM_016355:exon12:c.G1272A:p.S424S	.	.	snv		NA	NA	NA
DDX5	rs2075551	chr17	64505810	64505810	C	G	UTR5	8.17821e-14	3	0.60473709123587	kruskall.test	0.084052903058263	0.329398	.	.	NM_001320597:c.-21G>C	.	snv	0.270168	0.732099667408889	0.732099667408889	1
DDX55	vi12.123605661	chr12	123605661	123605661	G	C	intronic	2.6824e-07	2	0.583669229794511	wilcox.test	0.684232685352522	0.583669	.	.*	.*	.	snv	0.868011	NA	NA	NA
DDX6	rs180884425	chr11	118749486	118749486	T	C	UTR3	9.51173e-10	2	0.150008180516844	wilcox.test	0.332245353438393	0.150008	.	.	NM_004397:c.*2619A>G;NM_001257191:c.*2619A>G	.	snv	0.00199681	NA	NA	NA
DDX60L	rs13110927	chr4	168378377	168378377	T	C	exonic	0.000509896	2	0.445614291297948	wilcox.test	0.493361879906712	0.445614	nonsynonymous SNV	DDX60L:NM_001012967:exon33:c.A4462G:p.N1488D,DDX60L:NM_001345927:exon33:c.A4465G:p.N1489D	.	.	snv	0.45028	NA	NA	NA	0.002
DENND1C	vi19.6469177	chr19	6469177	6469177	G	A	intronic	4.96227e-07	2	0.0701106050116531	wilcox.test	0.275515445750597	0.0701106	.	.*	.*	.	snv	0.0123802	NA	NA	NA
DENND2D	rs657801	chr1	111193767	111193767	C	T	intronic	2.49214e-17	3	0.212675203824325	kruskall.test	0.261287745657149	0.683409	.	.	.	.	snv	0.767772	0.415374701879504	0.56460187505196	1
DENND2D	vi1.111197478	chr1	111197478	111197478	G	-	intronic	2.49214e-17	2	0.37128393497827	wilcox.test	Only one observation	0.371284	.	.*	.*	.	indel	0.14996	NA	NA	NA
DENND2D	rs10857859	chr1	111191102	111191102	G	C	intronic	2.49214e-17	2	0.291846541141126	wilcox.test	0.0382432204610364	0.291847	.	.	.	.	snv	0.292931	NA	NA	NA
DGCR2	rs144600597	chr22	19037275	19037275	G	T	UTR3	1.13273e-08	2	0.0704041703478862	wilcox.test	7.30809090176375e-07	0.0704042	.	.	NM_001173533:c.*1590C>A;NM_001173534:c.*1590C>A;NM_005137:c.*1590C>A;NM_001184781:c.*1590C>A	.	snv	0.00239617	NA	NA	NA
DGCR8	rs149622945	chr22	20111557	20111557	T	C	UTR3	2.57791e-07	2	0.75185291949841	wilcox.test	0.631492382096224	0.751853	.	.	NM_001190326:c.*1449T>C;NM_022720:c.*1449T>C	.	snv	0.00299521	NA	NA	NA
DGCR8	rs35987994	chr22	20086483	20086483	A	G	exonic	2.57791e-07	3	0.826545795584609	kruskall.test	0.403910179095259	0.616634	nonsynonymous SNV	DGCR8:NM_001190326:exon2:c.A520G:p.I174V,DGCR8:NM_022720:exon2:c.A520G:p.I174V	.	.	snv	0.0505192	1	1	1	0.001
DGCR8	vi22.20111364	chr22	20111364	20111364	-	T	UTR3	2.57791e-07	2	0.714844627771032	wilcox.test	0.845622042078921	0.714845	.	.*	NM_001190326:c.*1256_*1257insT;NM_022720:c.*1256_*1257insT*	.	indel		NA	NA	NA
DGKA	vi12.55931192	chr12	55931192	55931193	TC	-	UTR5	2.20524e-09	2	0.63800071138988	wilcox.test	Only one observation	0.638001	.	.*	NM_001345:c.-5312_-5311del-*	.	indel		NA	NA	NA
DHCR24	vi1.54850152	chr1	54850152	54850152	C	T	UTR3	1.34263e-15	2	0.915165610844834	wilcox.test	0.0275052618047014	0.915166	.	.*	NM_014762:c.*2081G>A*	.	snv	0.000998403	NA	NA	NA
DHPS	rs79812186	chr19	12676853	12676853	A	G	intronic	1.77118e-09	2	0.468860567260876	wilcox.test	Only one observation	0.468861	.	.	.	.	snv	0.00579073	NA	NA	NA
DIDO1	rs745660415	chr20	62887679	62887679	T	C	UTR3	1.06448e-10	2	0.257026011705611	wilcox.test	Only one observation	0.257026	.	.	NM_080797:c.*3252A>G;NM_001193370:c.*3252A>G	.	snv		NA	NA	NA
DIDO1	rs150928701	chr20	62891000	62891000	C	G	exonic	1.06448e-10	2	0.257026011705611	wilcox.test	Only one observation	0.257026	nonsynonymous SNV	DIDO1:NM_001193369:exon15:c.G3501C:p.Q1167H,DIDO1:NM_001193370:exon15:c.G3501C:p.Q1167H,DIDO1:NM_033081:exon15:c.G3501C:p.Q1167H,DIDO1:NM_080797:exon15:c.G3501C:p.Q1167H	.	.	snv	0.00159744	NA	NA	NA	23.1
DIP2A	vi21.46484805	chr21	46484805	46484805	C	T	exonic	2.43354e-12	2	0.140009731766431	wilcox.test	Only one observation	0.14001	nonsynonymous SNV	DIP2A:NM_001146115:exon2:c.C140T:p.A47V,DIP2A:NM_001146116:exon2:c.C140T:p.A47V,DIP2A:NM_001353942:exon2:c.C140T:p.A47V,DIP2A:NM_001353943:exon2:c.C140T:p.A47V,DIP2A:NM_001353944:exon2:c.C140T:p.A47V,DIP2A:NM_015151:exon2:c.C140T:p.A47V,DIP2A:NM_206889:exon2:c.C140T:p.A47V,DIP2A:NM_206890:exon2:c.C140T:p.A47V,DIP2A:NM_206891:exon2:c.C140T:p.A47V*	.*	.	snv		NA	NA	NA	25
DIS3	rs35288597	chr13	72772767	72772767	C	T	exonic	0.377666	2	Only one observation	t.test	Only one observation	0.357806	nonsynonymous SNV	DIS3:NM_001322348:exon8:c.G943A:p.D315N,DIS3:NM_001128226:exon9:c.G1222A:p.D408N,DIS3:NM_014953:exon9:c.G1312A:p.D438N,DIS3:NM_001322349:exon10:c.G826A:p.D276N	.	.	snv	0.00579073	NA	NA	NA	34
DLD	vi7.107919000	chr7	107919000	107919000	T	C	intronic	2.74684e-05	2	0.948846584255526	wilcox.test	Only one observation	0.948847	.	.*	.*	.	snv		NA	NA	NA
DLST	vi14.74903430	chr14	74903430	74903430	C	A	UTR3	8.08618e-11	3	0.603131356192902	kruskall.test	0.453133992201382	0.652129	.	.*	NM_001933:c.*1100C>A*	.	snv	0.127796	0.525504666357187	0.525504666357187	0.525504666357187
DMKN	vi19.35498132	chr19	35498132	35498132	-	TTTG	intronic	6.85771e-18	2	0.199422080641037	wilcox.test	Only one observation	0.199422	.	.*	.*	.	indel		NA	NA	NA
DMKN	vi19.35499585	chr19	35499585	35499585	-	A	intronic	6.85771e-18	2	0.583794623548853	wilcox.test	0.0188880199193519	0.583795	.	.*	.*	.	indel		NA	NA	NA
DMKN	vi19.35508568	chr19	35508568	35508568	G	A	intronic	6.85771e-18	2	0.199422080641037	wilcox.test	Only one observation	0.199422	.	.*	.*	.	snv	0.000399361	NA	NA	NA
DNAH17	vi17.78431981	chr17	78431981	78431981	A	G	intronic	2.57804e-16	2	0.965877026630733	wilcox.test	Only one observation	0.965877	.	.*	.*	.	snv		NA	NA	NA
DNAH6	vi2.84777853	chr2	84777853	84777853	A	C	intronic	5.46861e-09	2	0.0676110444505242	wilcox.test	0.00609346812664739	0.067611	.	.*	.*	.	snv		NA	NA	NA
DNAH6	rs879053778	chr2	84777951	84777951	C	G	intronic	5.46861e-09	2	0.0205341197674295	wilcox.test	4.79083218490817e-05	0.0205341	.	.	.	.	snv		NA	NA	NA
DNAH6	rs878917152	chr2	84777954	84777954	A	G	intronic	5.46861e-09	2	0.0205341197674295	wilcox.test	4.79083218490817e-05	0.0205341	.	.	.	.	snv		NA	NA	NA
DNAH6	rs879092096	chr2	84777960	84777960	A	C	intronic	5.46861e-09	2	0.0205341197674295	wilcox.test	4.79083218490817e-05	0.0205341	.	.	.	.	snv		NA	NA	NA
DNAH6	rs878970796	chr2	84777964	84777964	A	C	intronic	5.46861e-09	2	0.0850878496073084	wilcox.test	0.0309222898092573	0.0850878	.	.	.	.	snv		NA	NA	NA
DNAJB6	rs759432229	chr7	157378071	157378071	T	C	intronic	2.29196e-17	2	0.577968242852531	wilcox.test	Only one observation	0.577968	.	.	.	.	snv		NA	NA	NA
DNAJB6	rs35056241	chr7	157414600	157414600	T	A	intronic	2.29196e-17	3	0.20361752215588	kruskall.test	0.0118324367194634	0.581967	.	.	.	.	snv	0.402157	0.453686606226128	0.453686606226128	0.666666666666667
DNAJC10	rs188389581	chr2	182777657	182777657	C	T	UTR3	4.21644e-17	2	0.760739946589296	wilcox.test	0.0958272167024958	0.76074	.	.	NM_018981:c.*525C>T;NM_001271581:c.*525C>T	.	snv	0.00139776	NA	NA	NA
DNAJC10	rs72898754	chr2	182778935	182778935	G	A	UTR3	4.21644e-17	2	0.939317810932351	wilcox.test	0.0249138380834344	0.939318	.	.	NM_018981:c.*1803G>A;NM_001271581:c.*1803G>A	.	snv	0.0163738	NA	NA	NA
DNAJC13	rs189266711	chr3	132538890	132538890	G	A	UTR3	1.12315e-16	2	1	wilcox.test	Only one observation	1	.	.	NM_015268:c.*608G>A;NM_001329126:c.*608G>A	.	snv	0.000998403	NA	NA	NA
DNMBP	vi10.99876394	chr10	99876394	99876394	-	A	UTR3	2.84528e-12	2	0.662839653982704	wilcox.test	0.201499454390137	0.66284	.	.*	NM_001318327:c.*756_*757insT;NM_001318326:c.*756_*757insT;NM_015221:c.*756_*757insT*	.	indel		NA	NA	NA
DNMT3B	vi20.32805546	chr20	32805546	32805546	G	A	intronic	1.8449e-11	2	0.333644362271484	wilcox.test	Only one observation	0.333644	.	.*	.*	.	snv	0.726837	NA	NA	NA
DOC2B	vi17.145363	chr17	145363	145363	C	A	UTR3	1.32113e-14	2	0.714937035346777	wilcox.test	0.576902739159769	0.714937	.	.*	NM_003585:c.*2078G>T*	.	snv		NA	NA	NA
DOCK9	rs12876855	chr13	98795915	98795915	A	G	intronic	2.56279e-09	2	0.133900671765095	wilcox.test	Only one observation	0.133901	.	.	.	.	snv	0.411142	NA	NA	NA
DOCK9	rs9554523	chr13	98796354	98796354	C	A	intronic	2.56279e-09	2	0.133900671765095	wilcox.test	Only one observation	0.133901	.	.	.	.	snv	0.175319	NA	NA	NA
DPH1	rs61753099	chr17	2036677	2036677	G	A	exonic	1.81156e-07	2	0.0688914197706279	wilcox.test	0.630770858871531	0.0688914	synonymous SNV	DPH1:NM_001346576:exon4:c.G144A:p.S48S,DPH1:NM_001346574:exon5:c.G564A:p.S188S,DPH1:NM_001383:exon5:c.G564A:p.S188S	.	.	snv	0.0371406	NA	NA	NA
DPH7	vi9.137565162	chr9	137565162	137565162	-	ATGCC	intronic	3.97186e-09	2	0.352255193176454	wilcox.test	Only one observation	0.352255	.	.*	.*	.	indel		NA	NA	NA
DPP7	vi9.137113301	chr9	137113301	137113301	-	GTCG	intronic	1.15848e-12	2	0.113385337123775	wilcox.test	Only one observation	0.113385	.	.*	.*	.	indel		NA	NA	NA
DPP7	vi9.137113293	chr9	137113293	137113295	GGA	-	intronic	1.15848e-12	2	0.113385337123775	wilcox.test	Only one observation	0.113385	.	.*	.*	.	indel		NA	NA	NA
DPP7	vi9.137113288	chr9	137113288	137113288	-	GCCG	splicing	1.15848e-12	2	0.113385337123775	wilcox.test	Only one observation	0.113385	.	.*	NM_013379:exon6:c.622-1->CGGC*	.	indel		NA	NA	NA
DSC2	rs1790694	chr18	31062163	31062163	G	A	UTR3	1.53672e-16	3	0.524730472714201	kruskall.test	0.02601746899001	0.576207	.	.	NM_024422:c.*5852C>T;NM_004949:c.*6060C>T	.	snv	0.632588	0.723738597594234	0.580303853884586	0.580303853884586
DSC2	rs9304077	chr18	31064875	31064875	C	T	UTR3	1.53672e-16	3	0.236899116341791	kruskall.test	0.00627976911102676	0.210834	.	.	NM_024422:c.*3140G>A;NM_004949:c.*3348G>A	.	snv	0.183506	0.323946183284843	0.701215025661933	0.414750720125149
DSC2	vi18.31061006	chr18	31061006	31061006	G	A	UTR3	1.53672e-16	3	0.0909441599357191	kruskall.test	0.00294559325203864	0.0413652	.	.*	NM_024422:c.*7009C>T;NM_004949:c.*7217C>T*	.	snv	0.219449	0.245679050555079	0.245679050555079	0.245679050555079
DSC3	vi18.31004141	chr18	31004141	31004141	C	G	splicing	4.36479e-18	2	0.144858044521684	wilcox.test	Only one observation	0.144858	.	.*	NM_024423:exon13:c.2113+1G>C;NM_001941:exon13:c.2113+1G>C*	.	snv		NA	NA	NA	24.3
DSC3	vi18.30994453	chr18	30994453	30994453	C	T	splicing	4.36479e-18	2	0.144858044521684	wilcox.test	Only one observation	0.144858	.	.*	NM_024423:exon16:c.2536+1G>A;NM_024423:exon16:UTR3*	.	snv		NA	NA	NA
DSN1	vi20.36773741	chr20	36773741	36773741	C	G	UTR5	5.66549e-08	2	0.881001400725453	wilcox.test	Only one observation	0.881001	.	.*	NM_001145316:c.-2283G>C;NM_001145318:c.-2562G>C;NM_024918:c.-2283G>C;NM_001145315:c.-2283G>C;NM_001145317:c.-2283G>C*	.	snv	0.00519169	NA	NA	NA
DTWD2	vi5.118974080	chr5	118974080	118974080	T	C	intronic	1.74348e-06	2	0.0911403358597208	wilcox.test	Only one observation	0.0911403	.	.*	.*	.	snv		NA	NA	NA
DUOX1	rs2256257	chr15	45154234	45154234	T	C	intronic	2.3904e-09	2	0.0354571425399212	wilcox.test	0.182396319494875	0.0354571	.	.	.	.	snv	0.553315	NA	NA	NA
DUOX1	vi15.45153887	chr15	45153887	45153887	A	-	intronic	2.3904e-09	2	0.0093286155224878	wilcox.test	0.0423732678321361	0.00932862	.	.*	.*	.	indel	0.630391	NA	NA	NA
DUOX1	rs938131	chr15	45132720	45132720	A	G	intronic	2.3904e-09	2	0.0418135366525776	wilcox.test	0.163095202110356	0.0418135	.	.	.	.	snv	0.904752	NA	NA	NA
DUOX1	vi15.45155570	chr15	45155570	45155570	A	-	intronic	2.3904e-09	2	0.109997515577191	wilcox.test	Only one observation	0.109998	.	.*	.*	.	indel		NA	NA	NA
DUOX1	vi15.45150489	chr15	45150489	45150489	G	C	intronic	2.3904e-09	2	0.109997515577191	wilcox.test	Only one observation	0.109998	.	.*	.*	.	snv	0.526957	NA	NA	NA
DUOX1	rs1706812	chr15	45162575	45162575	G	A	intronic	2.3904e-09	2	0.363415346593474	wilcox.test	0.648313825581412	0.363415	.	.	.	.	snv	0.287141	NA	NA	NA
DUOXA1	rs175088	chr15	45121474	45121474	A	G	intronic	5.50121e-18	2	0.251623654953984	wilcox.test	0.0149472855556585	0.251624	.	.	.	.	snv	0.789337	NA	NA	NA
DUSP3	rs111295209	chr17	43768492	43768492	G	A	UTR3	0.00013563	2	0.480369685413816	wilcox.test	Only one observation	0.48037	.	.	NM_004090:c.*1117C>T	.	snv	0.00179712	NA	NA	NA
DUT	rs2306673	chr15	48341046	48341046	A	G	intronic	2.21207e-08	2	0.107925119545594	wilcox.test	Only one observation	0.107925	.	.	.	.	snv	0.0407348	NA	NA	NA
DVL2	vi17.7225618	chr17	7225618	7225618	G	A	UTR3	4.94129e-06	2	0.881004735057237	wilcox.test	Only one observation	0.881005	.	.*	NM_004422:c.*247C>T*	.	snv		NA	NA	NA
DYNC1LI2	rs1014856446	chr16	66733506	66733506	C	T	intronic	7.37912e-15	2	0.16428821113954	wilcox.test	Only one observation	0.164288	.	.	.	.	snv		NA	NA	NA
DYNLL1	rs1373205473	chr12	120488686	120488686	T	C	intronic	2.38226e-07	2	0.0987229075177803	wilcox.test	Only one observation	0.0987229	.	.	.	.	snv		NA	NA	NA
DYNLT1	vi6.158637558	chr6	158637558	158637560	CCT	-	intronic	6.21257e-06	2	0.678754422763125	wilcox.test	0.634610920435326	0.678754	.	.*	.*	.	indel	0.134585	NA	NA	NA
E2F4	vi16.67198293	chr16	67198293	67198293	-	T	UTR3	0.00276534	2	0.0911275495810539	wilcox.test	Only one observation	0.0911275	.	.*	NM_001950:c.*170_*171insT*	.	indel	0.00878594	NA	NA	NA
E2F4	vi16.67193916	chr16	67193916	67193916	-	T	intronic	0.00276534	2	0.0911275495810539	wilcox.test	Only one observation	0.0911275	.	.*	.*	.	indel		NA	NA	NA
E2F8	rs11821023	chr11	19230279	19230279	G	A	exonic	7.88031e-05	2	0.0911403358597208	wilcox.test	Only one observation	0.0911403	synonymous SNV	E2F8:NM_001256371:exon9:c.C1320T:p.L440L,E2F8:NM_001256372:exon9:c.C1320T:p.L440L,E2F8:NM_024680:exon9:c.C1320T:p.L440L	.	.	snv	0.103634	NA	NA	NA
EBPL	rs780028849	chr13	49663055	49663055	A	G	splicing	1.6666e-09	2	0.948844565239475	wilcox.test	Only one observation	0.948845	.	.	NM_032565:exon3:c.380+2T>C;NM_001278636:exon3:c.380+2T>C	.	snv		NA	NA	NA	23.8
ECD	rs35331959	chr10	73134768	73134768	A	C	exonic	0.00452692	2	0.157012116410486	wilcox.test	0.360960522144803	0.157012	nonsynonymous SNV	ECD:NM_001135753:exon13:c.T1621G:p.S541A,ECD:NM_007265:exon14:c.T1750G:p.S584A,ECD:NM_001135752:exon15:c.T1849G:p.S617A	.	.	snv	0.00279553	NA	NA	NA	5.577
EDC4	rs28578193	chr16	67880333	67880333	G	A	intronic	3.22899e-15	2	0.302226504186998	wilcox.test	Only one observation	0.302227	.	.	.	.	snv	0.123602	NA	NA	NA
EDC4	vi16.67881361	chr16	67881361	67881361	C	G	exonic	3.22899e-15	2	0.302226504186998	wilcox.test	Only one observation	0.302227	synonymous SNV	EDC4:NM_014329:exon20:c.C2733G:p.T911T*	.*	.	snv	0.00179712	NA	NA	NA
EDEM3	rs41264580	chr1	184693317	184693317	C	A	UTR3	3.76481e-06	2	0.681176920361682	wilcox.test	0.783365082490406	0.681177	.	.	NM_001319960:c.*746G>T;NM_025191:c.*746G>T	.	snv	0.00379393	NA	NA	NA
EEF1A1	rs566086561	chr6	73517006	73517006	A	G	UTR3	1.44338e-17	2	0.151912321507627	wilcox.test	Only one observation	0.151912	.	.	NM_001402:c.*804T>C	.	snv	0.000399361	NA	NA	NA
EFS	rs151222086	chr14	23358635	23358635	T	C	intronic	3.18717e-10	2	0.98275495689223	wilcox.test	Only one observation	0.982755	.	.	.	.	snv	0.00179712	NA	NA	NA
EGFR	rs884420	chr7	55208451	55208451	C	T	UTR3	0.000180293	2	0.914848586579247	wilcox.test	Only one observation	0.914849	.	.	NM_005228:c.*2834C>T;NM_001346941:c.*2834C>T;NM_001346900:c.*2834C>T	.	snv	0.00259585	NA	NA	NA
EHBP1L1	rs67924081	chr11	65575510	65575510	A	G	upstream	1.87693e-05	2	0.992171159456444	wilcox.test	0.982973518043731	0.992171	.	.	dist=528	.	snv	0.298123	NA	NA	NA
EIF2B5	rs73045906	chr3	184141624	184141624	T	G	intronic	1.66425e-07	2	0.192063811205811	wilcox.test	Only one observation	0.192064	.	.	.	.	snv	0.0213658	NA	NA	NA
EIF3D	rs78880044	chr22	36516088	36516088	A	G	intronic	0.00130873	2	0.0911403358597208	wilcox.test	Only one observation	0.0911403	.	.	.	.	snv	0.0117812	NA	NA	NA
EIF3D	rs62230003	chr22	36516391	36516391	A	G	intronic	0.00130873	2	0.0911403358597208	wilcox.test	Only one observation	0.0911403	.	.	.	.	snv	0.0117812	NA	NA	NA
EIF3D	rs62230004	chr22	36516401	36516401	A	G	intronic	0.00130873	2	0.0911403358597208	wilcox.test	Only one observation	0.0911403	.	.	.	.	snv	0.0117812	NA	NA	NA
EIF3D	rs9622410	chr22	36526005	36526005	T	C	exonic	0.00130873	2	0.401720329087925	wilcox.test	0.790024554224138	0.40172	synonymous SNV	EIF3D:NM_003753:exon2:c.A117G:p.L39L	.	.	snv	0.0746805	NA	NA	NA
EIF3D	rs76174946	chr22	36517448	36517448	T	C	intronic	0.00130873	2	0.0273528381197759	wilcox.test	0.164013152813032	0.0273528	.	.	.	.	snv	0.0113818	NA	NA	NA
EIF3D	rs62230011	chr22	36522718	36522718	C	T	intronic	0.00130873	2	0.0911403358597208	wilcox.test	Only one observation	0.0911403	.	.	.	.	snv	0.0129792	NA	NA	NA
EIF3D	vi22.36525996	chr22	36525996	36525996	-	CCAGTCTGCA	intronic	0.00130873	2	0.0911403358597208	wilcox.test	Only one observation	0.0911403	.	.*	.*	.	indel		NA	NA	NA
EIF3D	rs62230002	chr22	36516129	36516129	T	A	intronic	0.00130873	2	0.0911403358597208	wilcox.test	Only one observation	0.0911403	.	.	.	.	snv	0.0117812	NA	NA	NA
EIF4E2	vi2.232582801	chr2	232582801	232582801	-	TTGTTG	UTR3	4.67036e-07	2	0.108614273277076	wilcox.test	Only one observation	0.108614	.	.*	NM_001282958:c.*1931_*1932insTTGTTG;NM_001276337:c.*1858_*1859insTTGTTG;NM_001330203:c.*1931_*1932insTTGTTG;NM_001276336:c.*1858_*1859insTTGTTG*	.	indel	0.0091853	NA	NA	NA
EIF5A	rs749082408	chr17	7310364	7310364	T	C	intronic	2.54005e-07	2	0.0995836603240703	wilcox.test	Only one observation	0.0995837	.	.	.	.	snv		NA	NA	NA
ELL3	vi15.43775617	chr15	43775617	43775622	GGGAAA	-	intronic	3.06306e-06	2	0.0996295496992479	wilcox.test	Only one observation	0.0996295	.	.*	.*	.	indel		NA	NA	NA
ELMO3	rs775741916	chr16	67199593	67199593	C	T	exonic	4.65484e-08	2	0.117748403876847	wilcox.test	Only one observation	0.117748	nonsynonymous SNV	ELMO3:NM_024712:exon2:c.C119T:p.A40V	.	.	snv		NA	NA	NA	21.4
ELMOD2	rs770021564	chr4	140535774	140535774	C	A	exonic	4.38707e-10	2	0.847378171150672	wilcox.test	Only one observation	0.847378	nonsynonymous SNV	ELMOD2:NM_153702:exon4:c.C213A:p.D71E	.	.	snv		NA	NA	NA	10.69
ELMOD3	rs17026285	chr2	85389635	85389635	T	C	intronic	0.0126459	2	0.578319210668957	wilcox.test	0.487088622823493	0.578319	.	.	.	.	snv	0.203474	NA	NA	NA
ENO1	rs188673174	chr1	8862584	8862584	G	A	intronic	7.16603e-13	2	0.982938464266256	wilcox.test	Only one observation	0.982938	.	.	.	.	snv	0.000998403	NA	NA	NA
ENOSF1	vi18.673995	chr18	673995	673995	T	C	UTR3	1.93033e-09	2	0.151916946462608	wilcox.test	Only one observation	0.151917	.	.*	NM_001354067:c.*310A>G;NM_001354066:c.*310A>G;NM_017512:c.*310A>G;NM_001354065:c.*310A>G;NM_001318760:c.*310A>G;NM_001354068:c.*310A>G;NM_202758:c.*310A>G*	.	snv	0.498003	NA	NA	NA
ENOSF1	vi18.676403	chr18	676403	676403	-	TC	intronic	1.93033e-09	2	0.151916946462608	wilcox.test	Only one observation	0.151917	.	.*	.*	.	indel	0.392572	NA	NA	NA
ENOSF1	rs7229142	chr18	677214	677214	G	A	intronic	1.93033e-09	2	0.151916946462608	wilcox.test	Only one observation	0.151917	.	.	.	.	snv	0.392372	NA	NA	NA
EPGN	vi4.74315953	chr4	74315953	74315953	A	-	UTR3	0.175883	2	Only one observation	t.test	Only one observation	0.830648	.	.*	NM_001270991:c.*1316delA;NM_001270992:c.*1316delA;NM_001270993:c.*1316delA;NM_001270989:c.*1316delA;NM_001270990:c.*1316delA*	.	indel		NA	NA	NA
EPHA1	rs11768549	chr7	143398060	143398060	C	T	exonic	7.44003e-07	2	0.772485484065168	wilcox.test	0.886833296188965	0.772485	nonsynonymous SNV	EPHA1:NM_005232:exon8:c.G1475A:p.R492Q	.	.	snv	0.0061901	NA	NA	NA	17.39
EPRS	vi1.219980083	chr1	219980083	219980083	A	C	splicing	3.57939e-09	2	0.392089656561577	wilcox.test	Only one observation	0.39209	.	.*	NM_004446:exon26:c.3711+2T>G*	.	snv		NA	NA	NA	25
ERAP2	rs17087180	chr5	96918597	96918597	A	G	UTR3	0.00605254	2	0.604883309883342	wilcox.test	0.674974993941172	0.604883	.	.	NM_001130140:c.*992A>G;NM_022350:c.*992A>G;NM_001329229:c.*992A>G	.	snv	0.0750799	NA	NA	NA
ERAP2	rs1056893	chr5	96909735	96909735	C	T	exonic	0.00605254	3	0.187141204162175	kruskall.test	0.0184830197398707	0.0932552	synonymous SNV	ERAP2:NM_001329229:exon14:c.C2190T:p.S730S,ERAP2:NM_001130140:exon15:c.C2325T:p.S775S,ERAP2:NM_022350:exon15:c.C2325T:p.S775S	.	.	snv	0.552516	0.789854404168798	0.222567424517504	0.75
ERBB3	vi12.56098096	chr12	56098096	56098096	T	G	intronic	8.87233e-18	2	0.335862426796559	wilcox.test	Only one observation	0.335862	.	.*	.*	.	snv	0.31889	NA	NA	NA
ERN1	vi17.64040992	chr17	64040992	64040992	-	A	UTR3	4.88154e-06	2	0.659001945598393	wilcox.test	0.665779767331304	0.659002	.	.*	NM_001433:c.*2995_*2996insT*	.	indel	0.0091853	NA	NA	NA
ERP27	rs10846081	chr12	14914577	14914577	T	C	UTR3	2.62731e-10	3	0.0536410684393938	kruskall.test	0.0218286478247901	0.017191	.	.	NM_001300784:c.*158A>G;NM_152321:c.*158A>G	.	snv		0.0998720917779627	0.362674690713928	0.75
ERRFI1	rs74761277	chr1	8012880	8012880	T	C	UTR3	3.8407e-12	2	0.749292661775407	wilcox.test	0.345322939399372	0.749293	.	.	NM_018948:c.*330A>G	.	snv	0.00179712	NA	NA	NA
ESPN	rs183581437	chr1	6460551	6460551	G	C	UTR3	1.37713e-17	2	0.239905343786894	wilcox.test	Only one observation	0.239905	.	.	NM_001367473:c.*405G>C;NM_001367474:c.*405G>C;NM_031475:c.*405G>C	.	snv	0.000798722	NA	NA	NA
ESRP1	rs6471466	chr8	94704542	94704542	T	C	intronic	2.45899e-07	2	0.13990452828796	wilcox.test	Only one observation	0.139905	.	.	.	.	snv	0.657348	NA	NA	NA
ETS1	rs774630781	chr11	128460099	128460099	C	A	UTR3	5.43059e-18	2	0.498623362523272	wilcox.test	0.0234275836348249	0.498623	.	.	NM_001162422:c.*2262G>T;NM_005238:c.*2262G>T;NM_001330451:c.*2262G>T;NM_001143820:c.*2262G>T	.	snv		NA	NA	NA
ETS1	rs954275526	chr11	128459633	128459633	T	C	UTR3	5.43059e-18	2	0.352190919989358	wilcox.test	Only one observation	0.352191	.	.	NM_001162422:c.*2728A>G;NM_005238:c.*2728A>G;NM_001330451:c.*2728A>G;NM_001143820:c.*2728A>G	.	snv		NA	NA	NA
ETS1	rs34050831	chr11	128480366	128480366	T	C	exonic	5.43059e-18	2	0.884459504965325	wilcox.test	0.0266205956921727	0.88446	synonymous SNV	ETS1:NM_001162422:exon2:c.A168G:p.S56S,ETS1:NM_005238:exon6:c.A816G:p.S272S,ETS1:NM_001143820:exon8:c.A948G:p.S316S	.	.	snv	0.0161741	NA	NA	NA
EVA1C	rs748629119	chr21	32467698	32467698	G	A	exonic	6.59495e-15	2	0.293479909076209	wilcox.test	Only one observation	0.29348	nonsynonymous SNV	EVA1C:NM_001320744:exon2:c.G163A:p.E55K,EVA1C:NM_001286556:exon4:c.G484A:p.E162K,EVA1C:NM_001320745:exon4:c.G199A:p.E67K,EVA1C:NM_058187:exon4:c.G484A:p.E162K	.	.	snv		NA	NA	NA	25.6
EXOC3	vi5.459566	chr5	459566	459566	G	T	intronic	3.4631e-06	2	0.520203124025724	wilcox.test	0.706690587089905	0.520203	.	.*	.*	.	snv		NA	NA	NA
FAAH	rs768892289	chr1	46411433	46411433	T	G	intronic	0.00383504	2	0.118497363085277	wilcox.test	Only one observation	0.118497	.	.	.	.	snv		NA	NA	NA
FAAH2	rs34192821	chrX	57459744	57459744	C	T	intronic	0.00976857	2	0.0996314617176398	wilcox.test	Only one observation	0.0996315	.	.	.	.	snv	0.0566887	NA	NA	NA
FAAH2	rs34565011	chrX	57478054	57478054	G	A	intronic	0.00976857	2	0.0996314617176398	wilcox.test	Only one observation	0.0996315	.	.	.	.	snv	0.0577483	NA	NA	NA
FAAH2	rs2195765	chrX	57480157	57480157	T	A	intronic	0.00976857	2	0.0996314617176398	wilcox.test	Only one observation	0.0996315	.	.	.	.	snv	0.919735	NA	NA	NA
FAAH2	viX.57481303	chrX	57481303	57481303	T	A	intronic	0.00976857	2	0.0996314617176398	wilcox.test	Only one observation	0.0996315	.	.*	.*	.	snv	0.907815	NA	NA	NA
FAAH2	viX.57485408	chrX	57485408	57485408	C	T	intronic	0.00976857	2	0.0996314617176398	wilcox.test	Only one observation	0.0996315	.	.*	.*	.	snv	0.46543	NA	NA	NA
FAAH2	viX.57486234	chrX	57486234	57486234	C	T	intronic	0.00976857	2	0.0996314617176398	wilcox.test	Only one observation	0.0996315	.	.*	.*	.	snv	0.465695	NA	NA	NA
FAAH2	rs5915050	chrX	57486380	57486380	C	A	intronic	0.00976857	2	0.0996314617176398	wilcox.test	Only one observation	0.0996315	.	.	.	.	snv	0.92	NA	NA	NA
FAAH2	rs1583201	chrX	57487680	57487680	C	A	intronic	0.00976857	2	0.0996314617176398	wilcox.test	Only one observation	0.0996315	.	.	.	.	snv	0.924503	NA	NA	NA
FAM110A	rs633682	chr20	843133	843133	C	T	intronic	2.89672e-09	3	0.988050900140004	kruskall.test	0.89958823858456	0.914048	.	.	.	.	snv	0.171326	1	1	1
FAM110A	rs552367	chr20	842861	842861	T	G	intronic	2.89672e-09	3	0.49883893472027	kruskall.test	0.822367067198988	0.623815	.	.	.	.	snv	0.199681	0.534059710230165	0.534059710230165	0.534059710230165
FAM110A	rs555025	chr20	843131	843131	T	C	intronic	2.89672e-09	3	0.803792324439806	kruskall.test	0.811678614706907	0.578317	.	.	.	.	snv	0.224042	0.86370976399215	0.86370976399215	0.86370976399215
FAM177A1	vi14.35046628	chr14	35046628	35046628	-	AATCTCACTCT	exonic	9.17837e-09	2	0.948845142125599	wilcox.test	Only one observation	0.948845	frameshift insertion	FAM177A1:NM_173607:exon1:c.165_166insAATCTCACTCT:p.M56Nfs*5,FAM177A1:NM_001289022:exon2:c.96_97insAATCTCACTCT:p.M33Nfs*5,FAM177A1:NM_001079519:exon3:c.96_97insAATCTCACTCT:p.M33Nfs*5*	.*	.	indel		NA	NA	NA
FAM177A1	vi14.35046631	chr14	35046631	35046639	AGGTGGGGC	-	intronic	9.17837e-09	2	0.948845142125599	wilcox.test	Only one observation	0.948845	.	.*	.*	.	indel		NA	NA	NA
FAM183A	rs12074551	chr1	43152925	43152925	G	A	exonic	1.25136e-10	2	0.656673033953078	wilcox.test	0.873987915176481	0.656673	synonymous SNV	FAM183A:NM_001101376:exon3:c.G291A:p.E97E	.	.	snv	0.119808	NA	NA	NA
FAM192A	vi16.57175214	chr16	57175214	57175214	T	C	intronic	5.68367e-08	2	0.275423284535133	wilcox.test	Only one observation	0.275423	.	.*	.*	.	snv		NA	NA	NA
FAM219A	rs72733170	chr9	34405683	34405683	G	C	intronic	1.77553e-10	2	0.928898401216918	wilcox.test	Only one observation	0.928898	.	.	.	.	snv	0.0507188	NA	NA	NA
FAM25A	rs4596982	chr10	87023613	87023613	T	C	intronic	6.97406e-16	3	0.0466725329751389	kruskall.test	0.920146459346295	0.0193511	.	.	.	.	snv	0.80651	0.107251005551176	0.228571428571429	0.228571428571429
FAM49A	vi2.16553013	chr2	16553013	16553013	-	CCCCTCCA	intronic	1.01324e-09	2	0.3245155501376	wilcox.test	Only one observation	0.324516	.	.*	.*	.	indel		NA	NA	NA
FAM49A	vi2.16553011	chr2	16553011	16553011	-	C	intronic	1.01324e-09	2	0.3245155501376	wilcox.test	Only one observation	0.324516	.	.*	.*	.	indel		NA	NA	NA
FAM53B	rs763212961	chr10	124681898	124681898	T	C	exonic	1.28422e-10	2	0.880985392030416	wilcox.test	Only one observation	0.880985	synonymous SNV	FAM53B:NM_014661:exon4:c.A615G:p.G205G	.	.	snv		NA	NA	NA
FAM53B	rs775613836	chr10	124681897	124681897	G	T	exonic	1.28422e-10	2	0.880985392030416	wilcox.test	Only one observation	0.880985	nonsynonymous SNV	FAM53B:NM_014661:exon4:c.C616A:p.Q206K	.	.	snv		NA	NA	NA	4.483
FAM83A	vi8.123208965	chr8	123208965	123208965	-	A	UTR3	1.39616e-05	2	0.0125013497958241	wilcox.test	0.0957386228958286	0.0125013	.	.*	NM_032899:c.*1277_*1278insA*	.	indel		NA	NA	NA
FAM83A	rs80309164	chr8	123209483	123209483	T	C	exonic	1.39616e-05	2	0.0963028389462655	wilcox.test	0.273924451949297	0.0963028	nonsynonymous SNV	FAM83A:NM_207006:exon6:c.T1091C:p.L364P	.	.	snv	0.00958466	NA	NA	NA	2.606
FAM83E	rs1236093	chr19	48601051	48601051	C	T	UTR3	1.20693e-08	2	0.652348504705622	wilcox.test	0.00291636582827104	0.652349	.	.	NM_017708:c.*58G>A	.	snv	0.172724	NA	NA	NA
FARP2	rs771098346	chr2	241446949	241446949	A	T	intronic	2.92636e-06	2	0.118480728812496	wilcox.test	Only one observation	0.118481	.	.	.	.	snv		NA	NA	NA
FBN2	rs27858	chr5	128258820	128258820	T	C	UTR3	2.05755e-10	3	0.0542356063258409	kruskall.test	0.00988453129475724	0.0167103	.	.	NM_001999:c.*635A>G	Benign	snv	0.985623	0.548663245682	0.0579359550341134	0.548663245682
FBN2	rs190450	chr5	128278780	128278780	A	G	exonic	2.05755e-10	3	0.423547430708792	kruskall.test	0.599782371576905	0.705227	synonymous SNV	FBN2:NM_001999:exon57:c.T7200C:p.S2400S	.	Benign	snv	0.726637	0.67255491836965	0.70912460127012	0.70912460127012
FBN2	vi5.128286782	chr5	128286782	128286782	G	T	exonic	2.05755e-10	2	0.689916723922827	wilcox.test	0.935362740205468	0.689917	synonymous SNV	FBN2:NM_001999:exon55:c.C6948A:p.I2316I*	.*	Benign/Likely_benign	snv	0.0101837	NA	NA	NA
FBN2	rs72783099	chr5	128258636	128258636	T	C	UTR3	2.05755e-10	2	0.97551688401636	wilcox.test	0.863255900589552	0.975517	.	.	NM_001999:c.*819A>G	Likely_benign	snv	0.0171725	NA	NA	NA
FBRSL1	rs3751309	chr12	132581054	132581054	G	C	intronic	1.97944e-07	2	0.84737476664172	wilcox.test	Only one observation	0.847375	.	.	.	.	snv	0.140176	NA	NA	NA
FBRSL1	rs370695435	chr12	132574519	132574519	C	T	exonic	1.97944e-07	2	0.84737476664172	wilcox.test	Only one observation	0.847375	synonymous SNV	FBRSL1:NM_001142641:exon12:c.C1785T:p.H595H,FBRSL1:NM_001367871:exon14:c.C1656T:p.H552H	.	.	snv	0.000599042	NA	NA	NA
FBXL19	rs373879470	chr16	30928523	30928523	C	T	exonic	0.000651316	2	0.091134856035027	wilcox.test	Only one observation	0.0911349	synonymous SNV	FBXL19:NM_001099784:exon6:c.C744T:p.L248L	.	.	snv	0.000199681	NA	NA	NA
FBXO22	vi15.75940125	chr15	75940125	75940125	T	A	UTR3	3.79343e-11	2	0.368932383107109	wilcox.test	0.0913222041772061	0.368932	.	.*	NM_147188:c.*7023T>A*	.	snv		NA	NA	NA
FBXW2	vi9.120778032	chr9	120778032	120778032	G	A	intronic	2.26359e-16	2	0.821920595764938	wilcox.test	0.415534389936614	0.821921	.	.*	.*	.	snv	0.0890575	NA	NA	NA
FCGR2A	rs72717040	chr1	161517662	161517662	T	C	intronic	1.4417e-08	2	0.353283513731233	wilcox.test	0.531007651134584	0.353284	.	.	.	.	snv	0.0483227	NA	NA	NA
FCGR2B	vi1.161676998	chr1	161676998	161676998	C	-	intronic	3.95436e-10	2	0.795381578539872	wilcox.test	0.958329259870316	0.795382	.	.*	.*	.	indel	0.0291534	NA	NA	NA
FCHSD1	rs251180	chr5	141642368	141642368	A	G	intronic	1.57143e-12	2	0.724530144883512	wilcox.test	0.160790018119592	0.72453	.	.	.	.	snv	0.154752	NA	NA	NA
FCHSD1	vi5.141642977	chr5	141642977	141642977	A	G	intronic	1.57143e-12	2	0.861399359394511	wilcox.test	0.400660421419671	0.861399	.	.*	.*	.	snv	0.154752	NA	NA	NA
FCHSD1	rs3763121	chr5	141647895	141647895	G	A	intronic	1.57143e-12	3	0.621595258192599	kruskall.test	0.120161294347064	0.535797	.	.	.	.	snv	0.240815	0.661553146016558	0.661553146016558	0.661553146016558
FDFT1	vi8.11808195	chr8	11808195	11808195	C	T	UTR5	0.0467198	2	0.369292162347208	wilcox.test	0.286456017734553	0.369292	.	.*	NM_001287749:c.-692C>T*	.	snv	0.0982428	NA	NA	NA
FERMT1	vi20.6086956	chr20	6086956	6086956	C	T	intronic	3.38398e-06	3	0.389638530777202	kruskall.test	0.000211187895142407	0.180529	.	.*	.*	.	snv	0.339257	0.634554837722746	0.634554837722746	1
FERMT1	rs79735080	chr20	6085598	6085598	C	T	intronic	3.38398e-06	2	0.441368046618378	wilcox.test	Only one observation	0.441368	.	.	.	.	snv	0.00179712	NA	NA	NA
FFAR2	rs12971516	chr19	35448632	35448632	C	T	intronic	1.34974e-09	3	0.269109188652244	kruskall.test	1.45580122771808e-10	0.108562	.	.	.	.	snv	0.217851	0.258979561946772	0.258979561946772	NaN
FFAR2	vi19.35448806	chr19	35448806	35448807	TT	-	intronic	1.34974e-09	2	0.264154107701554	wilcox.test	Only one observation	0.264154	.	.*	.*	.	indel		NA	NA	NA
FFAR2	vi19.35451220	chr19	35451220	35451220	-	A	UTR3	1.34974e-09	2	0.264154107701554	wilcox.test	Only one observation	0.264154	.	.*	NM_005306:c.*513_*514insA;NM_001370087:c.*513_*514insA*	.	indel		NA	NA	NA
FGF11	vi17.7438955	chr17	7438955	7438955	T	C	upstream	2.79787e-08	2	0.139891096405182	wilcox.test	Only one observation	0.139891	.	.*	dist=557*	.	snv		NA	NA	NA
FGF11	rs4151125	chr17	7441178	7441178	C	T	intronic	2.79787e-08	2	0.0294846082305002	wilcox.test	1.34825133626199e-05	0.0294846	.	.	.	.	snv	0.184505	NA	NA	NA
FGFR2	rs3135830	chr10	121478538	121478538	T	C	UTR3	1.57901e-12	2	0.698296414503778	wilcox.test	0.895089998960044	0.698296	.	.	NM_000141:c.*1319A>G;NM_001144914:c.*1319A>G;NM_001320654:c.*1319A>G;NM_023029:c.*1319A>G;NM_001144915:c.*1043A>G;NM_022970:c.*1319A>G;NM_001144916:c.*1319A>G;NM_001144918:c.*1319A>G;NM_001144917:c.*1319A>G;NM_001320658:c.*1319A>G	Likely_benign	snv	0.00758786	NA	NA	NA
FGFR2	rs2556537	chr10	121482280	121482280	C	T	intronic	1.57901e-12	3	0.351235213866247	kruskall.test	0.648151319519397	0.229312	.	.	.	.	snv	0.442692	0.497470761404146	1	1
FGFR2	rs4647912	chr10	121480237	121480237	G	A	intronic	1.57901e-12	2	0.781008789302442	wilcox.test	Only one observation	0.781009	.	.	.	.	snv	0.00658946	NA	NA	NA
FGFR2	vi10.121485320	chr10	121485320	121485320	C	T	intronic	1.57901e-12	2	0.781008789302442	wilcox.test	Only one observation	0.781009	.	.*	.*	.	snv	0.072484	NA	NA	NA
FGFR2	vi10.121515113	chr10	121515113	121515113	-	GGACTCAGCCGA	intronic	1.57901e-12	2	0.781008789302442	wilcox.test	Only one observation	0.781009	.	.*	.*	.	indel		NA	NA	NA
FHDC1	rs147592138	chr4	152979438	152979438	G	A	UTR3	3.50592e-14	2	0.542505331247589	wilcox.test	0.571475570627154	0.542505	.	.	NM_001371116:c.*2715G>A;NM_033393:c.*2715G>A	.	snv	0.00519169	NA	NA	NA
FLCN	rs1708618	chr17	17228555	17228555	T	C	intronic	6.21519e-16	2	0.668625321895799	wilcox.test	0.367503337367895	0.668625	.	.	.	.	snv	0.524161	NA	NA	NA
FLCN	rs1736212	chr17	17231694	17231694	G	C	intronic	6.21519e-16	2	0.29214515174351	wilcox.test	0.16108070973846	0.292145	.	.	.	.	snv	0.746206	NA	NA	NA
FLG2	vi1.152351526	chr1	152351526	152351526	T	C	exonic	1.79508e-18	2	0.30663297165239	wilcox.test	Only one observation	0.306633	nonsynonymous SNV	FLG2:NM_001014342:exon3:c.A6260G:p.H2087R*	.*	.	snv	0.00479233	NA	NA	NA	8.459
FLNA	rs200130356	chrX	154359007	154359007	T	C	exonic	3.84781e-17	2	0.248051485090453	wilcox.test	Only one observation	0.248051	nonsynonymous SNV	FLNA:NM_001110556:exon26:c.A4451G:p.Q1484R,FLNA:NM_001456:exon26:c.A4451G:p.Q1484R	.	Conflicting_interpretations_of_pathogenicity	snv	0.000529801	NA	NA	NA	16.17
FLOT2	vi17.28893412	chr17	28893412	28893412	T	-	intronic	2.50962e-09	2	0.188993463822773	wilcox.test	Only one observation	0.188993	.	.*	.*	.	indel	0.31849	NA	NA	NA
FLOT2	vi17.28896472	chr17	28896472	28896472	G	C	intronic	2.50962e-09	2	0.188993463822773	wilcox.test	Only one observation	0.188993	.	.*	.*	.	snv	0.0798722	NA	NA	NA
FMNL2	rs16831399	chr2	152578920	152578920	C	T	exonic	1.75748e-17	2	0.0717151343977255	wilcox.test	0.0064696008169864	0.0717151	synonymous SNV	FMNL2:NM_052905:exon8:c.C738T:p.H246H	.	.	snv	0.142772	NA	NA	NA
FNBP4	rs56410175	chr11	47727328	47727328	C	T	intronic	7.49213e-10	2	0.754584983151657	wilcox.test	0.76530656505281	0.754585	.	.	.	.	snv	0.0105831	NA	NA	NA
FNDC3B	rs36032820	chr3	172307438	172307438	C	T	exonic	3.05288e-07	2	0.222774208848299	wilcox.test	Only one observation	0.222774	synonymous SNV	FNDC3B:NM_001135095:exon10:c.C1137T:p.P379P,FNDC3B:NM_022763:exon10:c.C1137T:p.P379P	.	Benign	snv	0.00339457	NA	NA	NA
FOCAD	rs151286548	chr9	20865974	20865974	A	G	exonic	4.94528e-17	2	0.557951077193753	wilcox.test	Only one observation	0.557951	nonsynonymous SNV	FOCAD:NM_017794:exon19:c.A2104G:p.K702E	.	Likely_benign	snv	0.000599042	NA	NA	NA	21.5
FOSL2	rs1035083474	chr2	28409630	28409630	T	G	intronic	2.02409e-17	2	1	wilcox.test	Only one observation	1	.	.	.	.	snv		NA	NA	NA
FOXK2	vi17.82595183	chr17	82595183	82595183	G	A	intronic	9.59654e-17	3	0.23338721261927	kruskall.test	0.0293737039082539	0.583337	.	.*	.*	.	snv	0.784744	0.387276118997187	0.711601883929693	1
FOXK2	rs62079672	chr17	82596512	82596512	C	T	intronic	9.59654e-17	2	0.466594627554651	wilcox.test	Only one observation	0.466595	.	.	.	.	snv		NA	NA	NA
FOXK2	vi17.82598360	chr17	82598360	82598360	G	A	intronic	9.59654e-17	2	0.466594627554651	wilcox.test	Only one observation	0.466595	.	.*	.*	.	snv	0.763778	NA	NA	NA
FOXK2	rs183577055	chr17	82600183	82600183	C	T	intronic	9.59654e-17	2	0.466594627554651	wilcox.test	Only one observation	0.466595	.	.	.	.	snv	0.00279553	NA	NA	NA
FRMD4A	rs565491251	chr10	13645053	13645053	G	A	UTR3	3.77007e-10	2	0.151021097436876	wilcox.test	Only one observation	0.151021	.	.	NM_001318337:c.*1985C>T;NM_001318338:c.*1985C>T;NM_018027:c.*1985C>T;NM_001318336:c.*1985C>T	.	snv	0.000399361	NA	NA	NA
FRMD4B	rs189397393	chr3	69198766	69198766	T	C	exonic	0.000100475	2	0.748374349252006	wilcox.test	Only one observation	0.748374	synonymous SNV	FRMD4B:NM_015123:exon12:c.A885G:p.Q295Q	.	.	snv	0.00159744	NA	NA	NA
FRMD8	rs61755084	chr11	65411339	65411339	C	T	exonic	5.03221e-09	2	0.42879640512007	wilcox.test	Only one observation	0.428796	synonymous SNV	FRMD8:NM_001300832:exon10:c.C1206T:p.G402G,FRMD8:NM_001300833:exon10:c.C1272T:p.G424G,FRMD8:NM_031904:exon11:c.C1374T:p.G458G	.	.	snv	0.00199681	NA	NA	NA
FRY	rs206127	chr13	32298040	32298040	C	T	UTR3	2.46764e-09	2	0.180246468575225	wilcox.test	8.07978537590566e-12	0.180246	.	.	NM_023037:c.*2580C>T	.	snv	0.335264	NA	NA	NA
FTX	rs142512036	chrX	74212901	74212901	G	A	ncRNA_intronic	1.86195e-17	2	0.401594276421665	wilcox.test	Only one observation	0.401594	.	.	.	.	snv	0.000794702	NA	NA	NA
FXYD3	vi19.35116429	chr19	35116429	35116429	C	-	intronic	5.64364e-12	3	0.315475317052295	kruskall.test	0.725277746896003	0.461028	.	.*	.*	.	indel	0.441693	0.9076994417501	0.415999513026765	0.9076994417501
FXYD3	vi19.35119084	chr19	35119084	35119084	T	A	intronic	5.64364e-12	2	0.371336689361394	wilcox.test	Only one observation	0.371337	.	.*	.*	.	snv	0.00958466	NA	NA	NA
FXYD3	vi19.35119069	chr19	35119069	35119071	GAC	-	intronic	5.64364e-12	3	0.228928663662213	kruskall.test	0.778498147865707	0.511349	.	.*	.*	.	indel	0.58726	0.455536114676271	0.572612403954728	0.666666666666667
FXYD3	rs1006162	chr19	35117188	35117188	C	T	intronic	5.64364e-12	3	0.225598340615825	kruskall.test	0.961886978270707	0.824342	.	.	.	.	snv	0.389377	0.531241054115049	0.351444094130062	0.51866787922674
GALNT6	rs12582216	chr12	51354130	51354130	G	A	UTR3	1.1901e-06	2	0.881004068213303	wilcox.test	Only one observation	0.881004	.	.	NM_007210:c.*249C>T	.	snv	0.0463259	NA	NA	NA
GALNT6	rs3889974	chr12	51352011	51352011	G	T	UTR3	1.1901e-06	2	0.881004068213303	wilcox.test	Only one observation	0.881004	.	.	NM_007210:c.*2368C>A	.	snv	0.0329473	NA	NA	NA
GALNT6	vi12.51353681	chr12	51353681	51353681	T	C	UTR3	1.1901e-06	2	0.881004068213303	wilcox.test	Only one observation	0.881004	.	.*	NM_007210:c.*698A>G*	.	snv	0.0463259	NA	NA	NA
GALNT6	rs75409038	chr12	51353221	51353221	C	T	UTR3	1.1901e-06	2	0.881004068213303	wilcox.test	Only one observation	0.881004	.	.	NM_007210:c.*1158G>A	.	snv	0.0311502	NA	NA	NA
GAS5	vi1.173865194	chr1	173865194	173865194	-	A	ncRNA_intronic	4.8969e-09	2	0.266103158234508	wilcox.test	Only one observation	0.266103	.	.*	.*	.	indel		NA	NA	NA
GAS6	rs75206367	chr13	113853797	113853797	C	G	intronic	6.86403e-09	2	0.716890688775251	wilcox.test	0.695617711846037	0.716891	.	.	.	.	snv	0.136182	NA	NA	NA
GAS7	rs140804556	chr17	9911093	9911093	G	A	UTR3	1.58126e-17	2	0.427065060446247	wilcox.test	0.00969808857586942	0.427065	.	.	NM_201433:c.*6135C>T;NM_001130831:c.*6135C>T;NM_201432:c.*6135C>T;NM_003644:c.*6135C>T	.	snv	0.00379393	NA	NA	NA
GAS7	vi17.9916562	chr17	9916562	9916562	G	A	UTR3	1.58126e-17	2	0.699227737587581	wilcox.test	Only one observation	0.699228	.	.*	NM_201433:c.*666C>T;NM_001130831:c.*666C>T;NM_201432:c.*666C>T;NM_003644:c.*666C>T*	.	snv	0.000399361	NA	NA	NA
GAS8	vi16.90040338	chr16	90040338	90040338	C	T	exonic	9.04431e-11	2	0.69011906398064	wilcox.test	0.777611176844606	0.690119	synonymous SNV	GAS8:NM_001286208:exon8:c.C474T:p.T158T,GAS8:NM_001286205:exon9:c.C801T:p.T267T,GAS8:NM_001286209:exon9:c.C975T:p.T325T,GAS8:NM_001481:exon9:c.C1050T:p.T350T*	.*	Benign	snv	0.0271565	NA	NA	NA
GAS8	rs17178299	chr16	90037251	90037251	G	A	exonic	9.04431e-11	2	0.174572711286702	wilcox.test	Only one observation	0.174573	nonsynonymous SNV	GAS8:NM_001286208:exon6:c.G200A:p.R67Q,GAS8:NM_001286205:exon7:c.G527A:p.R176Q,GAS8:NM_001286209:exon7:c.G701A:p.R234Q,GAS8:NM_001481:exon7:c.G776A:p.R259Q	.	Benign	snv	0.0479233	NA	NA	NA	24.5
GBA2	rs186852039	chr9	35742005	35742005	C	T	intronic	4.02626e-07	2	0.0168753703429727	wilcox.test	5.99613444454413e-29	0.0168754	.	.	.	.	snv	0.0131789	NA	NA	NA
GBP1	rs2390679	chr1	89056337	89056337	A	C	intronic	2.00634e-08	3	0.492775218783071	kruskall.test	0.470770356186426	0.305144	.	.	.	.	snv	0.258786	0.847724670748275	0.932871463173096	1
GBP1	rs55880826	chr1	89054975	89054975	C	T	intronic	2.00634e-08	3	0.305976284760408	kruskall.test	0.0977366848795742	0.146392	.	.	.	.	snv	0.241813	0.43543763260148	0.43543763260148	0.8
GBP1	rs10922556	chr1	89054960	89054960	C	T	intronic	2.00634e-08	3	0.135390935996773	kruskall.test	0.0348431844322287	0.0493082	.	.	.	.	snv	0.717053	0.410800217551882	0.278999436793516	1
GBP1	rs10922555	chr1	89054953	89054953	G	A	intronic	2.00634e-08	3	0.135390935996773	kruskall.test	0.0348431844322287	0.0493082	.	.	.	.	snv	0.717053	0.410800217551882	0.278999436793516	1
GBP1P1	vi1.89421237	chr1	89421237	89421237	G	A	ncRNA_intronic	2.21113e-11	2	0.0952530308303365	wilcox.test	0.327132962486883	0.095253	.	.*	.*	.	snv	0.86262	NA	NA	NA
GBP2	vi1.89122546	chr1	89122546	89122546	-	T	intronic	8.36475e-07	2	0.748321176692229	wilcox.test	0.655571040904001	0.748321	.	.*	.*	.	indel		NA	NA	NA
GBP3	rs17433780	chr1	89009135	89009135	A	G	exonic	7.03456e-17	3	0.75268274389817	kruskall.test	0.0392689481956857	0.641125	nonsynonymous SNV	GBP3:NM_001319180:exon10:c.T1069C:p.C357R,GBP3:NM_001319181:exon10:c.T1390C:p.C464R,GBP3:NM_018284:exon10:c.T1471C:p.C491R,GBP3:NM_001319179:exon11:c.T1234C:p.C412R	.	.	snv	0.260184	0.970067541824856	0.970067541824856	0.970067541824856	0.002
GBP3	rs10493821	chr1	89009452	89009452	C	T	exonic	7.03456e-17	3	0.744108571797711	kruskall.test	0.0696856146830835	0.471693	nonsynonymous SNV	GBP3:NM_001319180:exon9:c.G1003A:p.V335M,GBP3:NM_001319181:exon9:c.G1324A:p.V442M,GBP3:NM_018284:exon9:c.G1405A:p.V469M,GBP3:NM_001319179:exon10:c.G1168A:p.V390M	.	.	snv	0.198682	1	1	1	1.855
GBP3	rs3795543	chr1	89014075	89014075	T	C	intronic	7.03456e-17	2	0.275162932607543	wilcox.test	Only one observation	0.275163	.	.	.	.	snv	0.643371	NA	NA	NA
GBP5	rs147711448	chr1	89260715	89260715	C	T	exonic	1.30645e-07	2	0.1288894099893	wilcox.test	Only one observation	0.128889	nonsynonymous SNV	GBP5:NM_001134486:exon11:c.G1750A:p.V584I,GBP5:NM_052942:exon12:c.G1750A:p.V584I	.	.	snv		NA	NA	NA	9.635
GCSAM	rs573137371	chr3	112128999	112128999	A	G	intronic	1.81482e-09	2	0.480369685413816	wilcox.test	Only one observation	0.48037	.	.	.	.	snv	0.000199681	NA	NA	NA
GDPD3	vi16.30113526	chr16	30113526	30113526	C	T	UTR5	1.42103e-07	2	0.0270822859566224	wilcox.test	0.178421154708539	0.0270823	.	.*	NM_024307:c.-48G>A*	.	snv	0.0113818	NA	NA	NA
GEN1	rs77424145	chr2	17781856	17781856	A	G	exonic	5.39563e-09	2	0.814016263431142	wilcox.test	Only one observation	0.814016	nonsynonymous SNV	GEN1:NM_001130009:exon14:c.A2644G:p.K882E,GEN1:NM_182625:exon14:c.A2644G:p.K882E	.	.	snv	0.00599042	NA	NA	NA	12.39
GGT7	rs528923882	chr20	34854574	34854574	C	T	exonic	2.73722e-06	2	0.275423284535133	wilcox.test	Only one observation	0.275423	nonsynonymous SNV	GGT7:NM_001351702:exon10:c.G1276A:p.V426I,GGT7:NM_178026:exon10:c.G1276A:p.V426I	.	.	snv	0.000199681	NA	NA	NA	5.102
GHITM	vi10.84141447	chr10	84141447	84141455	TTTTTTTTA	-	intronic	4.38246e-09	2	0.670629530866163	wilcox.test	0.812980589955717	0.67063	.	.*	.*	.	indel		NA	NA	NA
GID8	vi20.62945933	chr20	62945933	62945933	G	A	UTR3	0.00309983	2	0.0911366826447622	wilcox.test	Only one observation	0.0911367	.	.*	NM_017896:c.*1021G>A*	.	snv	0.00139776	NA	NA	NA
GIGYF1	vi7.100687049	chr7	100687049	100687049	-	TCATCC	intronic	3.00069e-14	2	0.914845233898272	wilcox.test	Only one observation	0.914845	.	.*	.*	.	indel		NA	NA	NA
GIGYF1	vi7.100687052	chr7	100687052	100687052	-	CTCTGGCTGCGCTGGATTTCC	intronic	3.00069e-14	2	0.914845233898272	wilcox.test	Only one observation	0.914845	.	.*	.*	.	indel		NA	NA	NA
GJB6	vi13.20225838	chr13	20225838	20225838	G	C	intronic	8.01227e-15	3	0.0830741562349922	kruskall.test	0.380491353295774	0.0443475	.	.*	.*	.	snv	0.974641	0.20403504065296	0.20403504065296	0.333333333333333
GJB6	rs945366	chr13	20227705	20227705	A	G	intronic	8.01227e-15	3	0.0553066759984526	kruskall.test	0.784186099408118	0.61677	.	.	.	.	snv	0.589058	0.287106143728567	0.0985511293753623	0.287106143728567
GK	viX.30723799	chrX	30723799	30723799	A	G	intronic	7.62588e-07	2	0.0911385092529935	wilcox.test	Only one observation	0.0911385	.	.*	.*	.	snv		NA	NA	NA
GK	viX.30728335	chrX	30728335	30728335	-	T	intronic	7.62588e-07	2	0.0344166510248188	wilcox.test	0.242625829837813	0.0344167	.	.*	.*	.	indel	0.715232	NA	NA	NA
GLB1L3	rs546731748	chr11	134319083	134319083	C	A	UTR3	2.76387e-08	2	0.357784242752296	wilcox.test	Only one observation	0.357784	.	.	NM_001080407:c.*141C>A	.	snv	0.000798722	NA	NA	NA
GLS	rs11692579	chr2	190962285	190962285	G	C	intronic	6.66765e-06	3	0.0148372217609727	kruskall.test	0.0122932363864004	0.00394277	.	.	.	.	snv	0.414736	0.126964121921008	0.0505413293319806	1
GLTP	vi12.109852373	chr12	109852373	109852373	-	AAA	UTR3	2.31491e-17	2	0.294614166926878	wilcox.test	Only one observation	0.294614	.	.*	NM_016433:c.*181_*182insTTT*	.	indel		NA	NA	NA
GLTP	rs73202468	chr12	109858092	109858092	A	C	intronic	2.31491e-17	2	0.970071587057424	wilcox.test	0.0221755692314539	0.970072	.	.	.	.	snv	0.0694888	NA	NA	NA
GLUL	rs78752021	chr1	182390774	182390774	A	G	UTR5	1.52115e-17	2	0.239392861306422	wilcox.test	Only one observation	0.239393	.	.	NM_002065:c.-2037T>C	Uncertain_significance	snv	0.00299521	NA	NA	NA
GLUL	vi1.182390230	chr1	182390230	182390232	AAA	-	intronic	1.52115e-17	3	0.0915950693432712	kruskall.test	0.00870052478091341	0.0491712	.	.*	.*	.	indel	0.367812	0.102347835641895	0.589154465450058	0.589154465450058
GMPPB	vi3.49720317	chr3	49720317	49720317	-	A	UTR3	9.63329e-17	2	1	wilcox.test	Only one observation	1	.	.*	NM_021971:c.*1434_*1435insT*	.	indel		NA	NA	NA
GNA11	rs376154051	chr19	3124652	3124652	C	T	downstream	7.87349e-06	2	0.78100396964387	wilcox.test	Only one observation	0.781004	.	.	dist=654	.	snv		NA	NA	NA
GOLGA2	rs12338625	chr9	128260862	128260862	C	T	intronic	2.15091e-17	2	0.446077218479348	wilcox.test	0.00520574116691114	0.446077	.	.	.	.	snv	0.109425	NA	NA	NA
GORASP1	rs41285138	chr3	39101133	39101133	G	A	intronic	6.52314e-07	2	0.108718096414326	wilcox.test	Only one observation	0.108718	.	.	.	.	snv	0.0455272	NA	NA	NA
GP6	vi19.55033456	chr19	55033456	55033456	T	A	intronic	0.355144	2	Only one observation	t.test	Only one observation	0.164508	.	.*	.*	.	snv		NA	NA	NA
GPATCH2L	rs61979250	chr14	76202562	76202562	C	G	UTR3	5.87999e-10	3	0.0416649373216806	kruskall.test	0.00978232392021525	0.0133121	.	.	NM_017926:c.*711C>G;NM_017972:c.*711C>G	.	snv		0.0429308094383186	0.573067046443122	0.573067046443122
GPCPD1	rs61739696	chr20	5570216	5570216	G	A	exonic	8.17436e-06	2	0.0399466812002977	wilcox.test	0.0774470212482516	0.0399467	synonymous SNV	GPCPD1:NM_019593:exon12:c.C1080T:p.D360D	.	.	snv	0.0211661	NA	NA	NA
GPLD1	rs143371893	chr6	24427657	24427657	C	G	UTR3	0.0466969	2	0.103481543118702	wilcox.test	0.259524762315301	0.103482	.	.	NM_001503:c.*1375G>C	.	snv	0.0167732	NA	NA	NA
GPR37	rs61744942	chr7	124764317	124764317	G	A	exonic	8.49211e-11	3	0.346492192037304	kruskall.test	0.791889616973392	0.300378	synonymous SNV	GPR37:NM_005302:exon1:c.C660T:p.A220A	.	.	snv	0.101637	1	0.457890198459757	1
GPR68	rs57845712	chr14	91236010	91236010	A	G	intronic	1.02315e-08	2	0.314726002792943	wilcox.test	Only one observation	0.314726	.	.	.	.	snv	0.038738	NA	NA	NA
GPR68	rs2540860	chr14	91238378	91238378	A	G	intronic	1.02315e-08	2	0.749243396099055	wilcox.test	0.914555130015202	0.749243	.	.	.	.	snv	0.294928	NA	NA	NA
GPR68	rs2540881	chr14	91241289	91241289	A	G	intronic	1.02315e-08	2	0.314726002792943	wilcox.test	Only one observation	0.314726	.	.	.	.	snv	0.302716	NA	NA	NA
GPR68	rs76160099	chr14	91238508	91238508	A	G	intronic	1.02315e-08	2	0.314726002792943	wilcox.test	Only one observation	0.314726	.	.	.	.	snv	0.0417332	NA	NA	NA
GPR68	vi14.91236698	chr14	91236698	91236698	T	C	intronic	1.02315e-08	2	0.314726002792943	wilcox.test	Only one observation	0.314726	.	.*	.*	.	snv		NA	NA	NA
GPR68	rs2475485	chr14	91236770	91236770	G	A	intronic	1.02315e-08	2	0.314726002792943	wilcox.test	Only one observation	0.314726	.	.	.	.	snv	0.203075	NA	NA	NA
GPR68	rs2540880	chr14	91241748	91241748	G	A	intronic	1.02315e-08	2	0.314726002792943	wilcox.test	Only one observation	0.314726	.	.	.	.	snv	0.311701	NA	NA	NA
GPR68	vi14.91238844	chr14	91238844	91238844	G	A	intronic	1.02315e-08	2	0.314726002792943	wilcox.test	Only one observation	0.314726	.	.*	.*	.	snv	0.204073	NA	NA	NA
GPR68	rs2540883	chr14	91239806	91239806	A	G	intronic	1.02315e-08	2	0.314726002792943	wilcox.test	Only one observation	0.314726	.	.	.	.	snv	0.294129	NA	NA	NA
GPR68	vi14.91235980	chr14	91235980	91235980	G	A	intronic	1.02315e-08	2	0.716823362374662	wilcox.test	0.537551178049109	0.716823	.	.*	.*	.	snv	0.278355	NA	NA	NA
GRB7	vi17.39740641	chr17	39740641	39740641	-	C	intronic	5.22818e-08	2	0.927014137449193	wilcox.test	0.735813164240093	0.927014	.	.*	.*	.	indel	1	NA	NA	NA
GRHL1	vi2.9995586	chr2	9995586	9995586	-	A	intronic	0.0313366	2	0.140061205955472	wilcox.test	Only one observation	0.140061	.	.*	.*	.	indel	0.349441	NA	NA	NA
GRHL1	vi2.9952805	chr2	9952805	9952808	TTAG	-	intronic	0.0313366	2	0.13194668312279	wilcox.test	0.33344039306181	0.131947	.	.*	.*	.	indel	0.107428	NA	NA	NA
GRHL3	rs3887580	chr1	24343318	24343318	C	T	intronic	7.62382e-08	3	0.229073744864415	kruskall.test	0.142130284521298	0.105805	.	.	.	.	snv	0.247604	0.472825227093417	0.472825227093417	1
GRHL3	rs3887581	chr1	24343304	24343304	T	C	intronic	7.62382e-08	3	0.177982377944272	kruskall.test	0.0393736531774972	0.0875001	.	.	.	.	snv	0.265775	0.292693695573787	0.292693695573787	0.666666666666667
GRHL3	rs4648975	chr1	24343774	24343774	A	G	intronic	7.62382e-08	3	0.303688884310572	kruskall.test	0.225878425497438	0.201043	.	.	.	.	snv	0.270567	0.739381131223592	0.501821546276377	1
GRHPR	rs309460	chr9	37429500	37429500	C	T	intronic	2.94717e-10	2	0.21575281663903	wilcox.test	0.578312542387062	0.215753	.	.	.	.	snv	0.597244	NA	NA	NA
GRSF1	rs201196367	chr4	70836233	70836233	C	T	exonic	8.24551e-07	2	0.253732940153774	wilcox.test	0.361136311975535	0.253733	nonsynonymous SNV	GRSF1:NM_002092:exon2:c.G439A:p.D147N	.	.	snv	0.000199681	NA	NA	NA	23
GSAP	rs1527263	chr7	77362618	77362618	C	T	exonic	6.81212e-17	2	0.163615227554804	wilcox.test	Only one observation	0.163615	nonsynonymous SNV	GSAP:NM_001350900:exon11:c.G269A:p.G90E,GSAP:NM_001350901:exon11:c.G269A:p.G90E,GSAP:NM_001350898:exon12:c.G857A:p.G286E,GSAP:NM_001350896:exon13:c.G914A:p.G305E,GSAP:NM_001350897:exon13:c.G914A:p.G305E,GSAP:NM_001350899:exon13:c.G914A:p.G305E,GSAP:NM_017439:exon13:c.G914A:p.G305E	.	.	snv	0.301917	NA	NA	NA	3.126
GSDMC	rs147584917	chr8	129749758	129749758	C	G	intronic	2.82881e-10	2	0.480312674718753	wilcox.test	Only one observation	0.480313	.	.	.	.	snv	0.0165735	NA	NA	NA
GSDMC	vi8.129753758	chr8	129753758	129753758	G	A	intronic	2.82881e-10	2	0.480312674718753	wilcox.test	Only one observation	0.480313	.	.*	.*	.	snv	0.130591	NA	NA	NA
GSDMC	rs28706965	chr8	129761669	129761669	G	A	intronic	2.82881e-10	2	0.279900108720824	wilcox.test	7.18135477411649e-09	0.2799	.	.	.	.	snv	0.158746	NA	NA	NA
GSDMC	rs55949240	chr8	129754313	129754313	C	T	intronic	2.82881e-10	2	0.987857522427376	wilcox.test	0.842484992182931	0.987858	.	.	.	.	snv	0.459665	NA	NA	NA
GSDMC	vi8.129754299	chr8	129754299	129754299	-	AG	intronic	2.82881e-10	2	0.987857522427376	wilcox.test	0.842484992182931	0.987858	.	.*	.*	.	indel	0.593051	NA	NA	NA
GSDMC	rs774217138	chr8	129762527	129762527	A	G	intronic	2.82881e-10	2	0.480312674718753	wilcox.test	Only one observation	0.480313	.	.	.	.	snv		NA	NA	NA
GSDMC	rs142118174	chr8	129751537	129751537	C	T	intronic	2.82881e-10	2	0.480312674718753	wilcox.test	Only one observation	0.480313	.	.	.	.	snv	0.0165735	NA	NA	NA
GSDMC	rs76880196	chr8	129762536	129762536	T	C	intronic	2.82881e-10	2	0.480312674718753	wilcox.test	Only one observation	0.480313	.	.	.	.	snv	0.0425319	NA	NA	NA
GSDMC	vi8.129750255	chr8	129750255	129750257	CAG	-	intronic	2.82881e-10	2	0.480312674718753	wilcox.test	Only one observation	0.480313	.	.*	.*	.	indel	0.0167732	NA	NA	NA
GSDMC	rs118154635	chr8	129749877	129749877	C	T	intronic	2.82881e-10	2	0.480312674718753	wilcox.test	Only one observation	0.480313	.	.	.	.	snv	0.0165735	NA	NA	NA
GSDMC	rs146374321	chr8	129751610	129751610	C	G	intronic	2.82881e-10	2	0.480312674718753	wilcox.test	Only one observation	0.480313	.	.	.	.	snv	0.0165735	NA	NA	NA
GSE1	rs4843481	chr16	85667980	85667980	C	T	intronic	2.68049e-17	2	0.91030119634018	wilcox.test	0.00735431500740725	0.910301	.	.	.	.	snv		NA	NA	NA
GSE1	rs12149210	chr16	85666875	85666875	G	A	intronic	2.68049e-17	2	0.715900283561595	wilcox.test	Only one observation	0.7159	.	.	.	.	snv	0.171925	NA	NA	NA
GSE1	rs12149202	chr16	85666754	85666754	G	A	intronic	2.68049e-17	2	0.715900283561595	wilcox.test	Only one observation	0.7159	.	.	.	.	snv	0.169728	NA	NA	NA
GSTA4	rs746555306	chr6	52990409	52990409	C	T	intronic	2.47284e-14	2	0.440447762686348	wilcox.test	Only one observation	0.440448	.	.	.	.	snv		NA	NA	NA
GTF2H3	vi12.123662136	chr12	123662136	123662136	A	-	UTR3	1.04295e-12	2	0.951328999270522	wilcox.test	0.905341029627563	0.951329	.	.*	NM_001271868:c.*1901delA;NM_001516:c.*1901delA;NM_001271867:c.*1901delA;NM_001271866:c.*1901delA*	.	indel		NA	NA	NA
GTPBP10	rs42664	chr7	90355095	90355095	A	G	exonic	7.86401e-14	2	0.371321174695487	wilcox.test	Only one observation	0.371321	nonsynonymous SNV	GTPBP10:NM_033107:exon4:c.A329G:p.N110S	.	.	snv	0.51258	NA	NA	NA	18.76
GTPBP6	rs922597539	chrX	304754	304754	G	A	UTR3	1.11722e-10	2	0.748366112862999	wilcox.test	Only one observation	0.748366	.	.	NM_012227:c.*320C>T	.	snv		NA	NA	NA
GTPBP6	viX.307881	chrX	307881	307881	-	G	splicing	1.11722e-10	3	0.190060937750931	kruskall.test	0.00275658409295171	0.206599	.	.*	NM_012227:exon8:c.1126-1->C*	.	indel		0.775599909954869	0.229147222332302	0.775599909954869
GTPBP6	viX.307882	chrX	307882	307882	T	A	splicing	1.11722e-10	3	0.190060937750931	kruskall.test	0.00275658409295171	0.206599	.	.*	NM_012227:exon8:c.1126-2A>T*	.	snv		0.775599909954869	0.229147222332302	0.775599909954869	18.39
GTPBP6	viX.307889	chrX	307889	307889	-	ACGTCTTCCA	intronic	1.11722e-10	2	0.748366112862999	wilcox.test	Only one observation	0.748366	.	.*	.*	.	indel		NA	NA	NA
GTPBP6	viX.317335	chrX	317335	317335	G	-	intronic	1.11722e-10	2	0.455865187783499	wilcox.test	0.514679529506149	0.455865	.	.*	.*	.	indel		NA	NA	NA
GTSE1	rs113301628	chr22	46329453	46329453	T	C	exonic	2.1044e-07	2	0.0471677677688538	wilcox.test	0.129317609860179	0.0471678	synonymous SNV	GTSE1:NM_016426:exon11:c.T2022C:p.D674D	.	.	snv	0.0161741	NA	NA	NA
GUK1	rs11577976	chr1	228145951	228145951	G	A	intronic	7.28645e-07	2	0.788333948035847	wilcox.test	0.917885197614656	0.788334	.	.	.	.	snv	0.0878594	NA	NA	NA
GUK1	rs547279605	chr1	228141292	228141292	A	G	intronic	7.28645e-07	2	0.44235132283496	wilcox.test	Only one observation	0.442351	.	.	.	.	snv	0.000399361	NA	NA	NA
GUSBP11	rs8136455	chr22	23653374	23653374	T	C	ncRNA_intronic	1.57334e-07	3	0.92075877995	kruskall.test	0.907465180009414	0.716885	.	.	.	.	snv	0.346046	1	1	1
GYS1	vi19.48978947	chr19	48978947	48978947	G	A	intronic	1.43834e-09	2	0.131940137486821	wilcox.test	0.453722829943281	0.13194	.	.*	.*	.	snv	0.383187	NA	NA	NA
GYS1	rs372880758	chr19	48981506	48981506	G	C	intronic	1.43834e-09	2	0.128923970568808	wilcox.test	Only one observation	0.128924	.	.	.	.	snv		NA	NA	NA
GYS1	rs61016164	chr19	48978948	48978948	A	T	intronic	1.43834e-09	2	0.131940137486821	wilcox.test	0.453722829943281	0.13194	.	.	.	.	snv	0.383187	NA	NA	NA
GZMA	rs147876051	chr5	55110061	55110061	G	A	exonic	1.621e-07	2	0.254736018441678	wilcox.test	Only one observation	0.254736	nonsynonymous SNV	GZMA:NM_006144:exon5:c.G668A:p.R223Q	.	.	snv	0.000199681	NA	NA	NA	23.1
HAL	rs143737288	chr12	95981717	95981717	C	T	intronic	2.00966e-19	2	0.187146851083448	wilcox.test	0.134494626362937	0.187147	.	.	.	.	snv	0.0117812	NA	NA	NA
HAL	vi12.95981849	chr12	95981849	95981849	A	C	intronic	2.00966e-19	3	0.769421047810729	kruskall.test	0.182406897554638	0.551681	.	.*	.*	.	snv	0.152756	0.8	0.8	0.8
HAL	rs17024962	chr12	95992495	95992495	C	T	intronic	2.00966e-19	2	0.335772364213747	wilcox.test	Only one observation	0.335772	.	.	.	.	snv	0.186302	NA	NA	NA
HAL	rs2302629	chr12	95993843	95993843	A	G	intronic	2.00966e-19	3	0.117589611027521	kruskall.test	0.154588668153098	0.0489402	.	.	.	Benign	snv	0.579673	0.183905393457103	0.460558169227093	0.460558169227093
HAL	vi12.95974739	chr12	95974739	95974739	-	T	intronic	2.00966e-19	2	0.212002189196982	wilcox.test	0.128840534514422	0.212002	.	.*	.*	.	indel		NA	NA	NA
HAL	vi12.95975347	chr12	95975347	95975347	-	T	intronic	2.00966e-19	2	0.0971094210450812	wilcox.test	0.127703228732533	0.0971094	.	.*	.*	.	indel		NA	NA	NA
HAL	vi12.95975662	chr12	95975662	95975662	G	T	intronic	2.00966e-19	2	0.515461351553666	wilcox.test	0.173234927224537	0.515461	.	.*	.*	.	snv	0.148163	NA	NA	NA
HAL	vi12.95978248	chr12	95978248	95978248	-	T	intronic	2.00966e-19	3	0.436222451146893	kruskall.test	0.174000669186036	0.354307	.	.*	.*	.	indel		0.945086950155899	0.575445490697985	0.575445490697985
HAL	rs12297099	chr12	95978856	95978856	G	C	intronic	2.00966e-19	2	0.532601699455364	wilcox.test	0.139602992280369	0.532602	.	.	.	.	snv	0.19349	NA	NA	NA
HCFC1	viX.153948301	chrX	153948301	153948301	C	G	UTR3	1.66813e-09	2	0.361742257604812	wilcox.test	Only one observation	0.361742	.	.*	NM_005334:c.*1046G>C*	.	snv		NA	NA	NA
HCLS1	vi3.121635734	chr3	121635734	121635734	-	GGGCACCACTAGAAG	splicing	1.24407e-13	2	0.140041064536279	wilcox.test	Only one observation	0.140041	.	.*	NM_005335:exon9:c.691+1->CTTCTAGTGGTGCCC;NM_001292041:exon8:c.580+1->CTTCTAGTGGTGCCC*	.	indel		NA	NA	NA
HDAC3	vi5.141636805	chr5	141636805	141636805	C	G	UTR5	1.31324e-17	2	0.188604147961831	wilcox.test	0.00851712320270018	0.188604	.	.*	NM_001355040:c.-6929G>C;NM_001355041:c.-7584G>C;NM_003883:c.-15G>C;NM_001355039:c.-15G>C*	.	snv	0.00119808	NA	NA	NA
HDHD3	vi9.113376545	chr9	113376545	113376545	A	-	intronic	6.25925e-10	2	0.219747620535857	wilcox.test	0.267734882235923	0.219748	.	.*	.*	.	indel	0.389577	NA	NA	NA
HDHD3	rs12552967	chr9	113375698	113375698	T	G	UTR5	6.25925e-10	2	0.700073638313115	wilcox.test	Only one observation	0.700074	.	.	NM_031219:c.-1344A>C	.	snv	0.0131789	NA	NA	NA
HDHD3	vi9.113376355	chr9	113376355	113376355	T	-	intronic	6.25925e-10	2	0.700073638313115	wilcox.test	Only one observation	0.700074	.	.*	.*	.	indel		NA	NA	NA
HEBP2	rs79414798	chr6	138410954	138410954	T	C	intronic	1.67095e-10	2	0.948387079608917	wilcox.test	Only one observation	0.948387	.	.	.	.	snv	0.0195687	NA	NA	NA
HEXIM1	rs147427660	chr17	45149429	45149429	C	A	exonic	2.53491e-18	2	0.428783372541532	wilcox.test	Only one observation	0.428783	nonsynonymous SNV	HEXIM1:NM_006460:exon1:c.C239A:p.P80Q	.	.	snv	0.000399361	NA	NA	NA	3.112
HGS	vi17.81685135	chr17	81685135	81685135	A	G	intronic	5.12678e-09	3	0.920096395621677	kruskall.test	6.14196506348637e-11	0.807618	.	.*	.*	.	snv	0.111422	1	1	1
HGS	vi17.81685119	chr17	81685119	81685119	G	A	intronic	5.12678e-09	2	0.982936441313479	wilcox.test	Only one observation	0.982936	.	.*	.*	.	snv	0.0998403	NA	NA	NA
HGS	rs34276461	chr17	81687753	81687753	A	G	intronic	5.12678e-09	2	0.982936441313479	wilcox.test	Only one observation	0.982936	.	.	.	.	snv	0.110423	NA	NA	NA
HIST1H1C	vi6.26055961	chr6	26055961	26055961	C	G	exonic	1.27504e-09	2	0.577438458808986	wilcox.test	Only one observation	0.577438	nonsynonymous SNV	HIST1H1C:NM_005319:exon1:c.G468C:p.K156N*	.*	.	snv		NA	NA	NA	17.02
HIVEP3	rs2991351	chr1	41548130	41548130	A	T	intronic	1.78444e-07	2	0.987858139495752	wilcox.test	0.946661307346293	0.987858	.	.	.	.	snv	0.988019	NA	NA	NA
HIVEP3	vi1.41548542	chr1	41548542	41548542	T	-	intronic	1.78444e-07	2	0.22282646488089	wilcox.test	Only one observation	0.222826	.	.*	.*	.	indel		NA	NA	NA
HIVEP3	rs881719	chr1	41525756	41525756	C	T	intronic	1.78444e-07	3	0.230341691308237	kruskall.test	0.946661307346293	0.987858	.	.	.	.	snv	0.289936	0.363406994631411	0.363406994631411	1
HIVEP3	vi1.41525992	chr1	41525992	41525993	CA	-	intronic	1.78444e-07	2	0.910391525913393	wilcox.test	0.79248511578168	0.910392	.	.*	.*	.	indel	0.201478	NA	NA	NA
HIVEP3	rs2759247	chr1	41526085	41526085	G	C	intronic	1.78444e-07	3	0.278493096192536	kruskall.test	0.854757086771012	0.940191	.	.	.	.	snv	0.355232	0.4974680918007	0.4974680918007	0.666666666666667
HIVEP3	rs2810549	chr1	41526090	41526090	C	T	intronic	1.78444e-07	2	0.32257511502643	wilcox.test	0.00215088077898618	0.322575	.	.	.	.	snv	0.355232	NA	NA	NA
HIVEP3	rs72669024	chr1	41530062	41530062	C	T	intronic	1.78444e-07	2	0.32257511502643	wilcox.test	0.00215088077898618	0.322575	.	.	.	.	snv	0.0485224	NA	NA	NA
HIVEP3	rs2492068	chr1	41537106	41537106	A	T	intronic	1.78444e-07	2	0.22282646488089	wilcox.test	Only one observation	0.222826	.	.	.	.	snv	0.961861	NA	NA	NA
HIVEP3	vi1.41544614	chr1	41544614	41544614	G	A	intronic	1.78444e-07	3	0.229678255157194	kruskall.test	0.410856890367917	0.287817	.	.*	.*	.	snv	0.649161	0.273951144141608	0.91410051712295	0.91410051712295
HIVEP3	rs72669035	chr1	41537799	41537799	G	A	intronic	1.78444e-07	2	0.22282646488089	wilcox.test	Only one observation	0.222826	.	.	.	.	snv	0.0441294	NA	NA	NA
HJURP	rs17868365	chr2	233840731	233840731	G	C	exonic	4.18359e-11	2	0.948837929645955	wilcox.test	Only one observation	0.948838	synonymous SNV	HJURP:NM_001282963:exon5:c.C1794G:p.P598P,HJURP:NM_001282962:exon6:c.C1887G:p.P629P,HJURP:NM_018410:exon8:c.C2049G:p.P683P	.	.	snv	0.00199681	NA	NA	NA
HMMR	rs17600938	chr5	163482681	163482681	G	A	exonic	1.42362e-09	2	1	wilcox.test	0.623394867339991	1	synonymous SNV	HMMR:NM_001142557:exon10:c.G1164A:p.K388K,HMMR:NM_012485:exon12:c.G1377A:p.K459K,HMMR:NM_001142556:exon13:c.G1425A:p.K475K,HMMR:NM_012484:exon13:c.G1422A:p.K474K	.	.	snv	0.11242	NA	NA	NA
HMMR	vi5.163475510	chr5	163475510	163475510	T	C	exonic	1.42362e-09	3	0.316768396921256	kruskall.test	0.813113588630151	0.309566	nonsynonymous SNV	HMMR:NM_001142557:exon8:c.T845C:p.V282A,HMMR:NM_012485:exon10:c.T1058C:p.V353A,HMMR:NM_001142556:exon11:c.T1106C:p.V369A,HMMR:NM_012484:exon11:c.T1103C:p.V368A*	.*	.	snv	0.3127	0.451020870673552	0.668284956880315	0.668284956880315	0.002
HNRNPA0	rs187197502	chr5	137754198	137754198	G	T	UTR5	2.68906e-10	2	0.253711492685101	wilcox.test	0.0625192210985742	0.253711	.	.	NM_006805:c.-132C>A	.	snv	0.0133786	NA	NA	NA
HNRNPDL	rs756764218	chr4	82428468	82428468	A	G	intronic	1.64217e-17	2	0.333721567011821	wilcox.test	Only one observation	0.333722	.	.	.	.	snv		NA	NA	NA
HNRNPF	rs11548186	chr10	43386312	43386312	G	A	UTR3	5.47558e-08	2	0.0857832878826323	wilcox.test	Only one observation	0.0857833	.	.	NM_001098206:c.*325C>T;NM_001098205:c.*325C>T;NM_001098204:c.*325C>T;NM_004966:c.*325C>T;NM_001098207:c.*325C>T;NM_001098208:c.*325C>T	.	snv	0.00359425	NA	NA	NA
HNRNPF	rs2256073	chr10	43407791	43407791	G	A	UTR5	5.47558e-08	2	0.0857832878826323	wilcox.test	Only one observation	0.0857833	.	.	NM_001098206:c.-19907C>T	.	snv	0.986621	NA	NA	NA
HNRNPH3	rs1162757	chr10	68340598	68340598	A	G	intronic	1.13779e-17	2	0.0593569487689893	wilcox.test	0.0100699507267504	0.0593569	.	.	.	.	snv	0.698882	NA	NA	NA
HNRNPH3	rs1162758	chr10	68340439	68340439	C	T	intronic	1.13779e-17	2	0.251235936985705	wilcox.test	Only one observation	0.251236	.	.	.	.	snv	0.014976	NA	NA	NA
HNRNPM	vi19.8481501	chr19	8481501	8481501	C	-	intronic	1.31088e-10	2	0.151891508598148	wilcox.test	Only one observation	0.151892	.	.*	.*	.	indel	0.314297	NA	NA	NA
HNRNPR	vi1.23321527	chr1	23321527	23321527	C	T	splicing	5.19877e-15	2	0.939184893718167	wilcox.test	0.000193495073613175	0.939185	.	.*	NM_001102398:exon7:c.811+1G>A;NM_001102399:exon6:c.508+1G>A;NM_001297620:exon6:c.697+1G>A;NM_005826:exon7:c.811+1G>A;NM_001102397:exon6:c.508+1G>A;NM_001297621:exon5:c.331+1G>A;NM_001297622:exon5:c.394+1G>A*	.	snv		NA	NA	NA	27.3
HOPX	vi4.56655142	chr4	56655142	56655142	G	C	intronic	9.82075e-10	2	0.535096652813862	wilcox.test	Only one observation	0.535097	.	.*	.*	.	snv	0.452077	NA	NA	NA
HOXC6	vi12.54028720	chr12	54028720	54028720	C	T	exonic	2.49433e-05	2	0.653367090629716	wilcox.test	Only one observation	0.653367	nonsynonymous SNV	HOXC6:NM_004503:exon1:c.C199T:p.R67W*	.*	.	snv	0.00339457	NA	NA	NA	34
HPSE	vi4.83300959	chr4	83300959	83300959	C	T	splicing	1.643e-09	2	0.171988346399053	wilcox.test	4.36567400427056e-10	0.171988	.	.*	NM_001166498:exon10:c.1250+1G>A;NM_001199830:exon10:c.1298+1G>A;NM_006665:exon12:c.1472+1G>A;NM_001098540:exon11:c.1472+1G>A*	.	snv		NA	NA	NA	25.4
HRH1	rs1809049	chr3	11261198	11261198	G	A	UTR3	8.23868e-10	3	0.258485176860073	kruskall.test	0.606231545120318	0.735365	.	.	NM_001098213:c.*697G>A;NM_001098212:c.*697G>A;NM_001098211:c.*697G>A;NM_000861:c.*697G>A	.	snv	0.30012	0.451143909506543	0.251472027924139	0.251472027924139
HSD17B4	rs3797372	chr5	119534757	119534757	G	A	intronic	7.12836e-10	3	0.0869402555483311	kruskall.test	0.147410169507453	0.0332426	.	.	.	.	snv	0.261182	0.18931937341421	0.18931937341421	0.428571428571429
HSD17B4	vi5.119532243	chr5	119532243	119532243	G	A	intronic	7.12836e-10	3	0.0493270803076521	kruskall.test	0.0415522919663919	0.0152865	.	.*	.*	.	snv	0.684904	0.0601296387953705	0.657560443572907	0.666666666666667
HSPA4	rs571356042	chr5	133106230	133106230	T	C	UTR3	1.91842e-11	2	0.232477071505066	wilcox.test	Only one observation	0.232477	.	.	NM_002154:c.*1794T>C	.	snv		NA	NA	NA
HSPA4L	vi4.127835583	chr4	127835583	127835583	A	G	UTR3	5.21837e-06	2	0.108742053751657	wilcox.test	Only one observation	0.108742	.	.*	NM_001317381:c.*2709A>G;NM_014278:c.*2709A>G;NM_001317383:c.*2709A>G*	.	snv		NA	NA	NA
HSPH1	vi13.31138999	chr13	31138999	31138999	C	T	splicing	3.02888e-11	2	0.963572299084417	wilcox.test	0.228673662230994	0.963572	.	.*	NM_001349704:exon15:c.2088+1G>A;NM_006644:exon15:c.2088+1G>A;NM_001286504:exon15:c.2094+1G>A;NM_001286505:exon13:c.1860+1G>A;NM_001286503:exon14:c.1956+1G>A*	.	snv		NA	NA	NA	24.6
HYOU1	vi11.119046748	chr11	119046748	119046748	G	C	exonic	2.56762e-17	2	0.352227649767122	wilcox.test	Only one observation	0.352228	nonsynonymous SNV	HYOU1:NM_001130991:exon23:c.C2650G:p.P884A,HYOU1:NM_006389:exon23:c.C2650G:p.P884A*	.*	.	snv		NA	NA	NA	23.5
IBA57	vi1.228179499	chr1	228179499	228179499	C	T	UTR3	1.90319e-06	2	0.891038953332592	wilcox.test	0.926029910432433	0.891039	.	.*	NM_001010867:c.*3986C>T;NM_001310327:c.*3986C>T*	.	snv	0.0878594	NA	NA	NA
ID2	rs1000903246	chr2	8683709	8683709	T	C	UTR3	3.31452e-09	2	0.342888089984084	wilcox.test	Only one observation	0.342888	.	.	NM_002166:c.*32T>C	.	snv		NA	NA	NA
IDH2	rs112937243	chr15	90091552	90091552	C	G	splicing	3.16713e-10	2	0.118491125282541	wilcox.test	Only one observation	0.118491	.	.	NM_002168:exon2:c.207+1G>C;NM_001289910:exon2:c.51+1G>C	.	snv		NA	NA	NA	23.7
IER3IP1	rs148061497	chr18	47155253	47155253	C	T	UTR3	1.78897e-09	2	0.0963009595345831	wilcox.test	0.336968076964302	0.096301	.	.	NM_016097:c.*924G>A	.	snv	0.00259585	NA	NA	NA
IFFO2	rs6688134	chr1	18909112	18909112	G	A	intronic	3.24264e-09	3	0.16187517976986	kruskall.test	5.698389240023e-11	0.0589294	.	.	.	.	snv	0.114816	0.329014243307117	0.329014243307117	1
IFNAR1	rs144316209	chr21	33357323	33357323	G	A	UTR3	8.46112e-10	2	0.177896217003035	wilcox.test	Only one observation	0.177896	.	.	NM_000629:c.*1774G>A	.	snv	0.00279553	NA	NA	NA
IFNGR2	vi21.33427034	chr21	33427034	33427034	C	T	splicing	2.96271e-13	2	0.480362250286677	wilcox.test	Only one observation	0.480362	.	.*	NM_001329128:exon5:c.618+2C>T;NM_005534:exon4:c.561+2C>T*	.	snv		NA	NA	NA	14.18
IFT46	rs557806358	chr11	118544859	118544859	A	G	UTR3	1.60793e-09	2	0.0890004340507853	wilcox.test	Only one observation	0.0890004	.	.	NM_020153:c.*57T>C;NM_001168618:c.*57T>C	.	snv	0.000399361	NA	NA	NA
IKBKB	rs10958715	chr8	42328685	42328685	A	G	intronic	0.000260366	2	0.74930086990007	wilcox.test	0.771422090476216	0.749301	.	.	.	.	snv	0.690895	NA	NA	NA
IKBKE	rs2297549	chr1	206470431	206470431	A	G	upstream	1.07485e-11	2	0.9488321574652	wilcox.test	Only one observation	0.948832	.	.	dist=45	.	snv	0.146765	NA	NA	NA
[truncated: 101,979 more rows]
